# Supplementary material for: Integrated Analysis of the Transcriptome and Metabolome Revealed Candidate Genes Involved in GA3-Induced Dormancy Release in Leymus chinensis Seeds
Source: Int J Mol Sci. 2021 Apr 17;22(8):4161. doi: 10.3390/ijms22084161 (PMC8074249; doi:10.3390/ijms22084161)
Supplement: Supplementary file 1 [file ijms-22-04161-s001.zip]

Archive with 9 entries (9 files):
- Figure S1.tif
- Table S1.xlsx
- Table S2.xlsx
- Table S3.xlsx
- Table S4.xlsx
- Table S5.pdf
- Table S6.pdf
- Table S7.xlsx
- Table S8.xlsx
