# Supplementary material for: Integrated Analysis of the Transcriptome and Metabolome Revealed Candidate Genes Involved in GA3-Induced Dormancy Release in Leymus chinensis Seeds
Source: Int J Mol Sci. 2021 Apr 17;22(8):4161. doi: 10.3390/ijms22084161 (PMC8074249; doi:10.3390/ijms22084161)
Supplement: Supplementary file 1 [file ijms-22-04161-s001.zip › Table S1.xlsx]

## Sheet: Sheet1
Table S1 Quality of RNA sequencing reads of Leymus chinensis seeds
Sample	Raw_Reads	Raw_Bases	Valid_Reads	Valid_Bases	Valid%	Q20%	Q30%	GC%
FGA_1	40819460	6.16G	40240312	6.00G	98.58	98.95	96.72	51.49
FGA_2	54267750	8.14G	53657534	7.98G	98.88	98.54	95.47	52.68
FGA_3	30998658	4.65G	30591466	4.55G	98.69	98.46	95.27	52.75
FS_1	57976292	8.70G	56934642	8.48G	98.2	98.74	95.86	53.59
FS_2	51775922	7.77G	50120092	7.41G	96.8	98.46	95.34	54.75
FS_3	55886448	8.38G	54935580	8.17G	98.3	98.64	95.58	53.93
LGA_1	53578014	8.04G	52523074	7.81G	98.03	98.45	95.31	54.74
LGA_2	50448432	7.57G	49458444	7.36G	98.04	98.44	95.29	55.21
LGA_3	53334982	8.00G	50071970	7.45G	93.88	98.54	95.6	54.72
LS_1	50826052	7.67G	50026366	7.45G	98.43	98.87	96.47	55.41
LS_2	49995892	7.55G	49240026	7.34G	98.49	98.93	96.62	54.59
LS_3	42888364	6.48G	42189202	6.28G	98.37	98.85	96.42	54.84
