# Supplementary material for: Integrated Analysis of the Transcriptome and Metabolome Revealed Candidate Genes Involved in GA3-Induced Dormancy Release in Leymus chinensis Seeds
Source: Int J Mol Sci. 2021 Apr 17;22(8):4161. doi: 10.3390/ijms22084161 (PMC8074249; doi:10.3390/ijms22084161)
Supplement: Supplementary file 1 [file ijms-22-04161-s001.zip › Table S2.xlsx]

## Sheet: Sheet1
Table S2 Results of de novo assembly by Trinity package
Index	All	GC%	Min Length	Median Length	Max Length	Total Assembled Bases	N50
Transcript	203776	48.96	201	615	19928	178220151	1255
Gene	37208	49.03	201	816	19928	40055874	1541
