# Supplementary material for: Integrated Analysis of the Transcriptome and Metabolome Revealed Candidate Genes Involved in GA3-Induced Dormancy Release in Leymus chinensis Seeds
Source: Int J Mol Sci. 2021 Apr 17;22(8):4161. doi: 10.3390/ijms22084161 (PMC8074249; doi:10.3390/ijms22084161)
Supplement: Supplementary file 1 [file ijms-22-04161-s001.zip › Table S3.xlsx]

## Sheet: Sheet1
Table S3 Information of all DEGs in Leymus chinensis seeds
Gene_ID	Length	Trans_ID	Annotation	Name	swissprot_description	GO_Term	NOG	KOEntry	KODescription	EC	KEGG_Pathway	Pfam_description	FGA_1_count	FGA_2_count	FGA_3_count	FS_1_count	FS_2_count	FS_3_count	FGA_1_TPM	FGA_2_TPM	FGA_3_TPM	FS_1_TPM	FS_2_TPM	FS_3_TPM	FGA_mean_TPM	FS_mean_TPM	log2FC	regulation	pvalue	FDR	significant	LGA_1_count	LGA_2_count	LGA_3_count	LS_1_count	LS_2_count	LS_3_count	LGA_1_TPM	LGA_2_TPM	LGA_3_TPM	LS_1_TPM	LS_2_TPM	LS_3_TPM	LGA_mean_TPM	LS_mean_TPM	log2FC	regulation	pvalue	FDR
TRINITY_DN100027_c0_g1	215	TRINITY_DN100027_c0_g1_i1	predicted protein [Hordeum vulgare subsp. vulgare]	SRT1	NAD-dependent protein deacetylase SRT1 OS=Arabidopsis thaliana GN=SRT1 PE=2 SV=1	GO:0003677(DNA binding);GO:0005634(nucleus);GO:0005677(chromatin silencing complex);GO:0005737(cytoplasm);GO:0006342(chromatin silencing);GO:0006355(regulation of transcription, DNA-templated);GO:0016787(hydrolase activity);GO:0046872(metal ion binding);GO:0070403(NAD+ binding)	COG0846(NAD-dependent protein deacetylase which modulates the activities of several enzymes which are inactive in their acetylated form)	K01703	3-isopropylmalate/(R)-2-methylmalate dehydratase large subunit	EC:4.2.1.33 4.2.1.35	apro01210(2-Oxocarboxylic acid metabolism);apro01230(Biosynthesis of amino acids);apro00660(C5-Branched dibasic acid metabolism);apro00290(Valine, leucine and isoleucine biosynthesis)	G4UKH6.1 PF02146.15;SIR2;	9	6	2	0	0	0	8.71	4.02	2.4	0	0	0	5.04	0	Inf	up	1	1	no	1	0	0	0	0	0	0.59	0	0	0	0	0	0.2	0	Inf	up	1	1
TRINITY_DN100035_c0_g1	202	TRINITY_DN100035_c0_g1_i1	-	-	-	-	-	-	-	-	-	-	8	2	1	0	0	0	9.25	1.6	1.43	0	0	0	4.09	0	Inf	up	1	1	no	0	0	0	0	0	0	0	0	0	0	0	0	0	0	0	no	1	1
TRINITY_DN100058_c0_g1	224	TRINITY_DN100058_c0_g1_i1	BnaUnng03230D [Brassica napus]	-	-	-	-	-	-	-	-	-	0	8	2	0	0	0	0	4.74	2.12	0	0	0	2.29	0	Inf	up	1	1	no	5	7	19	0	0	0	2.59	3.85	10.15	0	0	0	5.53	0	Inf	up	1	1
TRINITY_DN100108_c0_g1	255	TRINITY_DN100108_c0_g1_i1	-	-	-	-	-	-	-	-	-	-	69	76	52	26	21	15	39.09	30.14	36.89	8.95	8.47	5.31	35.37	7.58	2.52879	up	8.11807e-24	3.48477e-23	yes	0	0	0	0	0	0	0	0	0	0	0	0	0	0	0	no	1	1
TRINITY_DN10022_c0_g1	867	TRINITY_DN10022_c0_g1_i1	-	mtx-2	Metaxin-2 homolog OS=Caenorhabditis elegans GN=mtx-2 PE=2 SV=3	GO:0004004(ATP-dependent RNA helicase activity);GO:0005739(mitochondrion);GO:0010501(RNA secondary structure unwinding)	ENOG410XY7W(Metaxin 2)	-	-	-	-	A0A0M3K1W9.1 PF10568.7;Tom37;	272	340	177	70	53	68	13.49	12.21	11.16	2.32	2.08	2.34	12.29	2.25	2.8965	up	1.10631e-90	8.13833e-90	yes	1	1	0	0	0	0	0.03	0.03	0	0	0	0	0.02	0	Inf	up	1	1
TRINITY_DN100262_c0_g1	291	TRINITY_DN100262_c0_g1_i1	-	-	-	-	-	-	-	-	-	-	32	23	23	2	7	10	12.03	6.11	10.89	0.47	1.92	2.41	9.68	1.6	2.89899	up	1.42484e-10	4.26414e-10	yes	0	0	0	0	0	0	0	0	0	0	0	0	0	0	0	no	1	1
TRINITY_DN100313_c0_g1	204	TRINITY_DN100313_c0_g1_i1	-	-	-	-	-	-	-	-	-	-	1	12	3	2	0	1	1.13	9.35	4.17	1.36	0	0.7	4.88	0.69	2.8222	up	1	1	no	0	0	0	0	0	0	0	0	0	0	0	0	0	0	0	no	1	1
TRINITY_DN100338_c0_g1	215	TRINITY_DN100338_c0_g1_i1	-	-	-	-	ENOG410XPH5(K14797 essential nuclear protein 1)	-	-	-	-	-	0	0	0	0	0	0	0	0	0	0	0	0	0	0	0	no	1	1	no	0	0	0	1	12	0	0	0	0	0.67	8.08	0	0	2.92	-Inf	down	1	1
TRINITY_DN100372_c0_g1	1213	TRINITY_DN100372_c0_g1_i1	-	hob3	Protein hob3 OS=Schizosaccharomyces pombe (strain 972 / ATCC 24843) GN=hob3 PE=1 SV=1	GO:0000768(syncytium formation by plasma membrane fusion);GO:0003674(molecular_function);GO:0007015(actin filament organization);GO:0007264(small GTPase mediated signal transduction);GO:0030448(hyphal growth);GO:0031097(medial cortex);GO:0043547(positive regulation of GTPase activity);GO:0051285(cell cortex of cell tip);GO:1903475(mitotic actomyosin contractile ring assembly)	ENOG410XTDS(Reduced viability upon starvation protein 161)	-	-	-	-	K2R105.1 PF03114.16;BAR;	82	84	47	312	352	311	2.67	1.98	1.94	6.8	9.09	7.05	2.2	7.65	-1.34697	down	2.53834e-15	8.99732e-15	yes	17	23	24	21	16	11	0.37	0.53	0.55	0.48	0.38	0.3	0.48	0.39	0.270554	up	0.41124	0.47813
TRINITY_DN10039_c0_g1	202	TRINITY_DN10039_c0_g1_i1	-	-	-	-	-	-	-	-	-	-	9	9	4	0	0	0	10.41	7.21	5.71	0	0	0	7.78	0	Inf	up	1	1	no	0	0	0	0	0	0	0	0	0	0	0	0	0	0	0	no	1	1
TRINITY_DN100413_c0_g1	1130	TRINITY_DN100413_c0_g1_i1	PREDICTED: metalloendoproteinase 1-like [Gossypium hirsutum]	mmp18	Matrix metalloproteinase-18 OS=Xenopus laevis GN=mmp18 PE=2 SV=1	GO:0004222(metalloendopeptidase activity);GO:0005509(calcium ion binding);GO:0006508(proteolysis);GO:0008233(peptidase activity);GO:0008237(metallopeptidase activity);GO:0008270(zinc ion binding);GO:0016787(hydrolase activity);GO:0031012(extracellular matrix);GO:0046872(metal ion binding)	ENOG410XQ5D(matrix metallopeptidase)	-	-	-	-	H3FVX0.1 PF00413.22;Peptidase_M10;	988	1211	659	151	113	124	35.02	31.11	29.7	3.58	3.18	3.06	31.94	3.27	3.73475	up	0	3e-307	yes	2	1	0	0	1	0	0.05	0.03	0	0	0.03	0	0.03	0.01	1.585	up	1	1
TRINITY_DN100453_c0_g1	664	TRINITY_DN100453_c0_g1_i1	60S ribosomal protein L19-2 [Ananas comosus]	rpl19	60S ribosomal protein L19 OS=Ictalurus punctatus GN=rpl19 PE=2 SV=1	GO:0003735(structural constituent of ribosome);GO:0006412(translation);GO:0022625(cytosolic large ribosomal subunit)	COG2147(ribosomal protein L19)	K02885	large subunit ribosomal protein L19e	-	gsl03010(Ribosome)	Q4D167.1 PF01280.18;Ribosomal_L19e;	115	202	82	6	1	1	8.25	10.47	7.47	0.29	0.06	0.05	8.73	0.13	6.38437	up	2.4021e-77	1.62796e-76	yes	6	4	8	0	0	2	0.28	0.2	0.4	0	0	0.12	0.29	0.04	2.858	up	1	1
TRINITY_DN100463_c0_g1	211	TRINITY_DN100463_c0_g1_i1	-	-	-	-	-	-	-	-	-	-	13	10	4	0	0	0	13.3	7.08	5.06	0	0	0	8.48	0	Inf	up	1	1	no	1	0	0	0	0	0	0.62	0	0	0	0	0	0.21	0	Inf	up	1	1
TRINITY_DN100495_c0_g1	212	TRINITY_DN100495_c0_g1_i1	-	-	-	-	-	-	-	-	-	-	8	2	3	0	0	0	8.07	1.4	3.74	0	0	0	4.4	0	Inf	up	1	1	no	0	0	0	0	0	0	0	0	0	0	0	0	0	0	0	no	1	1
TRINITY_DN100499_c0_g1	231	TRINITY_DN100499_c0_g1_i1	-	-	-	-	-	-	-	-	-	-	0	0	0	0	0	0	0	0	0	0	0	0	0	0	0	no	1	1	no	17	8	5	0	0	0	8.02	4	2.43	0	0	0	4.82	0	Inf	up	1	1
TRINITY_DN100541_c0_g1	715	TRINITY_DN100541_c0_g1_i1	hypothetical protein GPECTOR_536g541 [Gonium pectorale]	ccdc124	Coiled-coil domain-containing protein 124 OS=Xenopus tropicalis GN=ccdc124 PE=2 SV=1	GO:0005737(cytoplasm);GO:0005886(plasma membrane);GO:0044822(poly(A) RNA binding)	ENOG410ZIM9(Coiled-coil domain-containing protein)	-	-	-	-	A0A0K0D1Z6.1 PF06244.10;DUF1014;	196	221	98	21	19	18	12.64	10.31	8.03	0.9	0.97	0.8	10.33	0.89	3.97728	up	2.66908e-69	1.72366e-68	yes	0	0	0	0	0	0	0	0	0	0	0	0	0	0	0	no	1	1
TRINITY_DN100549_c0_g1	417	TRINITY_DN100549_c0_g1_i1	-	-	-	-	-	-	-	-	-	-	80	88	54	20	27	25	12.51	9.89	10.71	2.04	3.25	2.65	11.04	2.65	2.47517	up	9.21622e-26	4.07915e-25	yes	0	0	0	0	0	0	0	0	0	0	0	0	0	0	0	no	1	1
TRINITY_DN100592_c0_g1	227	TRINITY_DN100592_c0_g1_i1	-	-	-	-	-	-	-	-	-	-	16	5	5	0	0	0	13.12	2.85	5.09	0	0	0	7.02	0	Inf	up	1	1	no	0	0	0	0	0	0	0	0	0	0	0	0	0	0	0	no	1	1
TRINITY_DN100598_c0_g1	213	TRINITY_DN100598_c0_g1_i1	-	-	-	-	-	-	-	-	-	-	10	6	2	0	1	0	9.95	4.13	2.46	0	0.7	0	5.51	0.23	4.5823	up	1	1	no	0	0	0	0	0	0	0	0	0	0	0	0	0	0	0	no	1	1
TRINITY_DN100604_c0_g1	1015	TRINITY_DN100604_c0_g1_i1	PREDICTED: (DL)-glycerol-3-phosphatase 2-like isoform X1 [Arachis duranensis]	GPP1	(DL)-glycerol-3-phosphatase 1 OS=Arabidopsis thaliana GN=GPP1 PE=1 SV=1	GO:0008152(metabolic process);GO:0016529(sarcoplasmic reticulum);GO:0016787(hydrolase activity)	COG0637(HAD-superfamily hydrolase subfamily IA variant 3)	K00861	riboflavin kinase	EC:2.7.1.26	ppp00740(Riboflavin metabolism)	A8WK37.1 PF13419.4;HAD_2;	411	449	235	57	46	59	16.64	13.18	12.1	1.54	1.48	1.66	13.97	1.56	3.60593	up	1.60443e-119	1.42544e-118	yes	2	1	1	1	1	0	0.05	0.03	0.03	0.03	0.03	0	0.04	0.02	1	up	1	1
TRINITY_DN100722_c0_g1	642	TRINITY_DN100722_c0_g1_i1	PREDICTED: ubiquitin-conjugating enzyme E2 36-like [Lupinus angustifolius]	ubc-13	Ubiquitin-conjugating enzyme E2 13 OS=Caenorhabditis elegans GN=ubc-13 PE=1 SV=2	GO:0005634(nucleus);GO:0005737(cytoplasm);GO:0006301(postreplication repair);GO:0031625(ubiquitin protein ligase binding);GO:0061630(ubiquitin protein ligase activity);GO:0070534(protein K63-linked ubiquitination)	COG5078(ubiquitin-conjugating enzyme)	K10580	ubiquitin-conjugating enzyme E2 N	EC:2.3.2.23	pda04120(Ubiquitin mediated proteolysis)	A0A0N4SWJ6.1 PF00179.24;UQ_con;	415	463	297	128	90	131	31.26	25.22	28.44	6.41	5.33	6.82	28.31	6.19	2.62304	up	2.41639e-95	1.8287e-94	yes	3	0	0	0	1	1	0.15	0	0	0	0.05	0.06	0.05	0.04	0.3219	up	1	1
TRINITY_DN100742_c0_g1	700	TRINITY_DN100742_c0_g1_i1	-	-	-	-	-	-	-	-	-	-	147	168	108	27	33	31	9.77	8.08	9.12	1.19	1.73	1.43	8.99	1.45	3.07375	up	7.69391e-59	4.62619e-58	yes	1	0	2	0	0	0	0.04	0	0.09	0	0	0	0.04	0	Inf	up	1	1
TRINITY_DN10076_c0_g1	201	TRINITY_DN10076_c0_g1_i1	-	-	-	-	-	-	-	-	-	-	4	7	8	0	0	0	4.69	5.68	11.59	0	0	0	7.32	0	Inf	up	1	1	no	2	0	0	0	0	0	1.43	0	0	0	0	0	0.48	0	Inf	up	1	1
TRINITY_DN100789_c0_g1	215	TRINITY_DN100789_c0_g1_i1	-	-	-	-	-	-	-	-	-	-	3	13	5	0	1	2	2.9	8.72	5.99	0	0.68	1.2	5.87	0.63	3.2199	up	1	1	no	0	0	0	0	0	0	0	0	0	0	0	0	0	0	0	no	1	1
TRINITY_DN100833_c0_g1	464	TRINITY_DN100833_c0_g1_i1	60S ribosomal protein L36 [Anthurium amnicola]	RpL36	60S ribosomal protein L36 OS=Drosophila melanogaster GN=RpL36 PE=1 SV=1	GO:0000228(nuclear chromosome);GO:0003735(structural constituent of ribosome);GO:0005730(nucleolus);GO:0005737(cytoplasm);GO:0005840(ribosome);GO:0006412(translation);GO:0022625(cytosolic large ribosomal subunit)	COG5051(60S ribosomal protein l36)	K02920	large subunit ribosomal protein L36e	-	vcn03010(Ribosome)	B4JMC3.1 PF01158.16;Ribosomal_L36e;	0	0	0	0	0	0	0	0	0	0	0	0	0	0	0	no	1	1	no	1	0	0	0	0	0	0.08	0	0	0	0	0	0.03	0	Inf	up	1	1
TRINITY_DN100879_c0_g1	210	TRINITY_DN100879_c0_g1_i1	-	-	-	-	-	-	-	-	-	-	8	3	1	4	0	0	8.3	2.15	1.28	2.5	0	0	3.91	0.83	2.236	up	1	1	no	0	0	0	0	0	0	0	0	0	0	0	0	0	0	0	no	1	1
TRINITY_DN10098_c0_g1	213	TRINITY_DN10098_c0_g1_i1	ER lumen protein retaining receptor, partial [Anthurium amnicola]	ERD2A	ER lumen protein-retaining receptor A OS=Arabidopsis thaliana GN=ERD2A PE=2 SV=1	GO:0004872(receptor activity);GO:0005046(KDEL sequence binding);GO:0005623(cell);GO:0005737(cytoplasm);GO:0005783(endoplasmic reticulum);GO:0005789(endoplasmic reticulum membrane);GO:0005794(Golgi apparatus);GO:0005801(cis-Golgi network);GO:0006621(protein retention in ER lumen);GO:0015031(protein transport);GO:0016021(integral component of membrane);GO:0016192(vesicle-mediated transport);GO:0046…	COG5196(Required for the retention of luminal endoplasmic reticulum proteins. Determines the specificity of the luminal ER protein retention system. Also required for normal vesicular traffic through the Golgi (By similarity))	-	-	-	-	K2NU61.1 PF00810.16;ER_lumen_recept;	3	4	9	0	0	0	2.98	2.76	11.08	0	0	0	5.61	0	Inf	up	1	1	no	0	3	0	0	0	0	0	1.92	0	0	0	0	0.64	0	Inf	up	1	1
TRINITY_DN10101_c0_g1	221	TRINITY_DN10101_c0_g1_i1	-	-	-	-	-	-	-	-	-	-	4	13	1	0	4	0	3.56	8.03	1.11	0	2.51	0	4.23	0.84	2.3322	up	1	1	no	0	0	0	0	0	0	0	0	0	0	0	0	0	0	0	no	1	1
TRINITY_DN101034_c0_g1	484	TRINITY_DN101034_c0_g1_i1	-	-	-	-	ENOG410Z6FU(NA)	-	-	-	-	-	1	0	0	0	0	0	0.12	0	0	0	0	0	0.04	0	Inf	up	1	1	no	0	0	0	204	214	178	0	0	0	17.14	18.24	17.6	0	17.66	-10.7106	down	2.4751e-156	2.99134e-154
TRINITY_DN101038_c0_g1	217	TRINITY_DN101038_c0_g1_i1	thioredoxin reductase, putative selenoenzyme? [Ostreococcus lucimarinus CCE9901]	Trxr-2	Thioredoxin reductase 2, mitochondrial OS=Drosophila melanogaster GN=Trxr-2 PE=2 SV=1	GO:0004791(thioredoxin-disulfide reductase activity);GO:0005739(mitochondrion);GO:0016209(antioxidant activity);GO:0045454(cell redox homeostasis);GO:0050660(flavin adenine dinucleotide binding);GO:0055114(oxidation-reduction process)	COG1249(dihydrolipoyl dehydrogenase)	K00384	thioredoxin reductase (NADPH)	EC:1.8.1.9	olu00240(Pyrimidine metabolism);olu00450(Selenocompound metabolism)	A0A0L0BM47.1 PF02852.20;Pyr_redox_dim;	0	0	0	0	0	0	0	0	0	0	0	0	0	0	0	no	1	1	no	0	0	0	0	0	0	0	0	0	0	0	0	0	0	0	no	1	1
TRINITY_DN101071_c0_g1	575	TRINITY_DN101071_c0_g1_i1	-	-	-	-	ENOG410Y37X(NA)	-	-	-	-	-	79	118	76	6	11	7	7.04	7.59	8.61	0.35	0.77	0.43	7.75	0.52	4.34278	up	1.98132e-51	1.13115e-50	yes	0	4	11	4	1	0	0	0.25	0.67	0.25	0.06	0	0.31	0.1	1.6323	up	1	1
TRINITY_DN10110_c0_g1	446	TRINITY_DN10110_c0_g1_i1	-	-	-	-	-	-	-	-	-	-	60	47	35	8	4	16	8.24	4.65	6.1	0.72	0.43	1.5	6.33	0.88	3.21054	up	1.29159e-17	4.87945e-17	yes	0	0	1	0	0	0	0	0	0.09	0	0	0	0.03	0	Inf	up	1	1
TRINITY_DN101359_c0_g1	261	TRINITY_DN101359_c0_g1_i1	-	gpc-1	Guanine nucleotide-binding protein subunit gamma OS=Caenorhabditis briggsae GN=gpc-1 PE=3 SV=1	GO:0003674(molecular_function);GO:0005575(cellular_component);GO:0008150(biological_process)	ENOG41122JF(Guanine nucleotide-binding proteins (G proteins) are involved as a modulator or transducer in various transmembrane signaling systems. The beta and gamma chains are required for the GTPase activity, for replacement of GDP by GTP, and for G protein- effector interaction)	-	-	-	-	A0A0K0FK93.1 PF00631.20;G-gamma;	15	17	13	2	4	9	7.89	6.27	8.57	0.64	1.5	2.97	7.58	1.7	2.41957	up	3.75288e-07	9.31845e-07	yes	0	0	0	0	0	0	0	0	0	0	0	0	0	0	0	no	1	1
TRINITY_DN101484_c0_g1	342	TRINITY_DN101484_c0_g1_i1	-	-	-	-	-	-	-	-	-	-	13	14	6	70	43	32	3.15	2.42	1.84	10.85	7.84	5.12	2.47	7.94	-1.27335	down	0.000764911	0.0014371	yes	0	3	5	5	1	0	0	0.49	0.79	0.86	0.17	0	0.43	0.34	0.3388	up	1	1
TRINITY_DN101492_c0_g1	217	TRINITY_DN101492_c0_g1_i1	-	-	-	-	-	-	-	-	-	-	9	3	2	0	0	1	8.47	1.96	2.33	0	0	0.58	4.25	0.19	4.4834	up	1	1	no	0	0	0	0	0	0	0	0	0	0	0	0	0	0	0	no	1	1
TRINITY_DN101752_c0_g1	529	TRINITY_DN101752_c0_g1_i1	-	-	-	-	ENOG4111ZX6(C1D nuclear receptor co-repressor)	-	-	-	-	B7P2K3.1 PF04000.13;Sas10_Utp3;	219	300	149	27	26	36	22.31	22.05	19.29	1.82	2.07	2.52	21.22	2.14	3.74739	up	6.14289e-102	4.84624e-101	yes	1	0	0	0	1	0	0.07	0	0	0	0.07	0	0.02	0.02	0	no	1	1
TRINITY_DN101763_c0_g1	229	TRINITY_DN101763_c0_g1_i1	-	-	-	-	-	-	-	-	-	-	0	0	0	0	0	0	0	0	0	0	0	0	0	0	0	no	1	1	no	0	0	0	7	15	2	0	0	0	3.89	8.37	1.28	0	4.51	-Inf	down	1	1
TRINITY_DN101806_c0_g1	205	TRINITY_DN101806_c0_g1_i1	-	-	-	-	ENOG410YAHX(Serine hydrolase (FSH1))	-	-	-	-	A0A0J9UHQ0.1 PF03959.11;FSH1;	0	0	0	0	0	0	0	0	0	0	0	0	0	0	0	no	1	1	no	0	0	0	1	14	5	0	0	0	0.76	10.78	4.41	0	5.32	-Inf	down	1	1
TRINITY_DN101944_c0_g1	480	TRINITY_DN101944_c0_g1_i1	unknown [Picea sitchensis]	NDUFA13	NADH dehydrogenase [ubiquinone] 1 alpha subcomplex subunit 13 OS=Macaca fascicularis GN=NDUFA13 PE=2 SV=1	GO:0003674(molecular_function);GO:0006116(NADH oxidation);GO:0012501(programmed cell death);GO:0042653(mitochondrial respiratory chain complex I, membrane segment)	ENOG4111KIB(NADH dehydrogenase (Ubiquinone) 1 alpha subcomplex)	K11353	NADH dehydrogenase (ubiquinone) 1 alpha subcomplex subunit 13	-	cvr00190(Oxidative phosphorylation)	M2TJ98.1 PF06212.10;GRIM-19;	61	115	80	127	113	98	7.33	9.96	12.21	10.06	10.57	8.05	9.83	9.56	0.468016	up	0.0250438	0.0382561	no	16	19	10	21	10	20	1.25	1.58	0.81	1.79	0.86	2.01	1.21	1.55	-0.333014	down	0.422312	0.489031
TRINITY_DN101947_c0_g1	219	TRINITY_DN101947_c0_g1_i1	-	-	-	-	-	-	-	-	-	-	16	14	2	0	0	0	14.65	8.89	2.27	0	0	0	8.6	0	Inf	up	1	1	no	0	0	0	0	0	0	0	0	0	0	0	0	0	0	0	no	1	1
TRINITY_DN102188_c0_g1	229	TRINITY_DN102188_c0_g1_i1	-	TREH	Trehalase OS=Oryctolagus cuniculus GN=TREH PE=1 SV=1	GO:0004555(alpha,alpha-trehalase activity);GO:0005993(trehalose catabolic process)	COG1626(trehalase)	-	-	-	-	-	0	0	0	0	0	0	0	0	0	0	0	0	0	0	0	no	1	1	no	0	0	0	10	22	16	0	0	0	5.55	12.27	10.22	0	9.35	-7.08826	down	6.73189e-13	3.14931e-12
TRINITY_DN10226_c0_g1	580	TRINITY_DN10226_c0_g1_i1	40S ribosomal protein S19a, partial [Anthurium amnicola]	RPS19S	40S ribosomal protein S19S OS=Ascaris suum GN=RPS19S PE=2 SV=1	GO:0000028(ribosomal small subunit assembly);GO:0003735(structural constituent of ribosome);GO:0005840(ribosome);GO:0006412(translation);GO:0022627(cytosolic small ribosomal subunit);GO:0030529(intracellular ribonucleoprotein complex)	COG2238(Ribosomal protein)	K02966	small subunit ribosomal protein S19e	-	sot03010(Ribosome)	A0A044S4H7.1 PF01090.17;Ribosomal_S19e;	1554	1908	997	379	277	294	136.6	121.14	111.37	22.09	19.09	17.8	123.04	19.66	3.08189	up	1.6594e-228	3.00043e-227	yes	2	1	2	1	1	0	0.12	0.06	0.12	0.06	0.06	0	0.1	0.04	1.3219	up	1	1
TRINITY_DN10227_c0_g1	233	TRINITY_DN10227_c0_g1_i1	-	-	-	-	-	-	-	-	-	-	13	7	2	0	1	3	9.82	3.68	1.88	0	0.53	1.4	5.13	0.64	3.0028	up	1	1	no	0	0	0	0	0	0	0	0	0	0	0	0	0	0	0	no	1	1
TRINITY_DN102298_c0_g1	499	TRINITY_DN102298_c0_g1_i1	40S ribosomal protein S25, partial [Anthurium amnicola]	rps-25	40S ribosomal protein S25 OS=Neurospora crassa (strain ATCC 24698 / 74-OR23-1A / CBS 708.71 / DSM 1257 / FGSC 987) GN=rps-25 PE=3 SV=1	GO:0003735(structural constituent of ribosome);GO:0008150(biological_process);GO:0022627(cytosolic small ribosomal subunit)	COG4901(Ribosomal protein S25)	K02975	small subunit ribosomal protein S25e	-	vcn03010(Ribosome)	A7AS55.1 PF03297.13;Ribosomal_S25;	0	0	0	102	78	116	0	0	0	7.56	6.83	8.93	0	7.77	-9.25669	down	2.24537e-39	1.16391e-38	yes	0	0	0	0	0	0	0	0	0	0	0	0	0	0	0	no	1	1
TRINITY_DN102332_c0_g1	210	TRINITY_DN102332_c0_g1_i1	-	-	-	-	-	-	-	-	-	-	2	6	7	0	0	0	2.08	4.31	8.98	0	0	0	5.12	0	Inf	up	1	1	no	0	1	0	0	0	0	0	0.67	0	0	0	0	0.22	0	Inf	up	1	1
TRINITY_DN102336_c0_g1	210	TRINITY_DN102336_c0_g1_i1	-	-	-	GO:0003674(molecular_function);GO:0005575(cellular_component);GO:0008150(biological_process)	ENOG4111KA3(Peroxin 26)	-	-	-	-	-	0	0	0	0	0	0	0	0	0	0	0	0	0	0	0	no	1	1	no	0	0	0	12	0	2	0	0	0	8.55	0	1.65	0	3.4	-Inf	down	1	1
TRINITY_DN102351_c0_g1	218	TRINITY_DN102351_c0_g1_i1	-	-	-	-	ENOG410Z90U(NA)	-	-	-	-	-	0	5	10	0	3	0	0	3.22	11.51	0	1.96	0	4.91	0.65	2.9172	up	1	1	no	1	0	0	0	0	0	0.56	0	0	0	0	0	0.19	0	Inf	up	1	1
TRINITY_DN102388_c0_g1	211	TRINITY_DN102388_c0_g1_i1	-	-	-	GO:0007165(signal transduction);GO:0008158(hedgehog receptor activity);GO:0016020(membrane);GO:0016021(integral component of membrane);GO:0018996(molting cycle, collagen and cuticulin-based cuticle)	ENOG410XRZ4(patched domain containing)	-	-	-	-	A0A090LRY3.1 PF02460.16;Patched;	4	4	7	0	0	1	4.09	2.83	8.86	0	0	0.63	5.26	0.21	4.6466	up	1	1	no	0	0	0	0	0	0	0	0	0	0	0	0	0	0	0	no	1	1
TRINITY_DN102568_c0_g1	209	TRINITY_DN102568_c0_g1_i1	-	-	-	-	-	-	-	-	-	-	4	16	6	4	1	0	4.21	11.65	7.8	2.53	0.74	0	7.89	1.09	2.8557	up	1	1	no	0	0	0	0	0	0	0	0	0	0	0	0	0	0	0	no	1	1
TRINITY_DN102585_c0_g1	207	TRINITY_DN102585_c0_g1_i1	-	-	-	-	-	-	-	-	-	-	0	5	6	0	0	0	0	3.74	8.02	0	0	0	3.92	0	Inf	up	1	1	no	0	0	0	0	0	0	0	0	0	0	0	0	0	0	0	no	1	1
TRINITY_DN102658_c0_g1	209	TRINITY_DN102658_c0_g1_i1	-	B1	Esterase B1 OS=Culex pipiens GN=B1 PE=3 SV=1	GO:0005737(cytoplasm);GO:0005811(lipid particle);GO:0008340(determination of adult lifespan);GO:0019915(lipid storage);GO:0046683(response to organophosphorus);GO:0052689(carboxylic ester hydrolase activity)	COG2272(Carboxylesterase)	-	-	-	-	A0A0L0BNG0.1 PF00135.26;COesterase;	0	0	0	0	0	0	0	0	0	0	0	0	0	0	0	no	1	1	no	0	0	0	0	0	0	0	0	0	0	0	0	0	0	0	no	1	1
TRINITY_DN102694_c0_g1	206	TRINITY_DN102694_c0_g1_i1	-	-	-	-	-	-	-	-	-	-	0	11	4	2	0	0	0	8.34	5.42	1.32	0	0	4.59	0.44	3.3829	up	1	1	no	0	0	0	0	0	0	0	0	0	0	0	0	0	0	0	no	1	1
TRINITY_DN102696_c0_g1	207	TRINITY_DN102696_c0_g1_i1	-	-	-	-	-	-	-	-	-	-	9	2	4	0	0	0	9.73	1.5	5.35	0	0	0	5.53	0	Inf	up	1	1	no	0	0	0	0	0	0	0	0	0	0	0	0	0	0	0	no	1	1
TRINITY_DN102719_c0_g1	214	TRINITY_DN102719_c0_g1_i1	-	-	-	-	-	-	-	-	-	-	11	3	8	0	0	0	10.79	2.04	9.72	0	0	0	7.52	0	Inf	up	1	1	no	0	0	0	0	0	0	0	0	0	0	0	0	0	0	0	no	1	1
TRINITY_DN102731_c0_g1	217	TRINITY_DN102731_c0_g1_i1	-	-	-	-	ENOG410XP6K(Notch ligand involved in the mediation of Notch signaling (By similarity))	-	-	-	-	A0A0M3JX24.1 PF13385.4;Laminin_G_3;	14	0	1	0	0	0	13.18	0	1.17	0	0	0	4.78	0	Inf	up	1	1	no	0	0	0	0	0	0	0	0	0	0	0	0	0	0	0	no	1	1
TRINITY_DN102749_c0_g1	214	TRINITY_DN102749_c0_g1_i1	-	-	-	-	-	-	-	-	-	-	13	4	2	0	0	0	12.75	2.72	2.43	0	0	0	5.97	0	Inf	up	1	1	no	0	0	0	0	0	0	0	0	0	0	0	0	0	0	0	no	1	1
TRINITY_DN102790_c0_g1	394	TRINITY_DN102790_c0_g1_i1	-	-	-	-	-	-	-	-	-	-	66	92	54	25	11	18	11.59	11.59	12.02	2.85	1.48	2.13	11.73	2.15	2.82707	up	6.02437e-30	2.82132e-29	yes	1	0	0	0	0	0	0.11	0	0	0	0	0	0.04	0	Inf	up	1	1
TRINITY_DN102792_c0_g1	333	TRINITY_DN102792_c0_g1_i1	-	-	-	-	-	-	-	-	-	-	49	85	34	207	192	248	12.69	15.69	11.14	34.16	37.28	42.27	13.17	37.9	-1.10648	down	2.26876e-10	6.71158e-10	yes	1	1	0	0	1	1	0.16	0.17	0	0	0.18	0.21	0.11	0.13	-0.241	down	1	1
TRINITY_DN102849_c0_g1	206	TRINITY_DN102849_c0_g1_i1	-	-	-	-	-	-	-	-	-	-	0	6	7	0	1	1	0	4.55	9.48	0	0.77	0.68	4.68	0.48	3.2854	up	1	1	no	0	0	0	0	0	0	0	0	0	0	0	0	0	0	0	no	1	1
TRINITY_DN102883_c0_g1	207	TRINITY_DN102883_c0_g1_i1	-	-	-	-	-	-	-	-	-	-	1	5	6	7	0	1	1.08	3.74	8.02	4.56	0	0.67	4.28	1.74	1.2985	up	1	1	no	0	0	0	0	0	0	0	0	0	0	0	0	0	0	0	no	1	1
TRINITY_DN102899_c0_g1	248	TRINITY_DN102899_c0_g1_i1	-	-	-	-	-	-	-	-	-	-	38	23	12	9	9	4	23.55	9.96	9.29	3.38	3.96	1.54	14.27	2.96	2.55811	up	3.82839e-08	1.01162e-07	yes	0	0	0	0	0	0	0	0	0	0	0	0	0	0	0	no	1	1
TRINITY_DN102918_c0_g1	213	TRINITY_DN102918_c0_g1_i1	-	-	-	-	-	-	-	-	-	A0A0A2KA64.1 PF11991.6;Trp_DMAT;	0	4	2	5.82	13	5.54	0	2.76	2.46	3.48	9.13	3.41	1.74	5.34	-1.6178	down	1	1	no	0	0	0	0	0	0	0	0	0	0	0	0	0	0	0	no	1	1
TRINITY_DN102968_c0_g1	206	TRINITY_DN102968_c0_g1_i1	-	-	-	-	-	-	-	-	-	-	8	4	3	0	0	3	8.76	3.03	4.06	0	0	2.03	5.28	0.68	2.9569	up	1	1	no	0	0	0	0	0	0	0	0	0	0	0	0	0	0	0	no	1	1
TRINITY_DN103071_c0_g1	401	TRINITY_DN103071_c0_g1_i1	predicted protein [Bathycoccus prasinos]	At2g23090	Uncharacterized protein At2g23090 OS=Arabidopsis thaliana GN=At2g23090 PE=1 SV=1	GO:0003674(molecular_function);GO:0008150(biological_process)	-	-	-	-	-	A0A061JEI0.1 PF12907.5;zf-met2;	20	47	38	0	0	0	3.39	5.71	8.16	0	0	0	5.75	0	8.6602	up	5.20154e-22	2.162e-21	yes	0	2	3	0	0	1	0	0.23	0.34	0	0	0.14	0.19	0.05	1.926	up	1	1
TRINITY_DN103074_c0_g1	339	TRINITY_DN103074_c0_g1_i1	-	-	-	GO:0003674(molecular_function);GO:0005575(cellular_component);GO:0008150(biological_process)	ENOG4112277(Mitochondrial ATP synthase epsilon chain domain-containing protein)	-	-	-	-	K3VBT0.1 PF04627.11;ATP-synt_Eps;	0	0	0	0	0	0	0	0	0	0	0	0	0	0	0	no	1	1	no	0	0	0	65	58	57	0	0	0	11.38	10.21	11.61	0	11.07	-8.98669	down	5.99468e-48	1.21496e-46
TRINITY_DN103114_c0_g1	924	TRINITY_DN103114_c0_g1_i1	PREDICTED: gamma-interferon-inducible lysosomal thiol reductase [Daucus carota subsp. sativus]	F37H8.5	GILT-like protein F37H8.5 OS=Caenorhabditis elegans GN=F37H8.5 PE=1 SV=1	GO:0005576(extracellular region);GO:0005737(cytoplasm);GO:0033743(peptide-methionine (R)-S-oxide reductase activity);GO:0055114(oxidation-reduction process)	ENOG4111IDT(Lysosomal thiol)	-	-	-	-	A0A0N5C3D4.1 PF03227.14;GILT;	385	414	261	79	54	53	17.57	13.69	15.15	2.41	1.95	1.68	15.47	2.01	3.37795	up	7.54155e-115	6.47967e-114	yes	0	0	2	0	0	1	0	0	0.06	0	0	0.04	0.02	0.01	1	up	1	1
TRINITY_DN103136_c0_g1	359	TRINITY_DN103136_c0_g1_i1	-	-	-	-	-	-	-	-	-	-	65	95	38	4	4	11	14.02	14.65	10.38	0.56	0.65	1.58	13.02	0.93	4.17926	up	3.76161e-35	1.86746e-34	yes	1	0	0	0	0	0	0.14	0	0	0	0	0	0.05	0	Inf	up	1	1
TRINITY_DN10323_c0_g1	658	TRINITY_DN10323_c0_g1_i1	60S ribosomal protein L13a [Anthurium amnicola]	RpL13A	60S ribosomal protein L13a OS=Drosophila melanogaster GN=RpL13A PE=1 SV=1	GO:0003735(structural constituent of ribosome);GO:0005840(ribosome);GO:0006412(translation);GO:0007219(Notch signaling pathway);GO:0008407(chaeta morphogenesis);GO:0022625(cytosolic large ribosomal subunit);GO:0051298(centrosome duplication)	COG0102(This protein is one of the early assembly proteins of the 50S ribosomal subunit, although it is not seen to bind rRNA by itself. It is important during the early stages of 50S assembly (By similarity))	K02872	large subunit ribosomal protein L13Ae	-	pxb03010(Ribosome)	B4I439.1 PF00572.16;Ribosomal_L13;	0	0	0	1	0	0	0	0	0	0.05	0	0	0	0.02	-Inf	down	1	1	no	1	2	0	0	0	0	0.05	0.1	0	0	0	0	0.05	0	Inf	up	1	1
TRINITY_DN103236_c0_g1	228	TRINITY_DN103236_c0_g1_i1	-	-	-	-	-	-	-	-	-	-	0	3	8	0	0	0	0	1.69	8.04	0	0	0	3.24	0	Inf	up	1	1	no	10	6	4.37	0	0	0	4.91	3.13	2.21	0	0	0	3.42	0	Inf	up	1	1
TRINITY_DN103239_c0_g1	383	TRINITY_DN103239_c0_g1_i1	-	-	-	-	-	-	-	-	-	-	0	57	37	0	0	0	0	7.62	8.75	0	0	0	5.46	0	8.48183	up	2.47008e-09	6.9645e-09	yes	69	41	70	0	0	0	8.22	5.2	8.67	0	0	0	7.36	0	8.8348	up	2.52378e-33	3.22871e-32
TRINITY_DN103345_c0_g1	352	TRINITY_DN103345_c0_g1_i1	-	-	-	-	-	-	-	-	-	-	23	32	18	43	42	65	5.2	5.16	5.15	6.24	7.17	9.75	5.17	7.72	-0.182054	down	0.537793	0.602843	no	0	0	0	0	0	1	0	0	0	0	0	0.19	0	0.06	-Inf	down	1	1
TRINITY_DN103432_c0_g1	826	TRINITY_DN103432_c0_g1_i1	-	-	-	-	-	-	-	-	-	A0A0N0DDM4.1 PF05730.9;CFEM;	3	0	0	0	0	0	0.16	0	0	0	0	0	0.05	0	Inf	up	1	1	no	0	0	0	1353	1139	1039	0	0	0	50.77	43.55	46.17	0	46.83	-13.276	down	0	0
TRINITY_DN103527_c0_g1	882	TRINITY_DN103527_c0_g1_i1	-	phiA	Cell wall protein phiA OS=Emericella nidulans (strain FGSC A4 / ATCC 38163 / CBS 112.46 / NRRL 194 / M139) GN=phiA PE=2 SV=1	GO:0000905(sporocarp development involved in asexual reproduction);GO:0003674(molecular_function);GO:0005576(extracellular region);GO:0043935(sexual sporulation resulting in formation of a cellular spore);GO:0070787(conidiophore development);GO:0070790(phialide development)	-	-	-	-	-	-	1	0	0	0	0	0	0.05	0	0	0	0	0	0.02	0	Inf	up	1	1	no	0	0	0	610	573	533	0	0	0	20.99	20.1	21.73	0	20.94	-12.2371	down	0	0
TRINITY_DN103565_c0_g1	202	TRINITY_DN103565_c0_g1_i1	-	-	-	-	-	-	-	-	-	-	2	12	5	2	0	1	2.31	9.61	7.14	1.4	0	0.72	6.35	0.71	3.1609	up	1	1	no	0	0	0	0	0	0	0	0	0	0	0	0	0	0	0	no	1	1
TRINITY_DN103706_c0_g1	216	TRINITY_DN103706_c0_g1_i1	-	-	-	-	-	-	-	-	-	-	2	2	7	0	0	0	1.91	1.32	8.27	0	0	0	3.83	0	Inf	up	1	1	no	0	0	0	0	0	0	0	0	0	0	0	0	0	0	0	no	1	1
TRINITY_DN10379_c0_g1	204	TRINITY_DN10379_c0_g1_i1	-	-	-	-	-	-	-	-	-	-	2	2	0	12	2	5	2.25	1.56	0	8.15	1.59	3.49	1.27	4.41	-1.796	down	1	1	no	1	0	0	0	0	0	0.68	0	0	0	0	0	0.23	0	Inf	up	1	1
TRINITY_DN10384_c0_g1	243	TRINITY_DN10384_c0_g1_i1	-	-	-	-	-	-	-	-	-	-	13	11	2	2	0	2	8.6	5.07	1.65	0.8	0	0.82	5.11	0.54	3.2423	up	1	1	no	0	0	0	0	0	0	0	0	0	0	0	0	0	0	0	no	1	1
TRINITY_DN10386_c0_g1	208	TRINITY_DN10386_c0_g1_i1	-	-	-	-	-	-	-	-	-	-	4	11	2	0	0	0	4.27	8.12	2.64	0	0	0	5.01	0	Inf	up	1	1	no	2	1	0	0	0	0	1.3	0.69	0	0	0	0	0.66	0	Inf	up	1	1
TRINITY_DN103941_c0_g1	693	TRINITY_DN103941_c0_g1_i1	-	-	-	-	-	-	-	-	-	-	312	320	172	102	78	105	21.03	15.6	14.74	4.58	4.14	4.9	17.12	4.54	2.35201	up	8.3916e-52	4.81087e-51	yes	0	1	0	0	0	0	0	0.05	0	0	0	0	0.02	0	Inf	up	1	1
TRINITY_DN103949_c0_g1	278	TRINITY_DN103949_c0_g1_i1	60S ribosomal protein L29, partial [Noccaea caerulescens]	RPL29	60S ribosomal protein L29 OS=Tetrahymena thermophila GN=RPL29 PE=1 SV=1	GO:0002181(cytoplasmic translation);GO:0003735(structural constituent of ribosome);GO:0022625(cytosolic large ribosomal subunit)	-	K02905	large subunit ribosomal protein L29e	-	smo03010(Ribosome)	-	0	0	0	81	40	81	0	0	0	21.57	12.48	22.19	0	18.75	-8.69274	down	2.03645e-23	8.6805e-23	yes	0	0	0	0	0	0	0	0	0	0	0	0	0	0	0	no	1	1
TRINITY_DN103969_c0_g1	523	TRINITY_DN103969_c0_g1_i1	-	-	-	-	-	-	-	-	-	-	192	274	161	23	23	31	19.93	20.52	21.24	1.58	1.87	2.21	20.56	1.89	3.87633	up	4.75725e-103	3.78303e-102	yes	0	1	0	0	0	0	0	0.07	0	0	0	0	0.02	0	Inf	up	1	1
TRINITY_DN103976_c0_g1	238	TRINITY_DN103976_c0_g1_i1	-	-	-	-	-	-	-	-	-	-	15	10	8	4	2	0	10.6	4.92	7.04	1.7	1	0	7.52	0.9	3.0627	up	1	1	no	0	0	0	0	0	0	0	0	0	0	0	0	0	0	0	no	1	1
TRINITY_DN10399_c0_g1	220	TRINITY_DN10399_c0_g1_i1	-	-	-	-	ENOG410YB9G(NA)	-	-	-	-	-	0	0	0	0	0	0	0	0	0	0	0	0	0	0	0	no	1	1	no	0	0	0	14	5	0	0	0	0	8.75	3.15	0	0	3.97	-Inf	down	1	1
TRINITY_DN104149_c0_g1	232	TRINITY_DN104149_c0_g1_i1	-	-	-	-	-	-	-	-	-	-	11	12	4	0	3	1	8.42	6.39	3.81	0	1.62	0.47	6.21	0.7	3.1492	up	1	1	no	0	0	0	0	0	0	0	0	0	0	0	0	0	0	0	no	1	1
TRINITY_DN104244_c0_g1	239	TRINITY_DN104244_c0_g1_i1	-	SETMAR	Histone-lysine N-methyltransferase SETMAR OS=Homo sapiens GN=SETMAR PE=1 SV=2	GO:0000014(single-stranded DNA endodeoxyribonuclease activity);GO:0000729(DNA double-strand break processing);GO:0000737(DNA catabolic process, endonucleolytic);GO:0000793(condensed chromosome);GO:0003690(double-stranded DNA binding);GO:0003697(single-stranded DNA binding);GO:0004519(endonuclease activity);GO:0005515(protein binding);GO:0005634(nucleus);GO:0006303(double-strand break repair via n…	ENOG4111T4U(to SET domain and mariner transposase fusion Hydra magnipapillata )	-	-	-	-	A0A0N5CE06.1 PF13358.4;DDE_3;	0	3	10	0	0	1	0	1.46	8.69	0	0	0.43	3.38	0.14	4.5935	up	1	1	no	0	0	0	0	0	0	0	0	0	0	0	0	0	0	0	no	1	1
TRINITY_DN104249_c0_g1	412	TRINITY_DN104249_c0_g1_i1	-	-	-	-	-	-	-	-	-	-	65	56	27	11	5	18	10.41	6.44	5.49	1.15	0.62	1.95	7.45	1.24	2.96379	up	6.78952e-16	2.44908e-15	yes	0	0	0	0	0	0	0	0	0	0	0	0	0	0	0	no	1	1
TRINITY_DN104290_c0_g1	206	TRINITY_DN104290_c0_g1_i1	-	-	-	GO:0004190(aspartic-type endopeptidase activity);GO:0006508(proteolysis);GO:0030163(protein catabolic process)	-	-	-	-	-	M2T9U3.1 PF00026.21;Asp;	3	0	6	1	0	0	3.29	0	8.13	0.66	0	0	3.81	0.22	4.1142	up	1	1	no	0	0	0	0	0	0	0	0	0	0	0	0	0	0	0	no	1	1
TRINITY_DN104435_c0_g1	207	TRINITY_DN104435_c0_g1_i1	-	-	-	-	-	-	-	-	-	-	13	7	2	2	0	0	14.05	5.24	2.67	1.3	0	0	7.32	0.43	4.0894	up	1	1	no	0	0	0	0	0	0	0	0	0	0	0	0	0	0	0	no	1	1
TRINITY_DN104573_c0_g1	252	TRINITY_DN104573_c0_g1_i1	-	-	-	-	-	-	-	-	-	-	17	14	11	0	0	1	10	5.76	8.1	0	0	0.37	7.95	0.12	5.7083	up	1.0579e-12	3.45661e-12	yes	0	0	0	0	0	0	0	0	0	0	0	0	0	0	0	no	1	1
TRINITY_DN104631_c0_g1	294	TRINITY_DN104631_c0_g1_i1	-	-	-	-	ENOG410ZD8W(NA)	-	-	-	-	-	0	0	0	0	0	0	0	0	0	0	0	0	0	0	0	no	1	1	no	0	0	0	54	29	31	0	0	0	13.88	7.46	9.2	0	10.18	-8.32541	down	5.20451e-25	4.76583e-24
TRINITY_DN104641_c0_g1	205	TRINITY_DN104641_c0_g1_i1	-	-	-	-	-	-	-	-	-	-	4	12	6	0	0	0	4.44	9.22	8.23	0	0	0	7.3	0	Inf	up	1	1	no	0	0	0	0	0	0	0	0	0	0	0	0	0	0	0	no	1	1
TRINITY_DN104643_c0_g1	202	TRINITY_DN104643_c0_g1_i1	-	-	-	-	-	-	-	-	-	-	0	0	0	3	0	0	0	0	0	2.1	0	0	0	0.7	-Inf	down	1	1	no	8	12	6	0	0	0	5.63	8.95	4.36	0	0	0	6.31	0	Inf	up	1	1
TRINITY_DN10469_c0_g1	212	TRINITY_DN10469_c0_g1_i1	-	-	-	-	-	-	-	-	-	-	4	12	0	1	0	0	4.04	8.38	0	0.61	0	0	4.14	0.2	4.3716	up	1	1	no	0	0	0	0	0	0	0	0	0	0	0	0	0	0	0	no	1	1
TRINITY_DN104745_c0_g1	263	TRINITY_DN104745_c0_g1_i1	PREDICTED: calreticulin [Malus domestica]	-	Calreticulin OS=Prunus armeniaca PE=2 SV=1	GO:0005509(calcium ion binding);GO:0005739(mitochondrion);GO:0005773(vacuole);GO:0005783(endoplasmic reticulum);GO:0005788(endoplasmic reticulum lumen);GO:0005794(Golgi apparatus);GO:0006457(protein folding);GO:0006979(response to oxidative stress);GO:0009507(chloroplast);GO:0009651(response to salt stress);GO:0030246(carbohydrate binding);GO:0048046(apoplast);GO:0051082(unfolded protein binding)	ENOG410XRR7(Calreticulin)	K08057	calreticulin	-	mdm04141(Protein processing in endoplasmic reticulum);mdm04145(Phagosome)	M5WPC6.1 PF00262.16;Calreticulin;	0	64	0	4	1	2	0	23.07	0	1.25	0.37	0.64	7.69	0.75	3.358	up	1	1	no	1	0	0	0	0	0	0.31	0	0	0	0	0	0.1	0	Inf	up	1	1
TRINITY_DN104878_c0_g1	204	TRINITY_DN104878_c0_g1_i1	-	-	-	-	-	-	-	-	-	-	4	1	6	0	0	0	4.5	0.78	8.34	0	0	0	4.54	0	Inf	up	1	1	no	0	0	0	0	0	0	0	0	0	0	0	0	0	0	0	no	1	1
TRINITY_DN104880_c0_g1	219	TRINITY_DN104880_c0_g1_i1	-	-	-	-	-	-	-	-	-	-	12	1	0	0	0	0	10.99	0.63	0	0	0	0	3.87	0	Inf	up	1	1	no	0	0	0	0	0	0	0	0	0	0	0	0	0	0	0	no	1	1
TRINITY_DN104895_c0_g1	386	TRINITY_DN104895_c0_g1_i1	-	-	-	-	-	-	-	-	-	-	45	41	27	5	1	3	8.25	5.39	6.28	0.59	0.14	0.37	6.64	0.37	4.45269	up	1.49736e-25	6.60515e-25	yes	0	0	1	0	0	0	0	0	0.12	0	0	0	0.04	0	Inf	up	1	1
TRINITY_DN104899_c0_g1	404	TRINITY_DN104899_c0_g1_i1	-	-	-	-	-	-	-	-	-	-	63	55	32	15	12	11	10.5	6.58	6.77	1.63	1.54	1.24	7.95	1.47	2.82796	up	1.50749e-19	5.94289e-19	yes	0	0	0	0	0	0	0	0	0	0	0	0	0	0	0	no	1	1
TRINITY_DN105023_c0_g1	236	TRINITY_DN105023_c0_g1_i1	-	-	-	-	-	-	-	-	-	-	0	82	47	0	0	0	0	41.43	42.48	0	0	0	27.97	0	8.91528	up	3.94963e-10	1.15696e-09	yes	83	48	88	0	0	0	36.59	22.44	39.9	0	0	0	32.98	0	9.1168	up	9.37379e-37	1.34927e-35
TRINITY_DN105096_c0_g1	345	TRINITY_DN105096_c0_g1_i1	-	-	-	-	-	-	-	-	-	-	38	48	31	28	18	23	9.01	8.13	9.3	4.25	3.22	3.61	8.81	3.69	1.62221	up	8.62578e-10	2.48534e-09	yes	0	0	0	7	6	1	0	0	0	1.17	1.01	0.2	0	0.79	-Inf	down	1	1
TRINITY_DN105126_c0_g1	208	TRINITY_DN105126_c0_g1_i1	-	-	-	-	-	-	-	-	-	-	9	2	6	0	0	2	9.6	1.48	7.91	0	0	1.32	6.33	0.44	3.8466	up	1	1	no	0	0	0	0	0	0	0	0	0	0	0	0	0	0	0	no	1	1
TRINITY_DN105218_c0_g1	215	TRINITY_DN105218_c0_g1_i1	-	-	-	-	COG1680(Beta-lactamase)	-	-	-	-	A0A0N4VDZ2.1 PF00144.22;Beta-lactamase;	10	8	10	0	0	1	9.68	5.36	11.98	0	0	0.6	9.01	0.2	5.4935	up	1	1	no	0	0	0	0	0	0	0	0	0	0	0	0	0	0	0	no	1	1
TRINITY_DN105367_c0_g1	216	TRINITY_DN105367_c0_g1_i1	-	-	-	-	-	-	-	-	-	-	2	0.51	2.73	28.03	21.88	16.9	1.91	0.33	3.22	16.08	14.73	9.96	1.82	13.59	-2.55361	down	2.0121e-05	4.41569e-05	yes	0	0	0	0	0	0	0	0	0	0	0	0	0	0	0	no	1	1
TRINITY_DN1055_c0_g1	567	TRINITY_DN1055_c0_g1_i1	-	SPCC4B3.06c	NAD(P)H-dependent FMN reductase C4B3.06c OS=Schizosaccharomyces pombe (strain 972 / ATCC 24843) GN=SPCC4B3.06c PE=3 SV=1	GO:0003955(NAD(P)H dehydrogenase (quinone) activity);GO:0005634(nucleus);GO:0005737(cytoplasm);GO:0005829(cytosol);GO:0008150(biological_process);GO:0052873(FMN reductase (NADPH) activity);GO:0052874(FMN reductase (NADH) activity)	COG0431(Nadph-dependent fmn reductase)	-	-	-	-	Q9USJ6.1 PF03358.13;FMN_red;	155	219	132	24	11	8	14.12	14.41	15.28	1.45	0.79	0.5	14.6	0.91	4.40677	up	4.61495e-90	3.38128e-89	yes	1	0	0	0	0	0	0.06	0	0	0	0	0	0.02	0	Inf	up	1	1
TRINITY_DN105501_c0_g1	202	TRINITY_DN105501_c0_g1_i1	-	-	-	-	ENOG41126JC(Sulfatase domain protein)	-	-	-	-	-	0	0	0	0	0	0	0	0	0	0	0	0	0	0	0	no	1	1	no	0	0	0	1	5	9	0	0	0	0.79	4.01	8.25	0	4.35	-Inf	down	1	1
TRINITY_DN105554_c0_g1	312	TRINITY_DN105554_c0_g1_i1	-	-	-	-	-	-	-	-	-	-	27	47	38	3	2	0	8.31	10.27	14.77	0.58	0.46	0	11.12	0.35	5.24422	up	7.14495e-25	3.11668e-24	yes	4	5	0	0	0	0	0.77	1.02	0	0	0	0	0.6	0	Inf	up	1	1
TRINITY_DN105564_c0_g1	353	TRINITY_DN105564_c0_g1_i1	predicted protein [Physcomitrella patens]	-	-	-	ENOG4111JBG(Component of the nascent polypeptide-associated complex (NAC), a dynamic component of the ribosomal exit tunnel, protecting the emerging polypeptides from interaction with other cytoplasmic proteins to ensure appropriate nascent protein targeting (By similarity). The NAC complex also promotes mitochondrial protein import by enhancing productive ribosome interactions with the outer mit…	-	-	-	-	A0A061J5I9.1 PF01849.16;NAC;	34	70	32	1	0	0	7.63	11.22	9.09	0.14	0	0	9.31	0.05	7.35889	up	1.81295e-31	8.63672e-31	yes	1	2	0	0	0	2	0.14	0.3	0	0	0	0.37	0.15	0.12	0.3219	up	1	1
TRINITY_DN105587_c0_g1	201	TRINITY_DN105587_c0_g1_i1	-	-	-	-	-	-	-	-	-	-	2	14	0	0	1	0	2.35	11.36	0	0	0.83	0	4.57	0.28	4.0287	up	1	1	no	0	0	0	0	0	0	0	0	0	0	0	0	0	0	0	no	1	1
TRINITY_DN105721_c0_g1	217	TRINITY_DN105721_c0_g1_i1	-	-	-	-	-	-	-	-	-	-	0	8	3	0	0	0	0	5.22	3.5	0	0	0	2.91	0	Inf	up	1	1	no	15	7	12	0	0	0	8.57	4.24	7.07	0	0	0	6.63	0	Inf	up	1	1
TRINITY_DN105777_c0_g1	210	TRINITY_DN105777_c0_g1_i1	-	-	-	-	-	-	-	-	-	-	4	2	8	14	12	6	4.15	1.44	10.26	8.74	8.79	3.85	5.28	7.13	-0.4334	down	1	1	no	1	5	8	18	7	6	0.63	3.34	5.2	12.83	5.04	4.95	3.06	7.61	-1.3144	down	1	1
TRINITY_DN10592_c0_g1	204	TRINITY_DN10592_c0_g1_i1	-	-	-	-	-	-	-	-	-	-	0	0	0	4	2	12	0	0	0	2.72	1.59	8.37	0	4.23	-Inf	down	1	1	no	0	0	0	0	0	0	0	0	0	0	0	0	0	0	0	no	1	1
TRINITY_DN105974_c0_g1	733	TRINITY_DN105974_c0_g1_i1	-	-	-	-	-	-	-	-	-	-	280	361	192	42	40	43	17.43	16.26	15.2	1.74	1.96	1.85	16.3	1.85	3.58325	up	1.43553e-124	1.31444e-123	yes	0	0	0	0	2	1	0	0	0	0	0.09	0.05	0	0.05	-Inf	down	1	1
TRINITY_DN106008_c0_g1	240	TRINITY_DN106008_c0_g1_i1	putative 60S ribosomal protein L37-A, partial [Anthurium amnicola]	RPL37	60S ribosomal protein L37 OS=Bos taurus GN=RPL37 PE=3 SV=4	GO:0003723(RNA binding);GO:0003735(structural constituent of ribosome);GO:0006412(translation);GO:0019843(rRNA binding);GO:0022625(cytosolic large ribosomal subunit);GO:0046872(metal ion binding)	COG2126(Binds to the 23S rRNA (By similarity))	K02922	large subunit ribosomal protein L37e	-	bdi03010(Ribosome)	F7G013.1 PF01907.17;Ribosomal_L37e;	0	0	0	66	51	68	0	0	0	27.41	24.81	28.98	0	27.07	-8.58156	down	5.27429e-27	2.38318e-26	yes	0	0	0	0	0	0	0	0	0	0	0	0	0	0	0	no	1	1
TRINITY_DN106100_c0_g1	835	TRINITY_DN106100_c0_g1_i1	-	-	-	-	-	-	-	-	-	-	557	713	391	117	86	100	29.04	26.91	25.91	4.07	3.54	3.62	27.29	3.74	3.30913	up	9.20235e-198	1.35664e-196	yes	1	0	1	0	0	0	0.03	0	0.04	0	0	0	0.02	0	Inf	up	1	1
TRINITY_DN106117_c0_g1	787	TRINITY_DN106117_c0_g1_i1	Transmembrane emp24 domain-containing protein eca [Anthurium amnicola]	eca	Transmembrane emp24 domain-containing protein eca OS=Drosophila grimshawi GN=eca PE=3 SV=1	GO:0006810(transport);GO:0016020(membrane);GO:0016021(integral component of membrane)	ENOG410XPUW(COPI coating of Golgi vesicle)	-	-	-	-	U6NUS7.1 PF01105.22;EMP24_GP25L;	973	1172	641	171	176	178	54.93	47.89	46	6.44	7.85	6.97	49.61	7.09	3.25767	up	5.93134e-238	1.1435e-236	yes	2	1	1	0	1	0	0.07	0.04	0.04	0	0.04	0	0.05	0.01	2.3219	up	1	1
TRINITY_DN106145_c0_g1	211	TRINITY_DN106145_c0_g1_i1	-	-	-	-	-	-	-	-	-	-	10	3	1	1	0	1	10.23	2.13	1.27	0.62	0	0.63	4.54	0.42	3.4342	up	1	1	no	0	0	0	0	0	0	0	0	0	0	0	0	0	0	0	no	1	1
TRINITY_DN10627_c0_g1	204	TRINITY_DN10627_c0_g1_i1	-	-	-	-	-	-	-	-	-	-	3	6	10	0	0	0	3.38	4.67	13.91	0	0	0	7.32	0	Inf	up	1	1	no	0	0	0	0	0	0	0	0	0	0	0	0	0	0	0	no	1	1
TRINITY_DN106311_c0_g1	622	TRINITY_DN106311_c0_g1_i1	-	-	-	-	-	-	-	-	-	-	374	446	255	100	93	130	29.54	25.46	25.6	5.25	5.77	7.09	26.87	6.04	2.59162	up	2.74198e-91	2.02342e-90	yes	0	0	0	0	0	0	0	0	0	0	0	0	0	0	0	no	1	1
TRINITY_DN106381_c0_g1	1365	TRINITY_DN106381_c0_g1_i1	PREDICTED: 2-oxoglutarate-Fe(II) type oxidoreductase-like isoform X1 [Ipomoea nil]	encD	2-oxoglutarate-Fe(II) type oxidoreductase OS=Neosartorya fumigata (strain ATCC MYA-4609 / Af293 / CBS 101355 / FGSC A1100) GN=encD PE=1 SV=2	GO:0005506(iron ion binding);GO:0005634(nucleus);GO:0005829(cytosol);GO:0006995(cellular response to nitrogen starvation);GO:0016491(oxidoreductase activity);GO:0016706(oxidoreductase activity, acting on paired donors, with incorporation or reduction of molecular oxygen, 2-oxoglutarate as one donor, and incorporation of one atom each of oxygen into both donors);GO:0031929(TOR signaling);GO:005511…	COG3491(2OGFe(II) oxygenase)	K04124	gibberellin 3-beta-dioxygenase	EC:1.14.11.15	tcc00904(Diterpenoid biosynthesis)	A0A0F9XHC7.1 PF14226.4;DIOX_N;	1	0	0	0	0	0	0.03	0	0	0	0	0	0.01	0	Inf	up	1	1	no	0	0	0	595	634	511	0	0	0	11.92	12.97	12.16	0	12.35	-12.255	down	0	0
TRINITY_DN106386_c0_g1	926	TRINITY_DN106386_c0_g1_i1	-	-	-	-	ENOG411121C(NA)	-	-	-	-	A6R731.1 PF04681.10;Bys1;	138	176	82	1817	1647	1828	6.28	5.8	4.75	55.29	59.36	57.87	5.61	57.51	-2.8917	down	1.56264e-192	2.22779e-191	yes	55	69	85	84	79	81	1.67	2.22	2.69	2.71	2.6	3.1	2.19	2.8	-0.371337	down	0.0433235	0.0640187
TRINITY_DN106411_c0_g1	471	TRINITY_DN106411_c0_g1_i1	-	-	-	-	-	-	-	-	-	-	80	102	44	12	13	6	9.95	9.14	6.95	0.98	1.26	0.51	8.68	0.92	3.68059	up	3.97589e-36	1.99279e-35	yes	0	0	0	0	0	0	0	0	0	0	0	0	0	0	0	no	1	1
TRINITY_DN106415_c0_g1	216	TRINITY_DN106415_c0_g1_i1	-	-	-	-	-	-	-	-	-	-	5	2	8	1	0	0	4.77	1.32	9.46	0.57	0	0	5.18	0.19	4.7689	up	1	1	no	0	0	0	0	0	0	0	0	0	0	0	0	0	0	0	no	1	1
TRINITY_DN106448_c0_g1	206	TRINITY_DN106448_c0_g1_i1	-	-	-	-	-	-	-	-	-	-	9	4	5	0	0	0	9.86	3.03	6.77	0	0	0	6.55	0	Inf	up	1	1	no	0	0	0	0	0	0	0	0	0	0	0	0	0	0	0	no	1	1
TRINITY_DN106467_c0_g1	244	TRINITY_DN106467_c0_g1_i1	-	-	-	-	ENOG410XQZ4(PhosphoLipase D family member)	-	-	-	-	-	13	3	0	0	0	0	8.48	1.37	0	0	0	0	3.28	0	Inf	up	1	1	no	0	0	0	0	0	0	0	0	0	0	0	0	0	0	0	no	1	1
TRINITY_DN106550_c0_g1	628	TRINITY_DN106550_c0_g1_i1	hypothetical protein BRADI_5g02205 [Brachypodium distachyon]	-	-	-	-	-	-	-	-	-	9	13	9	190	168	188	0.7	0.73	0.89	9.83	10.28	10.1	0.77	10.07	-3.26939	down	3.07813e-44	1.66458e-43	yes	1	3	0	30	32	33	0.05	0.16	0	1.66	1.8	2.15	0.07	1.87	-4.59019	down	1.10646e-21	8.63115e-21
TRINITY_DN10656_c0_g1	214	TRINITY_DN10656_c0_g1_i1	-	-	-	-	-	-	-	-	-	-	4	13	5	1	1	8	3.92	8.84	6.07	0.59	0.69	4.85	6.28	2.04	1.6222	up	1	1	no	0	0	0	0	0	0	0	0	0	0	0	0	0	0	0	no	1	1
TRINITY_DN106579_c0_g1	468	TRINITY_DN106579_c0_g1_i1	-	-	-	-	-	-	-	-	-	-	389	468	275	68	70	88	48.93	42.39	43.92	5.63	6.84	7.55	45.08	6.67	3.1813	up	9.71257e-132	9.37343e-131	yes	1	0	3	0	1	1	0.08	0	0.26	0	0.09	0.1	0.11	0.06	0.8745	up	1	1
TRINITY_DN106641_c0_g1	457	TRINITY_DN106641_c0_g1_i1	-	-	-	-	-	-	-	-	-	-	294	415	195	98	78	104	38.61	39.23	32.51	8.46	7.95	9.31	36.78	8.57	2.5318	up	2.49769e-75	1.6748e-74	yes	1	1	1	0	0	0	0.09	0.09	0.09	0	0	0	0.09	0	Inf	up	1	1
TRINITY_DN106718_c0_g1	212	TRINITY_DN106718_c0_g1_i1	-	-	-	-	-	-	-	-	-	-	18	17	6	3	0	4	18.16	11.88	7.49	1.82	0	2.49	12.51	1.44	3.31236	up	5.21011e-09	1.44304e-08	yes	0	0	0	0	0	0	0	0	0	0	0	0	0	0	0	no	1	1
TRINITY_DN106770_c0_g1	204	TRINITY_DN106770_c0_g1_i1	-	-	-	-	COG0451(Nad-dependent epimerase dehydratase)	-	-	-	-	A0A016PAI2.1 PF01370.19;Epimerase;	0	0	0	0	0	0	0	0	0	0	0	0	0	0	0	no	1	1	no	0	0	0	3	2	9	0	0	0	2.31	1.56	8.04	0	3.97	-Inf	down	1	1
TRINITY_DN106775_c0_g1	220	TRINITY_DN106775_c0_g1_i1	hypothetical protein PRUPE_ppa003986mg [Prunus persica]	PFK4	ATP-dependent 6-phosphofructokinase 4, chloroplastic OS=Arabidopsis thaliana GN=PFK4 PE=1 SV=1	GO:0003872(6-phosphofructokinase activity);GO:0005524(ATP binding);GO:0005945(6-phosphofructokinase complex);GO:0006002(fructose 6-phosphate metabolic process);GO:0006096(glycolytic process);GO:0009507(chloroplast);GO:0046872(metal ion binding)	COG0205(phosphohexokinase)	K00850	6-phosphofructokinase 1	EC:2.7.1.11	pper01200(Carbon metabolism);pper01230(Biosynthesis of amino acids);pper00010(Glycolysis / Gluconeogenesis);pper00030(Pentose phosphate pathway);pper00051(Fructose and mannose metabolism);pper00052(Galactose metabolism);pper03018(RNA degradation)	D7U799.1 PF00365.18;PFK;	0	0	0	0	0	0	0	0	0	0	0	0	0	0	0	no	1	1	no	0	0	0	0	0	0	0	0	0	0	0	0	0	0	0	no	1	1
TRINITY_DN106797_c0_g1	587	TRINITY_DN106797_c0_g1_i1	-	-	-	GO:0003674(molecular_function);GO:0005575(cellular_component);GO:0008150(biological_process)	ENOG4110WKI(NA)	-	-	-	-	-	0	0	0	0	0	0	0	0	0	0	0	0	0	0	0	no	1	1	no	0	0	0	384	368	325	0	0	0	23.5	22.89	23.48	0	23.29	-11.5641	down	2.5316e-268	8.73602e-266
TRINITY_DN106889_c0_g1	216	TRINITY_DN106889_c0_g1_i1	-	BARD1	BRCA1-associated RING domain protein 1 OS=Homo sapiens GN=BARD1 PE=1 SV=2	GO:0008270(zinc ion binding);GO:0016567(protein ubiquitination);GO:0031436(BRCA1-BARD1 complex);GO:0043065(positive regulation of apoptotic process)	COG0666(Ankyrin Repeat)	-	-	-	-	-	0	5.71	7.13	0	0	0	0	3.78	8.43	0	0	0	4.07	0	Inf	up	1	1	no	3.48	0	0	0	0	0	2.01	0	0	0	0	0	0.67	0	Inf	up	1	1
TRINITY_DN106900_c0_g1	207	TRINITY_DN106900_c0_g1_i1	Calcium-transporting ATPase PAT1 [Auxenochlorella protothecoides]	pmc1	Calcium-transporting ATPase 2 OS=Schizosaccharomyces pombe (strain 972 / ATCC 24843) GN=pmc1 PE=3 SV=1	GO:0005388(calcium-transporting ATPase activity);GO:0005887(integral component of plasma membrane);GO:0043231(intracellular membrane-bounded organelle)	ENOG410XNNC(ATPase, Ca transporting, plasma membrane)	-	-	-	-	A0A087SLE4.1 PF00702.24;Hydrolase;	3	12	3	0	0	0	3.24	8.98	4.01	0	0	0	5.41	0	Inf	up	1	1	no	0	0	0	0	0	0	0	0	0	0	0	0	0	0	0	no	1	1
TRINITY_DN106907_c0_g1	255	TRINITY_DN106907_c0_g1_i1	-	-	-	-	-	-	-	-	-	-	23	40	15	9	2	0	13.03	15.87	10.64	3.1	0.81	0	13.18	1.3	3.60465	up	9.02546e-14	3.05273e-13	yes	0	0	0	0	0	0	0	0	0	0	0	0	0	0	0	no	1	1
TRINITY_DN106916_c0_g1	201	TRINITY_DN106916_c0_g1_i1	-	-	-	-	-	-	-	-	-	-	8	0	0	1	1	2	9.38	0	0	0.71	0.83	1.46	3.13	1	1.6462	up	1	1	no	0	0	0	0	0	0	0	0	0	0	0	0	0	0	0	no	1	1
TRINITY_DN106977_c0_g1	205	TRINITY_DN106977_c0_g1_i1	-	-	-	-	-	-	-	-	-	-	8	6	4	0	0	1	8.88	4.61	5.49	0	0	0.69	6.33	0.23	4.7825	up	1	1	no	0	0	0	0	0	0	0	0	0	0	0	0	0	0	0	no	1	1
TRINITY_DN106997_c0_g1	203	TRINITY_DN106997_c0_g1_i1	-	-	-	-	-	-	-	-	-	-	8	5	2	0	0	1	9.12	3.95	2.82	0	0	0.71	5.3	0.24	4.4649	up	1	1	no	0	0	0	0	0	0	0	0	0	0	0	0	0	0	0	no	1	1
TRINITY_DN107157_c0_g1	255	TRINITY_DN107157_c0_g1_i1	-	-	-	-	ENOG41115XB(NA)	-	-	-	-	-	0	0	0	0	0	0	0	0	0	0	0	0	0	0	0	no	1	1	no	3	22	10	0	0	0	1.04	8.07	3.55	0	0	0	4.22	0	Inf	up	1	1
TRINITY_DN107196_c0_g1	236	TRINITY_DN107196_c0_g1_i1	-	-	-	-	-	-	-	-	-	-	3	4	9	0	1	0	2.18	2.02	8.14	0	0.51	0	4.11	0.17	4.5955	up	1	1	no	0	0	0	0	0	0	0	0	0	0	0	0	0	0	0	no	1	1
TRINITY_DN107198_c0_g1	226	TRINITY_DN107198_c0_g1_i1	-	-	-	-	-	-	-	-	-	-	10	5	4	0	0	0	8.31	2.89	4.13	0	0	0	5.11	0	Inf	up	1	1	no	0	0	0	0	0	0	0	0	0	0	0	0	0	0	0	no	1	1
TRINITY_DN1072_c0_g1	305	TRINITY_DN1072_c0_g1_i1	predicted protein [Hordeum vulgare subsp. vulgare]	-	-	-	COG2233(permease)	-	-	-	-	-	23	50	19	24	21	31	7.54	11.63	7.86	4.94	5.08	6.58	9.01	5.53	1.09971	up	0.000584688	0.00111293	yes	30	43	36	46	49	56	6.11	9.32	7.58	10.65	11.36	14.99	7.67	12.33	-0.620061	down	0.00739532	0.0125835
TRINITY_DN107254_c0_g1	1244	TRINITY_DN107254_c0_g1_i1	-	-	-	-	ENOG4111C9S(NA)	-	-	-	-	-	0	0	0	0	0	0	0	0	0	0	0	0	0	0	0	no	1	1	no	0	0	0	396	377	353	0	0	0	8.86	8.61	9.38	0	8.95	-11.6296	down	2.79348e-266	9.27365e-264
TRINITY_DN107424_c0_g1	210	TRINITY_DN107424_c0_g1_i1	-	-	-	-	-	-	-	-	-	-	10	6	1	1	1	1	10.38	4.31	1.28	0.62	0.73	0.64	5.32	0.66	3.0109	up	1	1	no	0	0	0	0	0	0	0	0	0	0	0	0	0	0	0	no	1	1
TRINITY_DN107430_c0_g1	228	TRINITY_DN107430_c0_g1_i1	-	-	-	-	-	-	-	-	-	-	11	5	3	0	0	0	8.9	2.81	3.02	0	0	0	4.91	0	Inf	up	1	1	no	0	0	0	0	0	0	0	0	0	0	0	0	0	0	0	no	1	1
TRINITY_DN107524_c0_g1	250	TRINITY_DN107524_c0_g1_i1	-	-	-	-	-	-	-	-	-	-	6	22	17	0	0	0	3.62	9.29	12.84	0	0	0	8.58	0	7.43032	up	1.48529e-11	4.63351e-11	yes	0	0	0	0	0	0	0	0	0	0	0	0	0	0	0	no	1	1
TRINITY_DN107542_c0_g1	218	TRINITY_DN107542_c0_g1_i1	-	-	-	-	-	-	-	-	-	-	9	6	5	4	3	1	8.36	3.86	5.75	2.23	1.96	0.57	5.99	1.59	1.9135	up	1	1	no	0	0	0	0	0	0	0	0	0	0	0	0	0	0	0	no	1	1
TRINITY_DN107597_c0_g1	217	TRINITY_DN107597_c0_g1_i1	-	-	-	-	-	-	-	-	-	-	11	4	4	0	0	0	10.36	2.61	4.67	0	0	0	5.88	0	Inf	up	1	1	no	0	0	0	0	0	0	0	0	0	0	0	0	0	0	0	no	1	1
TRINITY_DN107626_c0_g1	203	TRINITY_DN107626_c0_g1_i1	-	-	-	-	-	-	-	-	-	-	0	16	0	0	0	0	0	12.64	0	0	0	0	4.21	0	Inf	up	1	1	no	0	0	0	0	0	0	0	0	0	0	0	0	0	0	0	no	1	1
TRINITY_DN107636_c0_g1	207	TRINITY_DN107636_c0_g1_i1	-	-	-	-	-	-	-	-	-	-	13	1	0	0	0	0	14.05	0.75	0	0	0	0	4.93	0	Inf	up	1	1	no	0	0	0	0	0	0	0	0	0	0	0	0	0	0	0	no	1	1
TRINITY_DN107644_c0_g1	221	TRINITY_DN107644_c0_g1_i1	-	cys-14	Sulfate permease 2 OS=Neurospora crassa (strain ATCC 24698 / 74-OR23-1A / CBS 708.71 / DSM 1257 / FGSC 987) GN=cys-14 PE=2 SV=3	GO:0005254(chloride channel activity);GO:0005887(integral component of plasma membrane);GO:0015106(bicarbonate transmembrane transporter activity);GO:0015116(sulfate transmembrane transporter activity);GO:0015301(anion:anion antiporter activity);GO:0015701(bicarbonate transport);GO:0019531(oxalate transmembrane transporter activity);GO:0042391(regulation of membrane potential);GO:0051453(regulati…	COG0659(sulfate transporter)	-	-	-	-	K3VCM3.1 PF00916.18;Sulfate_transp;	0	0	0	0	0	0	0	0	0	0	0	0	0	0	0	no	1	1	no	0	0	0	13	7	11	0	0	0	8.01	4.35	7.82	0	6.73	-Inf	down	1	1
TRINITY_DN107684_c0_g1	205	TRINITY_DN107684_c0_g1_i1	-	-	-	-	-	-	-	-	-	-	1	11	1	0	1	0	1.11	8.46	1.37	0	0.79	0	3.65	0.26	3.8113	up	1	1	no	0	0	0	0	0	0	0	0	0	0	0	0	0	0	0	no	1	1
TRINITY_DN107795_c0_g1	260	TRINITY_DN107795_c0_g1_i1	-	mraZ	Transcriptional regulator MraZ OS=Mycoplasma mobile (strain ATCC 43663 / 163K / NCTC 11711) GN=mraZ PE=3 SV=1	-	COG2001(Cell division protein mraZ)	-	-	-	-	K7X2P4.1 PF02381.16;MraZ;	0	0	0	15	20	21	0	0	0	4.87	7.61	7	0	6.49	-6.87752	down	1.05467e-09	3.02768e-09	yes	0	0	0	0	0	0	0	0	0	0	0	0	0	0	0	no	1	1
TRINITY_DN107815_c0_g1	205	TRINITY_DN107815_c0_g1_i1	flagellar outer dynein arm light chain 8 [Micromonas commoda]	Cdlc2	Dynein light chain 2, cytoplasmic OS=Drosophila melanogaster GN=Cdlc2 PE=3 SV=1	GO:0005737(cytoplasm);GO:0005856(cytoskeleton);GO:0005868(cytoplasmic dynein complex);GO:0007017(microtubule-based process);GO:0007018(microtubule-based movement);GO:0030286(dynein complex);GO:0042623(ATPase activity, coupled)	ENOG4111NK2(dynein, light chain)	-	-	-	-	B4ID84.1 PF01221.16;Dynein_light;	0	0	0	13	5	5	0	0	0	8.7	3.93	3.44	0	5.36	-Inf	down	1	1	no	0	0	0	0	0	0	0	0	0	0	0	0	0	0	0	no	1	1
TRINITY_DN107863_c0_g1	245	TRINITY_DN107863_c0_g1_i1	-	SSRP1	FACT complex subunit SSRP1 OS=Ciona intestinalis GN=SSRP1 PE=2 SV=1	-	COG5165(Component of the FACT complex, a general chromatin factor that acts to reorganize nucleosomes. The FACT complex is involved in multiple processes that require DNA as a template such as mRNA elongation, DNA replication and DNA repair. During transcription elongation the FACT complex acts as a histone chaperone that both destabilizes and restores nucleosomal structure. It facilitates the pa…	-	-	-	-	G5C2X8.1 PF03531.12;SSrecog;	14	15	10	4	3	4	9.02	6.74	8.04	1.56	1.37	1.6	7.93	1.51	2.63951	up	1.11188e-07	2.85635e-07	yes	0	0	0	0	0	0	0	0	0	0	0	0	0	0	0	no	1	1
TRINITY_DN107904_c0_g1	235	TRINITY_DN107904_c0_g1_i1	-	-	-	-	-	-	-	-	-	-	0	17	22	0	0	0	0	8.7	20.15	0	0	0	9.62	0	7.32388	up	3.49936e-07	8.70604e-07	yes	32	18	30	0	0	0	14.3	8.53	13.79	0	0	0	12.21	0	7.66935	up	7.25799e-19	4.90209e-18
TRINITY_DN107946_c0_g1	496	TRINITY_DN107946_c0_g1_i1	-	-	-	-	-	-	-	-	-	-	92	117	55	45	51	35	10.45	9.58	7.93	3.37	4.51	2.72	9.32	3.53	1.84432	up	2.30759e-17	8.65834e-17	yes	1	0	1	0	1	0	0.07	0	0.08	0	0.08	0	0.05	0.03	0.737	up	1	1
TRINITY_DN107980_c0_g1	212	TRINITY_DN107980_c0_g1_i1	-	-	-	-	-	-	-	-	-	-	4	1	7	1	0	0	4.04	0.7	8.74	0.61	0	0	4.49	0.2	4.4886	up	1	1	no	1	0	0	0	0	0	0.61	0	0	0	0	0	0.2	0	Inf	up	1	1
TRINITY_DN108025_c0_g1	211	TRINITY_DN108025_c0_g1_i1	-	-	-	-	-	-	-	-	-	-	7	5	8	1	0	0	7.16	3.54	10.12	0.62	0	0	6.94	0.21	5.0465	up	1	1	no	0	0	0	0	0	0	0	0	0	0	0	0	0	0	0	no	1	1
TRINITY_DN108064_c0_g1	268	TRINITY_DN108064_c0_g1_i1	-	-	-	-	-	-	-	-	-	-	18	29	24	1	4	5	8.71	9.86	14.58	0.3	1.39	1.52	11.05	1.07	3.6443	up	3.18227e-14	1.0914e-13	yes	0	0	0	0	0	0	0	0	0	0	0	0	0	0	0	no	1	1
TRINITY_DN108070_c0_g1	236	TRINITY_DN108070_c0_g1_i1	-	-	-	GO:0005634(nucleus)	ENOG4111WBQ(SDE2 telomere maintenance homolog (S. pombe))	-	-	-	-	A0A0N0V8S0.1 PF13019.4;Telomere_Sde2;	0	0	0	0	0	0	0	0	0	0	0	0	0	0	0	no	1	1	no	0	0	0	1	2	14	0	0	0	0.51	1.02	8.15	0	3.23	-Inf	down	1	1
TRINITY_DN108082_c0_g1	338	TRINITY_DN108082_c0_g1_i1	-	-	-	-	-	-	-	-	-	-	0	0	0	0	0	0	0	0	0	0	0	0	0	0	0	no	1	1	no	0	0	0	131	108	81	0	0	0	23.11	19.16	16.61	0	19.63	-9.80844	down	2.09035e-68	7.07374e-67
TRINITY_DN108113_c0_g1	219	TRINITY_DN108113_c0_g1_i1	-	-	-	GO:0004306(ethanolamine-phosphate cytidylyltransferase activity);GO:0005634(nucleus);GO:0005829(cytosol);GO:0006644(phospholipid metabolic process);GO:0006646(phosphatidylethanolamine biosynthetic process)	COG0615(cytidylyltransferase)	-	-	-	-	-	0	0	0	0	0	0	0	0	0	0	0	0	0	0	0	no	1	1	no	0	0	0	3	13	3	0	0	0	1.9	8.29	2.19	0	4.13	-Inf	down	1	1
TRINITY_DN108124_c0_g1	232	TRINITY_DN108124_c0_g1_i1	-	-	-	-	-	-	-	-	-	-	7	9	9	1	0	0	5.36	4.8	8.58	0.46	0	0	6.25	0.15	5.3808	up	1	1	no	0	0	0	0	0	0	0	0	0	0	0	0	0	0	0	no	1	1
TRINITY_DN108139_c0_g1	207	TRINITY_DN108139_c0_g1_i1	-	-	-	-	-	-	-	-	-	-	2	11	5	0	0	0	2.16	8.23	6.68	0	0	0	5.69	0	Inf	up	1	1	no	0	1	0	0	0	0	0	0.7	0	0	0	0	0.23	0	Inf	up	1	1
TRINITY_DN108195_c0_g1	212	TRINITY_DN108195_c0_g1_i1	-	-	-	-	-	-	-	-	-	-	3	3	7	0	0	0	3.03	2.1	8.74	0	0	0	4.62	0	Inf	up	1	1	no	0	0	0	0	0	0	0	0	0	0	0	0	0	0	0	no	1	1
TRINITY_DN108199_c0_g1	237	TRINITY_DN108199_c0_g1_i1	-	-	-	-	-	-	-	-	-	-	3	17	3	0	0	0	2.15	8.48	2.68	0	0	0	4.44	0	Inf	up	1	1	no	0	0	0	0	0	0	0	0	0	0	0	0	0	0	0	no	1	1
TRINITY_DN108217_c0_g1	217	TRINITY_DN108217_c0_g1_i1	-	-	-	-	-	-	-	-	-	-	4	5	9	0	0	0	3.77	3.26	10.5	0	0	0	5.84	0	Inf	up	1	1	no	0	0	0	0	0	0	0	0	0	0	0	0	0	0	0	no	1	1
TRINITY_DN10822_c0_g1	204	TRINITY_DN10822_c0_g1_i1	-	-	-	-	-	-	-	-	-	-	1	11	2	2	1	0	1.13	8.57	2.78	1.36	0.8	0	4.16	0.72	2.5305	up	1	1	no	0	0	0	0	0	0	0	0	0	0	0	0	0	0	0	no	1	1
TRINITY_DN108290_c0_g1	244	TRINITY_DN108290_c0_g1_i1	PREDICTED: uncharacterized protein LOC101305877 [Fragaria vesca subsp. vesca]	-	-	-	ENOG410ZWRD(glyoxalase bleomycin resistance protein dioxygenase)	-	-	-	-	-	0	1	0	0	0	0	0	0.46	0	0	0	0	0.15	0	Inf	up	1	1	no	0	1	0	0	0	0	0	0.42	0	0	0	0	0.14	0	Inf	up	1	1
TRINITY_DN108366_c0_g1	210	TRINITY_DN108366_c0_g1_i1	-	-	-	-	-	-	-	-	-	-	0	0	0	0	0	0	0	0	0	0	0	0	0	0	0	no	1	1	no	0	0	0	12	4	5	0	0	0	8.55	2.88	4.13	0	5.19	-Inf	down	1	1
TRINITY_DN108379_c0_g1	325	TRINITY_DN108379_c0_g1_i1	-	-	-	-	-	-	-	-	-	-	0	0	0	35	48	59	0	0	0	6.13	9.88	10.66	0	8.89	-8.21488	down	1.19391e-18	4.61594e-18	yes	0	0	0	0	0	0	0	0	0	0	0	0	0	0	0	no	1	1
TRINITY_DN108407_c0_g1	209	TRINITY_DN108407_c0_g1_i1	-	-	-	-	ENOG41111YC(NA)	-	-	-	-	-	0	0	0	3	3	13	0	0	0	1.9	2.23	8.46	0	4.2	-Inf	down	1	1	no	0	0	4	0	0	0	0	0	2.64	0	0	0	0.88	0	Inf	up	1	1
TRINITY_DN108449_c0_g1	214	TRINITY_DN108449_c0_g1_i1	-	-	-	-	-	-	-	-	-	-	3	3	7	0	0	0	2.94	2.04	8.5	0	0	0	4.49	0	Inf	up	1	1	no	0	0	0	0	0	0	0	0	0	0	0	0	0	0	0	no	1	1
TRINITY_DN108521_c0_g1	231	TRINITY_DN108521_c0_g1_i1	-	-	-	-	-	-	-	-	-	-	12	4	8	0	1	0	9.32	2.16	7.73	0	0.55	0	6.4	0.18	5.152	up	1	1	no	0	0	0	0	0	0	0	0	0	0	0	0	0	0	0	no	1	1
TRINITY_DN108643_c0_g1	208	TRINITY_DN108643_c0_g1_i1	-	-	-	-	-	-	-	-	-	-	0	1	0	14	8	2	0	0.74	0	8.99	6.03	1.32	0.25	5.45	-4.4463	down	1	1	no	0	0	0	0	0	0	0	0	0	0	0	0	0	0	0	no	1	1
TRINITY_DN108652_c0_g1	235	TRINITY_DN108652_c0_g1_i1	-	-	-	-	-	-	-	-	-	-	12	11	6	5	2	0	8.82	5.63	5.5	2.22	1.04	0	6.65	1.09	2.609	up	1	1	no	0	0	0	0	0	0	0	0	0	0	0	0	0	0	0	no	1	1
TRINITY_DN108686_c0_g1	281	TRINITY_DN108686_c0_g1_i1	-	-	-	-	-	-	-	-	-	-	11	28	7	2	1	2	4.59	8.25	3.68	0.52	0.3	0.53	5.51	0.45	3.6141	up	1	1	no	0	0	0	0	0	0	0	0	0	0	0	0	0	0	0	no	1	1
TRINITY_DN108718_c0_g1	219	TRINITY_DN108718_c0_g1_i1	-	-	-	-	-	-	-	-	-	-	0	7	10	0	0	0	0	4.44	11.36	0	0	0	5.27	0	Inf	up	1	1	no	9	9	14	0	0	0	5	5.31	8.02	0	0	0	6.11	0	Inf	up	1	1
TRINITY_DN108723_c0_g1	202	TRINITY_DN108723_c0_g1_i1	-	-	-	-	-	-	-	-	-	-	4	10	0	0	0	0	4.63	8.01	0	0	0	0	4.21	0	Inf	up	1	1	no	0	0	0	0	0	0	0	0	0	0	0	0	0	0	0	no	1	1
TRINITY_DN108769_c0_g1	217	TRINITY_DN108769_c0_g1_i1	-	-	-	-	-	-	-	-	-	-	9	3	1	0	0	0	8.47	1.96	1.17	0	0	0	3.87	0	Inf	up	1	1	no	0	0	0	0	0	0	0	0	0	0	0	0	0	0	0	no	1	1
TRINITY_DN108797_c0_g1	206	TRINITY_DN108797_c0_g1_i1	-	-	-	-	-	-	-	-	-	-	10	4	0	0	0	1	10.95	3.03	0	0	0	0.68	4.66	0.23	4.3406	up	1	1	no	0	0	0	0	0	0	0	0	0	0	0	0	0	0	0	no	1	1
TRINITY_DN108808_c0_g1	213	TRINITY_DN108808_c0_g1_i1	-	-	-	-	-	-	-	-	-	-	1	7	7	0	1	0	0.99	4.82	8.62	0	0.7	0	4.81	0.23	4.3863	up	1	1	no	0	0	0	0	0	0	0	0	0	0	0	0	0	0	0	no	1	1
TRINITY_DN108940_c0_g1	219	TRINITY_DN108940_c0_g1_i1	-	-	-	-	-	-	-	-	-	-	11	3	1	4	1	7	10.07	1.9	1.14	2.2	0.65	3.95	4.37	2.27	0.9449	up	1	1	no	0	0	0	0	0	0	0	0	0	0	0	0	0	0	0	no	1	1
TRINITY_DN109070_c0_g1	863	TRINITY_DN109070_c0_g1_i1	-	-	-	-	-	-	-	-	-	-	2	0	0	0	0	0	0.1	0	0	0	0	0	0.03	0	Inf	up	1	1	no	0	0	0	382	389	279	0	0	0	13.52	14.04	11.7	0	13.09	-11.5226	down	3.65953e-214	8.13346e-212
TRINITY_DN109274_c0_g1	405	TRINITY_DN109274_c0_g1_i1	-	-	-	-	ENOG410ZG6H(NA)	-	-	-	-	-	1	0	0	0	0	0	0.17	0	0	0	0	0	0.06	0	Inf	up	1	1	no	0	0	0	512	535	418	0	0	0	60.19	63.56	57.55	0	60.43	-12.006	down	0	0
TRINITY_DN109319_c0_g1	252	TRINITY_DN109319_c0_g1_i1	-	-	-	-	-	-	-	-	-	-	137	153	90	174	140	171	80.63	62.98	66.27	62.14	58.57	62.73	69.96	61.15	0.509599	up	0.000261603	0.000517323	no	1	0	0	0	0	0	0.36	0	0	0	0	0	0.12	0	Inf	up	1	1
TRINITY_DN109443_c0_g1	572	TRINITY_DN109443_c0_g1_i1	-	-	-	-	-	-	-	-	-	-	99	134	68	11	7	5	8.89	8.69	7.76	0.66	0.49	0.31	8.45	0.49	4.53231	up	7.24279e-66	4.56701e-65	yes	0	0	1	0	0	0	0	0	0.06	0	0	0	0.02	0	Inf	up	1	1
TRINITY_DN109481_c0_g1	887	TRINITY_DN109481_c0_g1_i1	-	-	-	GO:0005783(endoplasmic reticulum);GO:0005794(Golgi apparatus);GO:0008080(N-acetyltransferase activity);GO:0008150(biological_process)	ENOG4111FRC(acetyltransferase)	-	-	-	-	E4ZZ11.1 PF00583.23;Acetyltransf_1;	99	136	73	271	239	259	4.77	4.74	4.47	8.72	9.1	8.66	4.66	8.83	-0.466282	down	0.000350578	0.000683736	no	13	12	8	13	27	23	0.42	0.41	0.27	0.44	0.94	0.93	0.37	0.77	-1.07681	down	0.0044494	0.00784049
TRINITY_DN109507_c0_g1	203	TRINITY_DN109507_c0_g1_i1	putative DNA repair protein RAD51 like protein [Monoraphidium neglectum]	Rad51	DNA repair protein RAD51 homolog 1 OS=Mus musculus GN=Rad51 PE=1 SV=1	GO:0000150(recombinase activity);GO:0000166(nucleotide binding);GO:0000709(meiotic joint molecule formation);GO:0000711(meiotic DNA repair synthesis);GO:0000722(telomere maintenance via recombination);GO:0000724(double-strand break repair via homologous recombination);GO:0000775(chromosome, centromeric region);GO:0003684(damaged DNA binding);GO:0003690(double-stranded DNA binding);GO:0003691(doub…	COG0468(Can catalyze the hydrolysis of ATP in the presence of single-stranded DNA, the ATP-dependent uptake of single-stranded DNA by duplex DNA, and the ATP-dependent hybridization of homologous single-stranded DNAs. It interacts with LexA causing its activation and leading to its autocatalytic cleavage (By similarity))	K04482	DNA repair protein RAD51	-	smo03440(Homologous recombination)	H2YAH9.1 PF14520.4;HHH_5;	1	5	6	0	1	2	1.14	3.95	8.46	0	0.81	1.42	4.52	0.74	2.6107	up	1	1	no	0	0	0	0	0	0	0	0	0	0	0	0	0	0	0	no	1	1
TRINITY_DN109533_c0_g1	237	TRINITY_DN109533_c0_g1_i1	-	ymdF	Uncharacterized protein YmdF OS=Escherichia coli (strain K12) GN=ymdF PE=3 SV=1	-	-	-	-	-	-	-	0	0	0	6	2	2	0	0	0	2.59	1.01	0.89	0	1.5	-Inf	down	1	1	no	20	24	12	1	1	0	8.7	11.08	5.37	0.5	0.5	0	8.38	0.33	4.43609	up	1.65727e-11	7.03978e-11
TRINITY_DN109536_c0_g1	497	TRINITY_DN109536_c0_g1_i1	-	-	-	-	-	-	-	-	-	-	687	781	423	195	167	172	77.74	63.71	60.8	14.56	14.73	13.32	67.42	14.2	2.67671	up	9.55948e-133	9.31865e-132	yes	2	0	0	0	0	0	0.15	0	0	0	0	0	0.05	0	Inf	up	1	1
TRINITY_DN109851_c0_g1	442	TRINITY_DN109851_c0_g1_i1	-	-	-	GO:0003674(molecular_function);GO:0005575(cellular_component);GO:0008150(biological_process)	ENOG4111RN8(DiGeorge syndrome critical region gene)	-	-	-	-	J9K9E3.1 PF07324.9;DGCR6;	87	92	42	10	8	16	12.16	9.25	7.45	0.92	0.87	1.52	9.62	1.1	3.52818	up	3.17729e-32	1.52713e-31	yes	0	0	1	0	0	0	0	0	0.09	0	0	0	0.03	0	Inf	up	1	1
TRINITY_DN109872_c0_g1	217	TRINITY_DN109872_c0_g1_i1	-	-	-	-	-	-	-	-	-	-	0	0	0	15	2	6	0	0	0	8.49	1.33	3.49	0	4.44	-Inf	down	1	1	no	0	0	0	0	0	0	0	0	0	0	0	0	0	0	0	no	1	1
TRINITY_DN110029_c0_g1	417	TRINITY_DN110029_c0_g1_i1	-	-	-	-	-	-	-	-	-	-	69	69	31	18	18	9	10.79	7.75	6.15	1.84	2.17	0.95	8.23	1.65	2.73439	up	7.08826e-18	2.6958e-17	yes	1	0	0	0	0	0	0.1	0	0	0	0	0	0.03	0	Inf	up	1	1
TRINITY_DN110405_c0_g1	207	TRINITY_DN110405_c0_g1_i1	-	-	-	-	-	-	-	-	-	-	3	6	6	0	0	3	3.24	4.49	8.02	0	0	2.01	5.25	0.67	2.9701	up	1	1	no	0	1	0	0	0	0	0	0.7	0	0	0	0	0.23	0	Inf	up	1	1
TRINITY_DN110451_c0_g1	325	TRINITY_DN110451_c0_g1_i1	PREDICTED: cysteine proteinase inhibitor 4-like [Brassica rapa]	CYS4	Cysteine proteinase inhibitor 4 OS=Arabidopsis thaliana GN=CYS4 PE=3 SV=2	GO:0004869(cysteine-type endopeptidase inhibitor activity);GO:0005576(extracellular region);GO:0005618(cell wall);GO:0005773(vacuole);GO:0005829(cytosol);GO:0006952(defense response);GO:0009506(plasmodesma);GO:0030234(enzyme regulator activity)	ENOG41104PR(cysteine protease inhibitor family protein cystatin family protein)	-	-	-	-	A0A078JU67.1 PF16845.3;SQAPI;	0	37	18	0	0	0	0	7.26	6.28	0	0	0	4.51	0	7.66012	up	7.45281e-08	1.93544e-07	yes	26	25	46	0	0	0	4.49	4.6	8.23	0	0	0	5.77	0	7.95046	up	3.63379e-20	2.62896e-19
TRINITY_DN110521_c0_g1	205	TRINITY_DN110521_c0_g1_i1	-	-	-	-	-	-	-	-	-	-	3	3	6	0	0	0	3.33	2.31	8.23	0	0	0	4.62	0	Inf	up	1	1	no	0	0	0	0	0	0	0	0	0	0	0	0	0	0	0	no	1	1
TRINITY_DN110566_c0_g1	225	TRINITY_DN110566_c0_g1_i1	-	-	-	-	-	-	-	-	-	-	12	9	2	4	4	5	10.11	5.27	2.09	2.02	2.38	2.6	5.82	2.33	1.3207	up	1	1	no	0	0	0	0	0	0	0	0	0	0	0	0	0	0	0	no	1	1
TRINITY_DN110643_c0_g1	204	TRINITY_DN110643_c0_g1_i1	-	-	-	-	-	-	-	-	-	-	8	10	5	2	1	0	9	7.79	6.95	1.36	0.8	0	7.91	0.72	3.4576	up	1	1	no	0	0	0	0	0	0	0	0	0	0	0	0	0	0	0	no	1	1
TRINITY_DN110719_c0_g1	412	TRINITY_DN110719_c0_g1_i1	-	-	-	-	-	-	-	-	-	-	3	0	1	90	75	78	0.48	0	0.2	9.41	9.25	8.45	0.23	9.04	-4.9732	down	1.31166e-28	6.0548e-28	yes	0	0	0	0	1	0	0	0	0	0	0.11	0	0	0.04	-Inf	down	1	1
TRINITY_DN110758_c0_g1	208	TRINITY_DN110758_c0_g1_i1	-	-	-	-	-	-	-	-	-	-	8	0	0	0	0	0	8.53	0	0	0	0	0	2.84	0	Inf	up	1	1	no	0	0	0	0	0	0	0	0	0	0	0	0	0	0	0	no	1	1
TRINITY_DN110785_c0_g1	220	TRINITY_DN110785_c0_g1_i1	-	CTF1-ALPHA	Cutinase transcription factor 1 alpha OS=Fusarium solani subsp. pisi GN=CTF1-ALPHA PE=2 SV=1	GO:0000981(RNA polymerase II transcription factor activity, sequence-specific DNA binding);GO:0005634(nucleus);GO:0006351(transcription, DNA-templated);GO:0008270(zinc ion binding);GO:0009405(pathogenesis);GO:0019626(short-chain fatty acid catabolic process);GO:0042758(long-chain fatty acid catabolic process);GO:0044212(transcription regulatory region DNA binding);GO:0045923(positive regulation o…	ENOG410YD89(Transcription factor)	-	-	-	-	-	0	0	0	0	0	0	0	0	0	0	0	0	0	0	0	no	1	1	no	0	0	0	3	14	3	0	0	0	1.87	8.81	2.16	0	4.28	-Inf	down	1	1
TRINITY_DN110806_c0_g1	220	TRINITY_DN110806_c0_g1_i1	-	-	-	GO:0005575(cellular_component);GO:0010181(FMN binding);GO:0016491(oxidoreductase activity);GO:0055114(oxidation-reduction process)	COG2808(Transcriptional regulator)	-	-	-	-	I0RSX8.1 PF04299.10;FMN_bind_2;	6	1	8	0	0	0	5.42	0.63	8.96	0	0	0	5	0	Inf	up	1	1	no	0	0	0	0	0	0	0	0	0	0	0	0	0	0	0	no	1	1
TRINITY_DN110810_c0_g1	615	TRINITY_DN110810_c0_g1_i1	-	-	-	-	ENOG410ZBJN(NA)	-	-	-	-	-	0	0	0	0	0	0	0	0	0	0	0	0	0	0	0	no	1	1	no	0	0	0	119	115	129	0	0	0	6.78	6.66	8.68	0	7.37	-10.0028	down	5.48957e-80	2.39949e-78
TRINITY_DN110871_c0_g1	385	TRINITY_DN110871_c0_g1_i1	-	-	-	-	-	-	-	-	-	-	1	0	0	0	0	0	0.18	0	0	0	0	0	0.06	0	Inf	up	1	1	no	0	0	0	205	247	176	0	0	0	26.79	32.58	26.89	0	28.75	-10.7833	down	5.11817e-137	5.12325e-135
TRINITY_DN110877_c0_g1	217	TRINITY_DN110877_c0_g1_i1	-	-	-	-	-	-	-	-	-	-	17	6	2	0	0	0	16	3.92	2.33	0	0	0	7.42	0	Inf	up	1	1	no	0	0	0	0	0	0	0	0	0	0	0	0	0	0	0	no	1	1
TRINITY_DN111052_c0_g1	207	TRINITY_DN111052_c0_g1_i1	-	-	-	-	-	-	-	-	-	-	3	4	7	0	0	0	3.24	2.99	9.35	0	0	0	5.19	0	Inf	up	1	1	no	0	0	0	0	0	0	0	0	0	0	0	0	0	0	0	no	1	1
TRINITY_DN111231_c0_g1	215	TRINITY_DN111231_c0_g1_i1	-	-	-	-	-	-	-	-	-	-	9	8	2	4	2	0	8.71	5.36	2.4	2.33	1.37	0	5.49	1.23	2.1581	up	1	1	no	0	0	0	0	0	0	0	0	0	0	0	0	0	0	0	no	1	1
TRINITY_DN111241_c0_g1	207	TRINITY_DN111241_c0_g1_i1	-	-	-	-	-	-	-	-	-	-	6	2	6	0	0	0	6.49	1.5	8.02	0	0	0	5.34	0	Inf	up	1	1	no	0	0	0	0	0	0	0	0	0	0	0	0	0	0	0	no	1	1
TRINITY_DN111242_c0_g1	201	TRINITY_DN111242_c0_g1_i1	-	-	-	-	-	-	-	-	-	-	0	4	8	0	0	0	0	3.25	11.59	0	0	0	4.95	0	Inf	up	1	1	no	0	0	0	0	0	0	0	0	0	0	0	0	0	0	0	no	1	1
TRINITY_DN111244_c0_g1	344	TRINITY_DN111244_c0_g1_i1	-	-	-	-	ENOG410YVKZ(NA)	-	-	-	-	K3UPY0.1 PF02238.13;COX7a;	0	0	0	0	0	0	0	0	0	0	0	0	0	0	0	no	1	1	no	0	0	0	39	32	49	0	0	0	6.59	5.44	9.63	0	7.22	-8.41522	down	3.50449e-27	3.53359e-26
TRINITY_DN111274_c0_g1	232	TRINITY_DN111274_c0_g1_i1	-	-	-	-	-	-	-	-	-	-	12	20	11	1	6	0	9.19	10.66	10.48	0.46	3.24	0	10.11	1.23	3.37293	up	5.13635e-09	1.42333e-08	yes	0	0	0	0	0	0	0	0	0	0	0	0	0	0	0	no	1	1
TRINITY_DN111319_c0_g1	205	TRINITY_DN111319_c0_g1_i1	-	-	-	GO:0005575(cellular_component);GO:0008762(UDP-N-acetylmuramate dehydrogenase activity);GO:0050660(flavin adenine dinucleotide binding);GO:0055114(oxidation-reduction process)	COG0277(FAD linked oxidase domain protein)	-	-	-	-	-	0	0	0	0	0	0	0	0	0	0	0	0	0	0	0	no	1	1	no	0	0	0	12	3	0	0	0	0	9.12	2.31	0	0	3.81	-Inf	down	1	1
TRINITY_DN111390_c0_g1	234	TRINITY_DN111390_c0_g1_i1	-	-	-	-	-	-	-	-	-	-	16	4	4	0	2	1	11.92	2.08	3.71	0	1.05	0.46	5.9	0.5	3.5607	up	1	1	no	0	0	0	0	0	0	0	0	0	0	0	0	0	0	0	no	1	1
TRINITY_DN111396_c0_g1	211	TRINITY_DN111396_c0_g1_i1	-	fni	Isopentenyl-diphosphate delta-isomerase OS=Rickettsia bellii (strain OSU 85-389) GN=fni PE=3 SV=1	-	COG1304(Catalyzes the 1,3-allylic rearrangement of the homoallylic substrate isopentenyl (IPP) to its allylic isomer, dimethylallyl diphosphate (DMAPP) (By similarity))	-	-	-	-	W6KQD0.1 PF01070.16;FMN_dh;	4	5	7	0	0	0	4.09	3.54	8.86	0	0	0	5.5	0	Inf	up	1	1	no	0	0	0	0	0	0	0	0	0	0	0	0	0	0	0	no	1	1
TRINITY_DN111407_c0_g1	231	TRINITY_DN111407_c0_g1_i1	-	-	-	-	-	-	-	-	-	-	2	5	10	0	0	0	1.55	2.7	9.66	0	0	0	4.64	0	Inf	up	1	1	no	0	0	0	0	0	0	0	0	0	0	0	0	0	0	0	no	1	1
TRINITY_DN111443_c0_g1	220	TRINITY_DN111443_c0_g1_i1	-	-	-	-	-	-	-	-	-	-	10	4	1	0	0	3	9.03	2.51	1.12	0	0	1.67	4.22	0.56	2.9137	up	1	1	no	0	0	0	0	0	0	0	0	0	0	0	0	0	0	0	no	1	1
TRINITY_DN111465_c0_g1	229	TRINITY_DN111465_c0_g1_i1	-	-	-	-	-	-	-	-	-	-	0	9	9	0	0	0	0	4.99	8.93	0	0	0	4.64	0	Inf	up	1	1	no	0	0	0	0	0	0	0	0	0	0	0	0	0	0	0	no	1	1
TRINITY_DN111473_c0_g1	204	TRINITY_DN111473_c0_g1_i1	-	-	-	-	-	-	-	-	-	-	3	3	6	0	0	0	3.38	2.34	8.34	0	0	0	4.69	0	Inf	up	1	1	no	0	0	0	0	0	0	0	0	0	0	0	0	0	0	0	no	1	1
TRINITY_DN111475_c0_g1	203	TRINITY_DN111475_c0_g1_i1	-	ATM	Serine-protein kinase ATM OS=Homo sapiens GN=ATM PE=1 SV=4	GO:0004674(protein serine/threonine kinase activity);GO:0006468(protein phosphorylation)	ENOG410XNPY(ataxia telangiectasia mutated)	-	-	-	-	A0A096NCH4.1 PF11640.6;TAN;	0	4	6	1	0	0	0	3.16	8.46	0.69	0	0	3.87	0.23	4.0726	up	1	1	no	6	3	10	0	0	0	4.16	2.21	7.17	0	0	0	4.51	0	Inf	up	1	1
TRINITY_DN111479_c0_g1	280	TRINITY_DN111479_c0_g1_i1	putative 60S ribosomal protein L37-A, partial [Anthurium amnicola]	RPL37	60S ribosomal protein L37 OS=Leishmania donovani GN=RPL37 PE=3 SV=2	GO:0003723(RNA binding);GO:0003735(structural constituent of ribosome);GO:0006412(translation);GO:0022625(cytosolic large ribosomal subunit)	COG2126(Binds to the 23S rRNA (By similarity))	K02922	large subunit ribosomal protein L37e	-	gsl03010(Ribosome)	E9AHN8.1 PF01907.17;Ribosomal_L37e;	61	147	93	2	2	2	25.75	43.77	49.4	0.52	0.61	0.54	39.64	0.56	6.40521	up	1.256e-46	6.91958e-46	yes	4	3	1	0	0	2	1.04	0.83	0.27	0	0	0.68	0.71	0.23	1.6262	up	1	1
TRINITY_DN111515_c0_g1	209	TRINITY_DN111515_c0_g1_i1	-	-	-	-	-	-	-	-	-	-	11	10	1	0	2	2	11.57	7.28	1.3	0	1.49	1.3	6.72	0.93	2.8532	up	1	1	no	0	0	0	0	0	0	0	0	0	0	0	0	0	0	0	no	1	1
TRINITY_DN111596_c0_g1	202	TRINITY_DN111596_c0_g1_i1	-	-	-	-	-	-	-	-	-	-	9	4	4	0	0	5	10.41	3.2	5.71	0	0	3.59	6.44	1.2	2.424	up	1	1	no	0	0	0	0	0	0	0	0	0	0	0	0	0	0	0	no	1	1
TRINITY_DN1124_c0_g1	517	TRINITY_DN1124_c0_g1_i1	40S ribosomal protein S11, partial [Anthurium amnicola]	RpS11	40S ribosomal protein S11 OS=Drosophila melanogaster GN=RpS11 PE=1 SV=1	GO:0000022(mitotic spindle elongation);GO:0000228(nuclear chromosome);GO:0003735(structural constituent of ribosome);GO:0005730(nucleolus);GO:0005737(cytoplasm);GO:0006412(translation);GO:0007052(mitotic spindle organization);GO:0022008(neurogenesis);GO:0022627(cytosolic small ribosomal subunit)	COG0186(One of the primary rRNA binding proteins, it binds specifically to the 5'-end of 16S ribosomal)	K02949	small subunit ribosomal protein S11e	-	cre03010(Ribosome)	B4QC90.1 PF00366.18;Ribosomal_S17;	0	0	0	0	0	0	0	0	0	0	0	0	0	0	0	no	1	1	no	1	1	0	0	0	0	0.07	0.07	0	0	0	0	0.05	0	Inf	up	1	1
TRINITY_DN11432_c0_g1	203	TRINITY_DN11432_c0_g1_i1	-	-	-	-	-	-	-	-	-	-	0	13	5	0	0	0	0	10.27	7.05	0	0	0	5.77	0	Inf	up	1	1	no	6	5	5	0	0	0	4.16	3.68	3.58	0	0	0	3.81	0	Inf	up	1	1
TRINITY_DN1145_c0_g1	3254	TRINITY_DN1145_c0_g1_i1	-	PACS2	Phosphofurin acidic cluster sorting protein 2 OS=Homo sapiens GN=PACS2 PE=1 SV=3	GO:0005622(intracellular);GO:0072661(protein targeting to plasma membrane)	ENOG410XQNV(phosphofurin acidic cluster sorting protein)	-	-	-	-	A0A0N4U123.1 PF10254.7;Pacs-1;	1031	1227	702	168	115	103	11.05	9.55	9.57	1.21	0.98	0.77	10.06	0.99	3.79867	up	1.91036e-257	4.30354e-256	yes	1	2	2	0	1	1	0.01	0.02	0.02	0	0.01	0.01	0.02	0.01	1	up	1	1
TRINITY_DN1152_c0_g1	211	TRINITY_DN1152_c0_g1_i1	PREDICTED: phenylalanine--tRNA ligase alpha subunit, cytoplasmic [Juglans regia]	FRS2	Phenylalanine--tRNA ligase alpha subunit OS=Saccharomyces cerevisiae (strain ATCC 204508 / S288c) GN=FRS2 PE=1 SV=3	GO:0004826(phenylalanine-tRNA ligase activity);GO:0006432(phenylalanyl-tRNA aminoacylation);GO:0009328(phenylalanine-tRNA ligase complex)	COG0016(phenylalanyL-tRNA synthetase, alpha subunit)	K01889	phenylalanyl-tRNA synthetase alpha chain	EC:6.1.1.20	cme00970(Aminoacyl-tRNA biosynthesis)	X0KQA9.1 PF01409.18;tRNA-synt_2d;	0	0	0	0	0	0	0	0	0	0	0	0	0	0	0	no	1	1	no	0	0	1	3	12	3	0	0	0.64	2.11	8.53	2.44	0.21	4.36	-4.3759	down	1	1
TRINITY_DN1154_c0_g1	226	TRINITY_DN1154_c0_g1_i1	-	-	-	-	-	-	-	-	-	-	10	4	1	0	0	2	8.31	2.31	1.03	0	0	1.03	3.88	0.34	3.5125	up	1	1	no	0	0	0	0	0	0	0	0	0	0	0	0	0	0	0	no	1	1
TRINITY_DN11747_c0_g1	635	TRINITY_DN11747_c0_g1_i1	-	-	-	-	ENOG410YS83(antigenic cell wall galactomannoprotein)	-	-	-	-	K3VQ58.1 PF12296.6;HsbA;	1	0	0	0	0	0	0.08	0	0	0	0	0	0.03	0	Inf	up	1	1	no	0	0	0	154	141	113	0	0	0	8.37	7.79	7.25	0	7.8	-10.1622	down	1.45107e-99	8.82966e-98
TRINITY_DN11787_c0_g1	871	TRINITY_DN11787_c0_g1_i1	60S ribosomal protein L15, partial [Anthurium amnicola]	RpL15	60S ribosomal protein L15 OS=Drosophila melanogaster GN=RpL15 PE=1 SV=1	GO:0003735(structural constituent of ribosome);GO:0005840(ribosome);GO:0006412(translation);GO:0022625(cytosolic large ribosomal subunit)	COG1632(Ribosomal protein L15)	K02877	large subunit ribosomal protein L15e	-	atr03010(Ribosome)	A8Y560.2 PF00827.15;Ribosomal_L15e;	0	0	0	0	0	0	0	0	0	0	0	0	0	0	0	no	1	1	no	0	0	0	0	0	0	0	0	0	0	0	0	0	0	0	no	1	1
TRINITY_DN11817_c0_g1	216	TRINITY_DN11817_c0_g1_i1	PREDICTED: magnesium-protoporphyrin IX monomethyl ester [oxidative] cyclase, chloroplastic [Ricinus communis]	-	-	-	-	K04035	magnesium-protoporphyrin IX monomethyl ester (oxidative) cyclase	EC:1.14.13.81	rcu00860(Porphyrin and chlorophyll metabolism)	-	0	8	8	0	0	0	0	5.29	9.46	0	0	0	4.92	0	Inf	up	1	1	no	12	9	11	0	0	0	6.95	5.53	6.57	0	0	0	6.35	0	Inf	up	1	1
TRINITY_DN11961_c0_g1	206	TRINITY_DN11961_c0_g1_i1	-	-	-	-	-	-	-	-	-	-	0	0	0	0	0	0	0	0	0	0	0	0	0	0	0	no	1	1	no	0	0	0	8	3	16	0	0	0	6	2.28	13.92	0	7.4	-Inf	down	1	1
TRINITY_DN1198_c0_g1	430	TRINITY_DN1198_c0_g1_i1	predicted protein [Micromonas pusilla CCMP1545]	-	-	GO:0003674(molecular_function);GO:0005575(cellular_component);GO:0008150(biological_process)	ENOG410XZIJ(NA)	-	-	-	-	-	6	10	2	162	145	192	0.88	1.06	0.37	15.62	16.49	19.18	0.77	17.1	-3.92352	down	3.86404e-44	2.08786e-43	yes	0	0	1	0	7	2	0	0	0.1	0	0.74	0.24	0.03	0.33	-3.4594	down	1	1
TRINITY_DN12045_c0_g1	213	TRINITY_DN12045_c0_g1_i1	-	-	-	-	-	-	-	-	-	-	2	7	7	0	0	0	1.99	4.82	8.62	0	0	0	5.14	0	Inf	up	1	1	no	0	0	0	0	0	0	0	0	0	0	0	0	0	0	0	no	1	1
TRINITY_DN12175_c0_g1	204	TRINITY_DN12175_c0_g1_i1	-	-	-	-	-	-	-	-	-	-	0	0	0	0	0	0	0	0	0	0	0	0	0	0	0	no	1	1	no	0	0	0	0	0	0	0	0	0	0	0	0	0	0	0	no	1	1
TRINITY_DN1225_c0_g1	212	TRINITY_DN1225_c0_g1_i1	-	-	-	-	-	-	-	-	-	-	9	6	4	0	0	0	9.08	4.19	4.99	0	0	0	6.09	0	Inf	up	1	1	no	0	0	0	0	0	0	0	0	0	0	0	0	0	0	0	no	1	1
TRINITY_DN1243_c0_g1	1056	TRINITY_DN1243_c0_g1_i1	-	-	-	-	ENOG410Y4E6(NA)	-	-	-	-	-	1	0	0	0	0	0	0.04	0	0	0	0	0	0.01	0	Inf	up	1	1	no	0	0	0	802	792	618	0	0	0	21.93	22.09	20.04	0	21.35	-12.5992	down	0	0
TRINITY_DN12441_c0_g1	207	TRINITY_DN12441_c0_g1_i1	-	-	-	-	-	-	-	-	-	-	6	7	6	0	0	0	6.49	5.24	8.02	0	0	0	6.58	0	Inf	up	1	1	no	0	0	0	0	0	0	0	0	0	0	0	0	0	0	0	no	1	1
TRINITY_DN12443_c0_g1	209	TRINITY_DN12443_c0_g1_i1	-	-	-	-	-	-	-	-	-	-	15	12	5	1	1	5	15.78	8.74	6.5	0.63	0.74	3.25	10.34	1.54	2.7472	up	1	1	no	0	0	0	0	0	0	0	0	0	0	0	0	0	0	0	no	1	1
TRINITY_DN12447_c0_g1	202	TRINITY_DN12447_c0_g1_i1	-	-	-	-	-	-	-	-	-	-	8	1	1	0	1	0	9.25	0.8	1.43	0	0.82	0	3.83	0.27	3.8263	up	1	1	no	0	1	1	0	0	0	0	0.75	0.73	0	0	0	0.49	0	Inf	up	1	1
TRINITY_DN12526_c0_g1	213	TRINITY_DN12526_c0_g1_i1	PREDICTED: methylcrotonoyl-CoA carboxylase subunit alpha, mitochondrial [Solanum tuberosum]	MCCA	Methylcrotonoyl-CoA carboxylase subunit alpha, mitochondrial OS=Arabidopsis thaliana GN=MCCA PE=1 SV=2	GO:0004075(biotin carboxylase activity);GO:0004485(methylcrotonoyl-CoA carboxylase activity);GO:0005524(ATP binding);GO:0005739(mitochondrion);GO:0005759(mitochondrial matrix);GO:0006552(leucine catabolic process);GO:0022626(cytosolic ribosome);GO:0050897(cobalt ion binding)	COG4770(carboxylase)	K01968	3-methylcrotonyl-CoA carboxylase alpha subunit	EC:6.4.1.4	sot00280(Valine, leucine and isoleucine degradation)	A0A0D3DZ65.1 PF00289.20;Biotin_carb_N;	3	14	2	0	0	0	2.98	9.65	2.46	0	0	0	5.03	0	Inf	up	1	1	no	0	0	0	0	0	0	0	0	0	0	0	0	0	0	0	no	1	1
TRINITY_DN12529_c0_g1	210	TRINITY_DN12529_c0_g1_i1	adenylate kinase 3 [Monoraphidium neglectum]	Os08g0109300	Probable adenylate kinase 2, chloroplastic OS=Oryza sativa subsp. japonica GN=Os08g0109300 PE=2 SV=1	GO:0004017(adenylate kinase activity);GO:0005524(ATP binding);GO:0009507(chloroplast);GO:0009570(chloroplast stroma);GO:2000505(regulation of energy homeostasis)	COG0563(Catalyzes the reversible transfer of the terminal phosphate group between ATP and AMP. Plays an important role in cellular energy homeostasis and in adenine nucleotide metabolism (By similarity))	K00939	adenylate kinase	EC:2.7.4.3	thj00230(Purine metabolism)	W4HAW2.1 PF00406.20;ADK;	0	12	6	0	0	0	0	8.62	7.7	0	0	0	5.44	0	Inf	up	1	1	no	1	0	0	0	0	0	0.63	0	0	0	0	0	0.21	0	Inf	up	1	1
TRINITY_DN1257_c0_g1	905	TRINITY_DN1257_c0_g1_i1	-	-	-	-	-	-	-	-	-	-	174	211	117	23	26	20	8.16	7.17	6.97	0.72	0.96	0.65	7.43	0.78	3.70804	up	3.75082e-86	2.68475e-85	yes	0	0	1	0	0	0	0	0	0.03	0	0	0	0.01	0	Inf	up	1	1
TRINITY_DN12596_c0_g1	211	TRINITY_DN12596_c0_g1_i1	-	-	-	-	-	-	-	-	-	-	4	7	11	0	0	0	4.09	4.96	13.92	0	0	0	7.66	0	Inf	up	1	1	no	0	0	0	0	0	0	0	0	0	0	0	0	0	0	0	no	1	1
TRINITY_DN12612_c0_g1	219	TRINITY_DN12612_c0_g1_i1	-	-	-	-	-	-	-	-	-	-	9	4	1	0	3	0	8.24	2.54	1.14	0	1.94	0	3.97	0.65	2.6106	up	1	1	no	0	0	0	0	0	0	0	0	0	0	0	0	0	0	0	no	1	1
TRINITY_DN12629_c0_g1	210	TRINITY_DN12629_c0_g1_i1	-	-	-	-	-	-	-	-	-	-	8	6	4	0	1	0	8.3	4.31	5.13	0	0.73	0	5.91	0.24	4.6221	up	1	1	no	0	0	0	0	0	0	0	0	0	0	0	0	0	0	0	no	1	1
TRINITY_DN12648_c0_g1	639	TRINITY_DN12648_c0_g1_i1;TRINITY_DN12648_c0_g1_i2	-	-	-	GO:0016020(membrane);GO:0016021(integral component of membrane)	ENOG411163M(NA)	-	-	-	-	-	1061	1403	805	275	215	279	80.51	76.97	77.63	13.87	12.82	14.62	78.37	13.77	2.94741	up	8.09254e-261	1.8652e-259	yes	2	0	1	1	0	0	0.1	0	0.06	0.06	0	0	0.05	0.02	1.3219	up	1	1
TRINITY_DN12758_c0_g1	244	TRINITY_DN12758_c0_g1_i1	hypothetical protein MANES_05G078600 [Manihot esculenta]	-	-	-	ENOG410XVRY(NA)	-	-	-	-	-	0	10	10	0	0	0	0	4.55	8.15	0	0	0	4.23	0	Inf	up	1	1	no	8	15	17	0	0	0	3.17	6.32	6.94	0	0	0	5.48	0	6.68264	up	1.39937e-10	5.54378e-10
TRINITY_DN12827_c0_g1	244	TRINITY_DN12827_c0_g1_i1	-	-	-	-	-	-	-	-	-	-	15	20	7	0	1	2	9.79	9.11	5.7	0	0.46	0.81	8.2	0.42	4.43796	up	1.80622e-11	5.61605e-11	yes	0	0	0	0	0	0	0	0	0	0	0	0	0	0	0	no	1	1
TRINITY_DN1288_c0_g1	223	TRINITY_DN1288_c0_g1_i1	-	-	-	-	-	-	-	-	-	-	13	14	6	7	1	1	11.26	8.42	6.45	3.64	0.61	0.53	8.71	1.59	2.4536	up	1	1	no	0	0	0	0	0	0	0	0	0	0	0	0	0	0	0	no	1	1
TRINITY_DN12957_c0_g1	206	TRINITY_DN12957_c0_g1_i1	-	-	-	GO:0043581(mycelium development)	COG5309(cell wall)	-	-	-	-	A0A074WMF8.1 PF00332.16;Glyco_hydro_17;	0	0	0	0	0	0	0	0	0	0	0	0	0	0	0	no	1	1	no	0	0	0	2	1	10	0	0	0	1.5	0.76	8.7	0	3.65	-Inf	down	1	1
TRINITY_DN12980_c0_g1	206	TRINITY_DN12980_c0_g1_i1	-	-	-	-	-	-	-	-	-	-	11	10	1	0	0	0	12.05	7.58	1.35	0	0	0	6.99	0	Inf	up	1	1	no	0	0	0	0	0	0	0	0	0	0	0	0	0	0	0	no	1	1
TRINITY_DN13000_c0_g1	478	TRINITY_DN13000_c0_g1_i1;TRINITY_DN13000_c0_g1_i2	-	nuo9.5	NADH-ubiquinone oxidoreductase 9.5 kDa subunit OS=Neurospora crassa (strain ATCC 24698 / 74-OR23-1A / CBS 708.71 / DSM 1257 / FGSC 987) GN=nuo9.5 PE=1 SV=3	GO:0005575(cellular_component);GO:0008150(biological_process);GO:0048039(ubiquinone binding)	ENOG410XTVW(NADH-ubiquinone oxidoreductase 9.5 kDa subunit)	-	-	-	-	-	48	80	60	159	124	142	7.02	8.55	10.41	14.96	13.7	13.88	8.66	14.18	-0.300768	down	0.135389	0.179063	no	10	6	8	7	5	8	0.95	0.5	0.81	0.68	0.54	0.96	0.75	0.73	0.039	up	1	1
TRINITY_DN13081_c0_g1	327	TRINITY_DN13081_c0_g1_i1	-	-	-	-	-	-	-	-	-	-	24	28	27	2	6	2	6.51	5.41	9.27	0.34	1.22	0.36	7.06	0.64	3.80703	up	1.39036e-15	4.97271e-15	yes	0	0	0	0	0	0	0	0	0	0	0	0	0	0	0	no	1	1
TRINITY_DN1322_c0_g1	206	TRINITY_DN1322_c0_g1_i1	-	-	-	-	-	-	-	-	-	-	1	6	10	0	0	0	1.1	4.55	13.54	0	0	0	6.4	0	Inf	up	1	1	no	0	0	0	0	0	1	0	0	0	0	0	0.87	0	0.29	-Inf	down	1	1
TRINITY_DN13259_c0_g1	201	TRINITY_DN13259_c0_g1_i1	PREDICTED: cAMP-dependent protein kinase regulatory subunit-like [Brassica napus]	pkaR	cAMP-dependent protein kinase regulatory subunit OS=Emericella nidulans (strain FGSC A4 / ATCC 38163 / CBS 112.46 / NRRL 194 / M139) GN=pkaR PE=3 SV=1	GO:0004691(cAMP-dependent protein kinase activity);GO:0004862(cAMP-dependent protein kinase inhibitor activity);GO:0005634(nucleus);GO:0005829(cytosol);GO:0005886(plasma membrane);GO:0005952(cAMP-dependent protein kinase complex);GO:0005979(regulation of glycogen biosynthetic process);GO:0005991(trehalose metabolic process);GO:0006355(regulation of transcription, DNA-templated);GO:0006468(protein…	COG0664(transcriptional regulator, crp fnr family)	-	-	-	-	A0A0F4GWY5.1 PF00027.27;cNMP_binding;	0	0	0	0	0	0	0	0	0	0	0	0	0	0	0	no	1	1	no	0	0	0	0	0	0	0	0	0	0	0	0	0	0	0	no	1	1
TRINITY_DN13308_c0_g1	458	TRINITY_DN13308_c0_g1_i1	40S ribosomal protein S26, partial [Anthurium amnicola]	RpS26	40S ribosomal protein S26 OS=Anopheles gambiae GN=RpS26 PE=3 SV=2	GO:0003729(mRNA binding);GO:0003735(structural constituent of ribosome);GO:0022627(cytosolic small ribosomal subunit)	COG4830(Ribosomal protein)	K02976	small subunit ribosomal protein S26e	-	bna03010(Ribosome)	W5JE03.1 PF01283.17;Ribosomal_S26e;	0	0	0	0	0	0	0	0	0	0	0	0	0	0	0	no	1	1	no	0	0	1	0	0	0	0	0	0.09	0	0	0	0.03	0	Inf	up	1	1
TRINITY_DN13312_c0_g1	292	TRINITY_DN13312_c0_g1_i1	-	-	-	-	-	-	-	-	-	-	28	31	17	3	4	6	10.42	8.16	7.97	0.69	1.09	1.43	8.85	1.07	3.35624	up	2.62528e-15	9.29746e-15	yes	0	0	0	0	1	0	0	0	0	0	0.26	0	0	0.09	-Inf	down	1	1
TRINITY_DN13551_c0_g1	228	TRINITY_DN13551_c0_g1_i1	hypothetical protein F775_28635 [Aegilops tauschii]	-	-	-	ENOG410XQ7Q(Strawberry notch homolog)	-	-	-	-	-	7	12	3	5	10	5	5.66	6.74	3.02	2.43	5.7	2.5	5.14	3.54	0.538	up	1	1	no	5	4	1	5	8	0	2.46	2.08	0.51	2.81	4.52	0	1.68	2.44	-0.5384	down	1	1
TRINITY_DN13617_c0_g1	211	TRINITY_DN13617_c0_g1_i1	-	-	-	-	-	-	-	-	-	-	8	2	5	2	1	0	8.19	1.42	6.33	1.23	0.72	0	5.31	0.65	3.0302	up	1	1	no	0	0	0	0	0	0	0	0	0	0	0	0	0	0	0	no	1	1
TRINITY_DN13642_c0_g1	208	TRINITY_DN13642_c0_g1_i1	-	-	-	-	-	-	-	-	-	-	0	0	0	0	0	0	0	0	0	0	0	0	0	0	0	no	1	1	no	0	0	0	5	13	2	0	0	0	3.66	9.62	1.7	0	4.99	-Inf	down	1	1
TRINITY_DN13691_c0_g1	409	TRINITY_DN13691_c0_g1_i1	-	-	-	-	-	-	-	-	-	-	61	61	41	24	7	17	9.92	7.12	8.45	2.54	0.88	1.87	8.5	1.76	2.6362	up	1.82589e-18	7.02709e-18	yes	0	0	0	0	0	0	0	0	0	0	0	0	0	0	0	no	1	1
TRINITY_DN13745_c0_g1	901	TRINITY_DN13745_c0_g1_i1;TRINITY_DN13745_c0_g1_i2	hypothetical protein GPECTOR_21g609 [Gonium pectorale]	Ubc2	Ubiquitin-conjugating enzyme E2-24 kDa OS=Drosophila melanogaster GN=Ubc2 PE=2 SV=1	GO:0000209(protein polyubiquitination);GO:0004842(ubiquitin-protein transferase activity);GO:0005575(cellular_component);GO:0019915(lipid storage)	COG5078(ubiquitin-conjugating enzyme)	K06689	ubiquitin-conjugating enzyme E2 D/E	EC:2.3.2.23	cre04141(Protein processing in endoplasmic reticulum);cre04120(Ubiquitin mediated proteolysis)	A0A0N4VA21.1 PF00179.24;UQ_con;	514	615	309	119	73	106	25.22	23.09	19.43	3.75	2.91	4.12	22.58	3.59	3.12156	up	5.83087e-121	5.22697e-120	yes	1	0	1	0	0	0	0.03	0	0.03	0	0	0	0.02	0	Inf	up	1	1
TRINITY_DN13779_c0_g1	722	TRINITY_DN13779_c0_g1_i1;TRINITY_DN13779_c0_g1_i2	-	-	-	-	ENOG410Y2PJ(NA)	-	-	-	-	A0A0M3JZJ6.1 PF14534.4;DUF4440;	312	327	185	40	30	41	26.34	19.69	19.98	2.2	1.93	2.36	22	2.16	3.74716	up	7.51468e-106	6.08314e-105	yes	0	1	0	0	0	0	0	0.06	0	0	0	0	0.02	0	Inf	up	1	1
TRINITY_DN14043_c0_g1	205	TRINITY_DN14043_c0_g1_i1	-	-	-	-	-	-	-	-	-	-	10	5	2	0	0	0	11.1	3.84	2.74	0	0	0	5.89	0	Inf	up	1	1	no	0	0	0	0	0	0	0	0	0	0	0	0	0	0	0	no	1	1
TRINITY_DN1411_c0_g1	207	TRINITY_DN1411_c0_g1_i1	-	SLC6A6	Sodium- and chloride-dependent taurine transporter OS=Homo sapiens GN=SLC6A6 PE=1 SV=2	GO:0005215(transporter activity);GO:0005887(integral component of plasma membrane);GO:0006810(transport)	COG0733(Transporter)	-	-	-	-	A8WTM8.2 PF00209.16;SNF;	4	5	7	1	1	0	4.32	3.74	9.35	0.65	0.76	0	5.8	0.47	3.6253	up	1	1	no	0	0	0	0	0	0	0	0	0	0	0	0	0	0	0	no	1	1
TRINITY_DN14122_c0_g1	223	TRINITY_DN14122_c0_g1_i1	-	-	-	GO:0005575(cellular_component);GO:0008152(metabolic process);GO:0016491(oxidoreductase activity)	COG1028(Dehydrogenase reductase)	-	-	-	-	M2SKX5.1 PF00106.23;adh_short;	10	5	4	2	0	0	8.66	3.01	4.3	1.04	0	0	5.32	0.35	3.926	up	1	1	no	0	0	0	0	0	0	0	0	0	0	0	0	0	0	0	no	1	1
TRINITY_DN1418_c0_g1	651	TRINITY_DN1418_c0_g1_i1	-	-	-	-	ENOG4110K3X(NA)	-	-	-	-	-	294	359	186	51	51	43	21.7	19.16	17.45	2.5	2.96	2.19	19.44	2.55	3.37647	up	1.20392e-103	9.61093e-103	yes	0	0	0	0	0	0	0	0	0	0	0	0	0	0	0	no	1	1
TRINITY_DN14290_c0_g1	203	TRINITY_DN14290_c0_g1_i1	PREDICTED: uncharacterized protein LOC104448793 [Eucalyptus grandis]	-	-	GO:0004176(ATP-dependent peptidase activity);GO:0006508(proteolysis);GO:0009507(chloroplast)	COG2802(Peptidase S16, lon domain protein)	-	-	-	-	-	0	6	6	0	0	0	0	4.74	8.46	0	0	0	4.4	0	Inf	up	1	1	no	7	3	1	0	0	0	4.86	2.21	0.72	0	0	0	2.6	0	Inf	up	1	1
TRINITY_DN14291_c0_g1	262	TRINITY_DN14291_c0_g1_i1	uncharacterized protein LOC100501647 [Zea mays]	HOP	Hsp70-Hsp90 organizing protein OS=Triticum aestivum GN=HOP PE=1 SV=1	GO:0051131(chaperone-mediated protein complex assembly);GO:0051879(Hsp90 protein binding);GO:0070678(preprotein binding)	ENOG410XTCJ(tetratricopeptide repeat domain)	K12795	suppressor of G2 allele of SKP1	-	egr04626(Plant-pathogen interaction)	B4LU47.1 PF13432.4;TPR_16;	97	92	46	135	100	149	50.43	33.55	29.97	42.83	37.18	48.56	37.98	42.86	0.149643	up	0.451019	0.518526	no	95	69	68	179	206	144	30.14	23.27	22.21	65.38	75.21	60.41	25.21	67	-1.33339	down	1.28818e-20	9.48713e-20
TRINITY_DN14326_c0_g1	216	TRINITY_DN14326_c0_g1_i1	-	-	-	-	-	-	-	-	-	-	0	0	0	0	0	0	0	0	0	0	0	0	0	0	0	no	1	1	no	0	0	0	0	0	0	0	0	0	0	0	0	0	0	0	no	1	1
TRINITY_DN14386_c0_g1	205	TRINITY_DN14386_c0_g1_i1	-	-	-	-	-	-	-	-	-	-	0	9	3	0	0	0	0	6.92	4.12	0	0	0	3.68	0	Inf	up	1	1	no	13.94	9.78	12	0	0	0	9.41	7	8.37	0	0	0	8.26	0	Inf	up	1	1
TRINITY_DN1446_c0_g1	1309	TRINITY_DN1446_c0_g1_i1	Glutamine synthetase [Anthurium amnicola]	gln-2	Probable glutamine synthetase OS=Caenorhabditis elegans GN=gln-2 PE=3 SV=1	GO:0000166(nucleotide binding);GO:0003824(catalytic activity);GO:0004356(glutamate-ammonia ligase activity);GO:0005524(ATP binding);GO:0005737(cytoplasm);GO:0006542(glutamine biosynthetic process);GO:0006807(nitrogen compound metabolic process);GO:0016874(ligase activity)	COG0174(glutamine synthetase)	K01915	glutamine synthetase	EC:6.3.1.2	sly01230(Biosynthesis of amino acids);sly00630(Glyoxylate and dicarboxylate metabolism);sly00910(Nitrogen metabolism);sly00250(Alanine, aspartate and glutamate metabolism);sly00220(Arginine biosynthesis)	H3E0L6.1 PF00120.22;Gln-synt_C;	279	280	163	44	34	37	8.28	6.02	6.15	0.88	0.8	0.77	6.82	0.82	3.50764	up	2.3138e-84	1.63834e-83	yes	0	1	2	0	0	0	0	0.02	0.04	0	0	0	0.02	0	Inf	up	1	1
TRINITY_DN14487_c0_g1	218	TRINITY_DN14487_c0_g1_i1	-	-	-	-	-	-	-	-	-	-	2	6	8	0	0	0	1.86	3.86	9.21	0	0	0	4.98	0	Inf	up	1	1	no	0	0	0	0	1	0	0	0	0	0	0.65	0	0	0.22	-Inf	down	1	1
TRINITY_DN14503_c0_g1	749	TRINITY_DN14503_c0_g1_i1	NADH dehydrogenase [ubiquinone] 1 alpha subcomplex subunit 5, partial [Anthurium amnicola]	nuo-32	NADH-ubiquinone oxidoreductase 29.9 kDa subunit, mitochondrial OS=Neurospora crassa (strain ATCC 24698 / 74-OR23-1A / CBS 708.71 / DSM 1257 / FGSC 987) GN=nuo-32 PE=1 SV=1	GO:0005739(mitochondrion);GO:0005743(mitochondrial inner membrane);GO:0016651(oxidoreductase activity, acting on NAD(P)H);GO:0022904(respiratory electron transport chain);GO:0032981(mitochondrial respiratory chain complex I assembly);GO:0035690(cellular response to drug)	ENOG41121H1(NADH-ubiquinone oxidoreductase 299 kDa subunit)	-	-	-	-	E3RDB9.1 PF04716.12;ETC_C1_NDUFA5;	86	156	76	382	349	438	5.2	6.82	5.84	15.39	16.64	18.34	5.95	16.79	-1.03354	down	3.4184e-13	1.13636e-12	yes	27	27	23	20	26	23	1.08	1.15	0.96	0.86	1.14	1.17	1.06	1.06	0.0095841	up	1	1
TRINITY_DN14552_c0_g1	201	TRINITY_DN14552_c0_g1_i1	-	-	-	-	-	-	-	-	-	-	7	5	2	0	0	0	8.21	4.06	2.9	0	0	0	5.06	0	Inf	up	1	1	no	0	0	0	0	0	0	0	0	0	0	0	0	0	0	0	no	1	1
TRINITY_DN14570_c0_g1	222	TRINITY_DN14570_c0_g1_i1;TRINITY_DN14570_c0_g1_i2	-	-	-	-	-	-	-	-	-	-	7	6	7	0	1	0	6.47	3.85	8.27	0	0.62	0	6.2	0.21	4.8838	up	1	1	no	0	0	0	0	0	0	0	0	0	0	0	0	0	0	0	no	1	1
TRINITY_DN14814_c0_g1	229	TRINITY_DN14814_c0_g1_i1	TPA: hypothetical protein ZEAMMB73_620077 [Zea mays]	VEP1	3-oxo-Delta(4,5)-steroid 5-beta-reductase OS=Arabidopsis thaliana GN=VEP1 PE=1 SV=1	GO:0005829(cytosol);GO:0008202(steroid metabolic process);GO:0009611(response to wounding);GO:0010051(xylem and phloem pattern formation);GO:0035671(enone reductase activity);GO:0047787(delta4-3-oxosteroid 5beta-reductase activity);GO:0055114(oxidation-reduction process)	ENOG410XPIJ(epimerase dehydratase)	-	-	-	-	-	0	60	1	1	1	1	0	33.27	0.99	0.48	0.56	0.49	11.42	0.51	4.4849	up	1	1	no	0	0	0	0	0	0	0	0	0	0	0	0	0	0	0	no	1	1
TRINITY_DN14839_c0_g1	208	TRINITY_DN14839_c0_g1_i1	-	-	-	GO:0016020(membrane);GO:0016462(pyrophosphatase activity)	COG0221(Pyrophosphate phospho-hydrolase)	-	-	-	-	-	0	14	3	0	0	0	0	10.33	3.96	0	0	0	4.76	0	Inf	up	1	1	no	0	0	0	0	0	0	0	0	0	0	0	0	0	0	0	no	1	1
TRINITY_DN14886_c0_g1	228	TRINITY_DN14886_c0_g1_i1	-	-	-	GO:0005737(cytoplasm);GO:0005844(polysome);GO:0007017(microtubule-based process);GO:0007021(tubulin complex assembly);GO:0015631(tubulin binding);GO:0016272(prefoldin complex)	ENOG410XRZ8(Prefoldin, subunit)	-	-	-	-	-	8	12	8	0	0	0	6.47	6.74	8.04	0	0	0	7.08	0	Inf	up	1	1	no	0	0	0	0	0	0	0	0	0	0	0	0	0	0	0	no	1	1
TRINITY_DN14958_c0_g1	201	TRINITY_DN14958_c0_g1_i1	-	-	-	-	-	-	-	-	-	-	2	10	3	0	0	0	2.35	8.12	4.34	0	0	0	4.94	0	Inf	up	1	1	no	0	0	0	0	0	0	0	0	0	0	0	0	0	0	0	no	1	1
TRINITY_DN1503_c0_g1	517	TRINITY_DN1503_c0_g1_i1	60S ribosomal protein L27a [Noccaea caerulescens]	RPL27A	60S ribosomal protein L27a OS=Tetrahymena thermophila GN=RPL27A PE=1 SV=1	GO:0003735(structural constituent of ribosome);GO:0022625(cytosolic large ribosomal subunit)	COG0200(Binds to the 23S rRNA (By similarity))	K02900	large subunit ribosomal protein L27Ae	-	gsl03010(Ribosome)	J9IFT1.1 PF00828.17;Ribosomal_L27A;	0	0	0	140	135	175	0	0	0	9.79	11.16	12.7	0	11.22	-9.86692	down	1.45873e-55	8.58583e-55	yes	0	0	0	0	0	0	0	0	0	0	0	0	0	0	0	no	1	1
TRINITY_DN15119_c0_g1	218	TRINITY_DN15119_c0_g1_i1	-	-	-	-	-	-	-	-	-	-	7	9	6	12	20	17	6.5	5.79	6.91	6.69	13.09	9.74	6.4	9.84	-0.301908	down	0.549476	0.613784	no	0	1	0	0	0	1	0	0.6	0	0	0	0.74	0.2	0.25	-0.3219	down	1	1
TRINITY_DN15174_c0_g1	1069	TRINITY_DN15174_c0_g1_i1;TRINITY_DN15174_c0_g1_i2;TRINITY_DN15174_c0_g1_i3	-	his-24	Histone H1.1 OS=Caenorhabditis elegans GN=his-24 PE=1 SV=4	GO:0000784(nuclear chromosome, telomeric region);GO:0000786(nucleosome);GO:0003677(DNA binding);GO:0005634(nucleus);GO:0005694(chromosome);GO:0005737(cytoplasm);GO:0006334(nucleosome assembly)	ENOG4112541(Histone cluster 1)	-	-	-	-	A0A0B2V393.1 PF00538.17;Linker_histone;	265	311	161	36	26	23	12.87	12	9.83	1.01	0.85	0.63	11.57	0.83	3.96056	up	9.80813e-109	8.09306e-108	yes	1	0	1	0	0	0	0.05	0	0.03	0	0	0	0.03	0	Inf	up	1	1
TRINITY_DN1518_c0_g1	497	TRINITY_DN1518_c0_g1_i1	-	-	-	-	-	-	-	-	-	-	0	1	0	0	0	0	0	0.08	0	0	0	0	0.03	0	Inf	up	1	1	no	119	114	102	0	0	0	8.78	8.94	7.84	0	0	0	8.52	0	9.7328	up	6.57401e-76	2.6242e-74
TRINITY_DN15194_c0_g1	220	TRINITY_DN15194_c0_g1_i1	-	-	-	-	-	-	-	-	-	-	37	54	32	30	22	34	33.41	33.82	35.85	16.27	14.01	18.94	34.36	16.41	1.37295	up	6.43412e-08	1.67658e-07	yes	13	13	7	25	16	21	7.13	7.56	3.96	15.62	10.07	15.13	6.22	13.61	-1.05163	down	0.00344429	0.00617135
TRINITY_DN15202_c0_g1	216	TRINITY_DN15202_c0_g1_i1	Dyneins heavy chain [Klebsormidium flaccidum]	DNAH2	Dynein heavy chain 2, axonemal OS=Homo sapiens GN=DNAH2 PE=2 SV=3	GO:0001539(cilium or flagellum-dependent cell motility);GO:0003777(microtubule motor activity);GO:0005524(ATP binding);GO:0005737(cytoplasm);GO:0005858(axonemal dynein complex);GO:0005874(microtubule);GO:0007018(microtubule-based movement);GO:0016887(ATPase activity)	ENOG4111PYH(NA)	-	-	-	-	V5BNR1.1 PF03028.13;Dynein_heavy;	9	7	2	0	0	0	8.59	4.63	2.36	0	0	0	5.19	0	Inf	up	1	1	no	0	0	0	0	0	0	0	0	0	0	0	0	0	0	0	no	1	1
TRINITY_DN15268_c0_g1	209	TRINITY_DN15268_c0_g1_i1	-	-	-	-	-	-	-	-	-	-	9	1	2	0	0	0	9.47	0.73	2.6	0	0	0	4.27	0	Inf	up	1	1	no	0	0	0	0	0	0	0	0	0	0	0	0	0	0	0	no	1	1
TRINITY_DN15291_c0_g1	247	TRINITY_DN15291_c0_g1_i1	-	-	-	GO:0004553(hydrolase activity, hydrolyzing O-glycosyl compounds);GO:0005575(cellular_component);GO:0005975(carbohydrate metabolic process)	COG2273(hydrolase family 16)	-	-	-	-	A0A0M9F1K5.1 PF00722.19;Glyco_hydro_16;	0	0	0	0	0	0	0	0	0	0	0	0	0	0	0	no	1	1	no	0	0	0	7	8	17	0	0	0	3.08	3.52	8.58	0	5.06	-Inf	down	1	1
TRINITY_DN15320_c0_g1	238	TRINITY_DN15320_c0_g1_i1	-	-	-	-	-	-	-	-	-	-	0	37.38	10.91	0	0	0	0	18.4	9.61	0	0	0	9.34	0	7.39387	up	2.79658e-07	7.01385e-07	yes	38.39	19.39	27.71	0	0	0	16.48	8.83	12.24	0	0	0	12.52	0	7.75459	up	3.18717e-19	2.19446e-18
TRINITY_DN15341_c0_g1	311	TRINITY_DN15341_c0_g1_i1	NADH dehydrogenase subunit 3 (mitochondrion) [Chlorotetraedron incus]	nd3	NADH-ubiquinone oxidoreductase chain 3 OS=Caenorhabditis elegans GN=nd3 PE=3 SV=2	GO:0005739(mitochondrion);GO:0006120(mitochondrial electron transport, NADH to ubiquinone);GO:0008137(NADH dehydrogenase (ubiquinone) activity);GO:0016020(membrane);GO:0016021(integral component of membrane);GO:0016491(oxidoreductase activity);GO:0031966(mitochondrial membrane);GO:0055114(oxidation-reduction process);GO:0070469(respiratory chain)	COG0838(NDH-1 shuttles electrons from NADH, via FMN and iron- sulfur (Fe-S) centers, to quinones in the respiratory chain)	-	-	-	-	P24895.2 PF00507.17;Oxidored_q4;	55	68	24	27	19	30	17.08	15	9.41	5.28	4.37	6.05	13.83	5.23	1.77904	up	3.94519e-10	1.15576e-09	yes	0	0	0	0	0	0	0	0	0	0	0	0	0	0	0	no	1	1
TRINITY_DN15353_c0_g1	552	TRINITY_DN15353_c0_g1_i1;TRINITY_DN15353_c0_g1_i2	-	-	-	-	-	-	-	-	-	-	1621	1777	1051	246	222	221	154.22	122.1	127.05	15.49	16.52	14.48	134.46	15.5	3.55081	up	6.357e-272	1.5924e-270	yes	1	3	2	1	0	0	0.06	0.2	0.13	0.07	0	0	0.13	0.02	2.7004	up	1	1
TRINITY_DN15466_c0_g1	201	TRINITY_DN15466_c0_g1_i1	-	-	-	-	-	-	-	-	-	-	3	11	6	0	0	0	3.52	8.93	8.69	0	0	0	7.05	0	Inf	up	1	1	no	0	0	0	0	0	0	0	0	0	0	0	0	0	0	0	no	1	1
TRINITY_DN15467_c0_g1	208	TRINITY_DN15467_c0_g1_i1	-	-	-	-	-	-	-	-	-	-	5	8	7	0	1	0	5.33	5.91	9.23	0	0.75	0	6.82	0.25	4.7698	up	1	1	no	0	0	0	0	0	0	0	0	0	0	0	0	0	0	0	no	1	1
TRINITY_DN1548_c0_g2	609	TRINITY_DN1548_c0_g2_i1	-	-	-	-	ENOG41115XB(NA)	-	-	-	-	-	1	0	0	0	0	0	0.08	0	0	0	0	0	0.03	0	Inf	up	1	1	no	0	0	0	1053	845	800	0	0	0	60.91	49.7	54.64	0	55.08	-12.8883	down	0	0
TRINITY_DN15573_c0_g1	488	TRINITY_DN15573_c0_g1_i1;TRINITY_DN15573_c0_g1_i2	-	-	-	-	-	-	-	-	-	-	8	12	4	120	96	136	0.93	1.03	0.63	9.5	8.89	11.12	0.86	9.84	-3.00639	down	2.18106e-26	9.75722e-26	yes	0	0	0	3	1	1	0	0	0	0.25	0.08	0.1	0	0.14	-Inf	down	1	1
TRINITY_DN15581_c0_g1	211	TRINITY_DN15581_c0_g1_i1	-	-	-	-	-	-	-	-	-	-	8	6	0	0	0	0	8.19	4.25	0	0	0	0	4.15	0	Inf	up	1	1	no	0	0	0	0	0	0	0	0	0	0	0	0	0	0	0	no	1	1
TRINITY_DN15606_c0_g1	262	TRINITY_DN15606_c0_g1_i1	-	-	-	-	-	-	-	-	-	-	0	48	34	0	0	0	0	17.51	22.15	0	0	0	13.22	0	8.30064	up	5.27072e-09	1.45945e-08	yes	40	36	40	0	0	0	12.69	12.14	13.07	0	0	0	12.63	0	8.20589	up	3.91268e-28	4.11773e-27
TRINITY_DN15632_c0_g1	454	TRINITY_DN15632_c0_g1_i1	-	-	-	-	-	-	-	-	-	-	107	120	70	19	23	31	14.22	11.48	11.81	1.66	2.37	2.81	12.5	2.28	2.87479	up	1.06704e-38	5.49562e-38	yes	1	0	0	0	0	0	0.09	0	0	0	0	0	0.03	0	Inf	up	1	1
TRINITY_DN15730_c0_g1	356	TRINITY_DN15730_c0_g1_i1	-	-	-	-	-	-	-	-	-	-	105	109	63	28	18	37	23.09	17.14	17.55	3.96	3	5.41	19.26	4.12	2.59749	up	2.56416e-29	1.19134e-28	yes	0	1	0	0	0	0	0	0.15	0	0	0	0	0.05	0	Inf	up	1	1
TRINITY_DN15779_c0_g1	1037	TRINITY_DN15779_c0_g1_i1	predicted protein [Hordeum vulgare subsp. vulgare]	vrk-1	Serine/threonine-protein kinase VRK1 OS=Caenorhabditis briggsae GN=vrk-1 PE=3 SV=1	GO:0004674(protein serine/threonine kinase activity);GO:0005634(nucleus);GO:0005737(cytoplasm);GO:0008360(regulation of cell shape);GO:0018105(peptidyl-serine phosphorylation)	ENOG410XPGP(Casein Kinase)	-	-	-	-	U6P106.1 PF00069.23;Pkinase;	470	502	272	70	53	88	18.53	14.34	13.63	1.85	1.66	2.42	15.5	1.98	3.41476	up	4.5675e-109	3.77795e-108	yes	0	1	2	0	0	1	0	0.03	0.05	0	0	0.03	0.03	0.01	1.585	up	1	1
TRINITY_DN15869_c0_g1	517	TRINITY_DN15869_c0_g1_i1	PREDICTED: mitochondrial inner membrane protease subunit 2 [Prunus mume]	-	-	GO:0004252(serine-type endopeptidase activity);GO:0006465(signal peptide processing);GO:0006627(protein processing involved in protein targeting to mitochondrion);GO:0033108(mitochondrial respiratory chain complex assembly);GO:0042720(mitochondrial inner membrane peptidase complex)	COG0681(Signal peptidase i)	K09648	mitochondrial inner membrane protease subunit 2	EC:3.4.21.-	pmum03060(Protein export)	A8XHC0.1 PF10502.7;Peptidase_S26;	336	356	203	96	63	71	35.56	27.18	27.29	6.71	5.21	5.15	30.01	5.69	2.82127	up	9.57743e-77	6.47486e-76	yes	2	0	0	0	1	0	0.14	0	0	0	0.08	0	0.05	0.03	0.737	up	1	1
TRINITY_DN15933_c0_g1	203	TRINITY_DN15933_c0_g1_i1	Argininosuccinate synthase [Anthurium amnicola]	arg12	Argininosuccinate synthase OS=Schizosaccharomyces pombe (strain 972 / ATCC 24843) GN=arg12 PE=3 SV=1	GO:0000050(urea cycle);GO:0000053(argininosuccinate metabolic process);GO:0004055(argininosuccinate synthase activity);GO:0005737(cytoplasm);GO:0006526(arginine biosynthetic process)	COG0137(Citrulline--aspartate ligase)	K01940	argininosuccinate synthase	EC:6.3.4.5	gsl01230(Biosynthesis of amino acids);gsl00250(Alanine, aspartate and glutamate metabolism);gsl00220(Arginine biosynthesis)	A0A0M9F331.1 PF00764.17;Arginosuc_synth;	0	0	0	0	0	0	0	0	0	0	0	0	0	0	0	no	1	1	no	0	0	0	13	4	2	0	0	0	10.12	3.16	1.81	0	5.03	-Inf	down	1	1
TRINITY_DN15966_c0_g1	208	TRINITY_DN15966_c0_g1_i1	-	-	-	-	-	-	-	-	-	A0A0B2UND8.1 PF00001.19;7tm_1;	4	3	7	0	0	0	4.27	2.21	9.23	0	0	0	5.24	0	Inf	up	1	1	no	0	0	0	0	0	0	0	0	0	0	0	0	0	0	0	no	1	1
TRINITY_DN15972_c0_g1	808	TRINITY_DN15972_c0_g1_i1	ubiquinone biosynthesis protein [Chlamydomonas reinhardtii]	coq-4	Ubiquinone biosynthesis protein coq-4, mitochondrial OS=Caenorhabditis elegans GN=coq-4 PE=3 SV=2	GO:0003674(molecular_function);GO:0005739(mitochondrion);GO:0005743(mitochondrial inner membrane);GO:0006744(ubiquinone biosynthetic process);GO:0016020(membrane);GO:0031314(extrinsic component of mitochondrial inner membrane)	COG5031(Component of the coenzyme Q biosynthetic pathway. May play a role in organizing a multi-subunit COQ enzyme complex required for coenzyme Q biosynthesis. Required for steady-state levels of other COQ polypeptides (By similarity))	-	-	-	-	A0A090L4G8.1 PF05019.11;Coq4;	217	237	160	39	37	25	11.82	9.35	11.08	1.42	1.59	0.95	10.75	1.32	3.46841	up	1.87897e-78	1.28188e-77	yes	0	0	0	1	0	0	0	0	0	0.04	0	0	0	0.01	-Inf	down	1	1
TRINITY_DN16177_c0_g1	265	TRINITY_DN16177_c0_g1_i1	cysteine protease Cp3 [Actinidia deliciosa]	-	Cysteine proteinase 15A OS=Pisum sativum PE=2 SV=1	GO:0004197(cysteine-type endopeptidase activity);GO:0005615(extracellular space);GO:0005764(lysosome);GO:0051603(proteolysis involved in cellular protein catabolic process)	COG4870(cathepsin)	K01373	cathepsin F	EC:3.4.22.41	ath04626(Plant-pathogen interaction)	A0A022QJA2.1 PF08246.10;Inhibitor_I29;	0	42	33	0	0	0	0	14.79	20.75	0	0	0	11.85	0	8.19058	up	8.7909e-09	2.40864e-08	yes	67	36	62	0	0	0	20.52	11.72	19.56	0	0	0	17.27	0	8.70842	up	5.25909e-30	5.93991e-29
TRINITY_DN16301_c0_g1	207	TRINITY_DN16301_c0_g1_i1	-	-	-	-	-	-	-	-	-	-	1	6	6	1	0	2	1.08	4.49	8.02	0.65	0	1.34	4.53	0.66	2.779	up	1	1	no	0	0	0	0	0	0	0	0	0	0	0	0	0	0	0	no	1	1
TRINITY_DN16359_c0_g1	201	TRINITY_DN16359_c0_g1_i1	monovalent Cation:Proton antiporter-1 family [Micromonas commoda]	pbo-4	Na(+)/H(+) exchanger protein 7 OS=Caenorhabditis elegans GN=pbo-4 PE=1 SV=1	GO:0005516(calmodulin binding);GO:0005886(plasma membrane);GO:0006810(transport);GO:0006811(ion transport);GO:0006812(cation transport);GO:0006814(sodium ion transport);GO:0006885(regulation of pH);GO:0015297(antiporter activity);GO:0015299(solute:proton antiporter activity);GO:0015385(sodium:proton antiporter activity);GO:0016020(membrane);GO:0016021(integral component of membrane);GO:0016323(ba…	COG0025(Sodium hydrogen exchanger)	-	-	-	-	H3DSR6.1 PF00999.19;Na_H_Exchanger;	5	6	7	0	0	0	5.86	4.87	10.14	0	0	0	6.96	0	Inf	up	1	1	no	0	0	0	0	0	0	0	0	0	0	0	0	0	0	0	no	1	1
TRINITY_DN16361_c0_g1	215	TRINITY_DN16361_c0_g1_i1	PREDICTED: methyltransferase-like protein 13 isoform X1 [Oryza sativa Japonica Group]	ECE2	Endothelin-converting enzyme 2 OS=Homo sapiens GN=ECE2 PE=1 SV=4	GO:0003824(catalytic activity);GO:0005737(cytoplasm);GO:0008168(methyltransferase activity);GO:0032259(methylation)	ENOG410XNZZ(methyltransferase like 13)	-	-	-	-	A0A024URW1.1 PF08241.10;Methyltransf_11;	3	4	8	0	0	0	2.9	2.68	9.59	0	0	0	5.06	0	Inf	up	1	1	no	0	0	0	0	0	0	0	0	0	0	0	0	0	0	0	no	1	1
TRINITY_DN16402_c0_g1	1146	TRINITY_DN16402_c0_g1_i1	PREDICTED: developmentally-regulated G-protein 2 [Elaeis guineensis]	C02F5.3	Uncharacterized GTP-binding protein C02F5.3 OS=Caenorhabditis elegans GN=C02F5.3 PE=3 SV=2	GO:0000166(nucleotide binding);GO:0005525(GTP binding)	COG1163(GTP-Binding protein)	-	-	-	-	Q3SDT3.1 PF01926.21;MMR_HSR1;	307	293	188	56	43	64	10.69	7.4	8.33	1.31	1.19	1.55	8.81	1.35	3.14276	up	2.8034e-73	1.85932e-72	yes	0	0	0	0	0	0	0	0	0	0	0	0	0	0	0	no	1	1
TRINITY_DN16453_c0_g1	908	TRINITY_DN16453_c0_g1_i1;TRINITY_DN16453_c0_g1_i2	-	-	-	-	ENOG410Y3JQ(O-fucosyltransferase 1)	-	-	-	-	A0A044SHM4.1 PF05477.9;SURF2;	603	739	405	131	108	128	30.34	26.99	25.99	4.41	4.29	4.47	27.77	4.39	3.10502	up	2.01479e-182	2.70475e-181	yes	1	0	1	0	1	0	0.03	0	0.04	0	0.04	0	0.02	0.01	1	up	1	1
TRINITY_DN16476_c0_g1	202	TRINITY_DN16476_c0_g1_i1	-	-	-	-	-	-	-	-	-	-	2	10	1	0	0	1	2.31	8.01	1.43	0	0	0.72	3.92	0.24	4.0297	up	1	1	no	0	0	0	0	0	0	0	0	0	0	0	0	0	0	0	no	1	1
TRINITY_DN16516_c0_g1	804	TRINITY_DN16516_c0_g1_i1	Splicing factor 3A subunit 2, partial [Anthurium amnicola]	SF3A2	Splicing factor 3A subunit 2 OS=Homo sapiens GN=SF3A2 PE=1 SV=2	GO:0000245(spliceosomal complex assembly);GO:0005686(U2 snRNP);GO:0071004(U2-type prespliceosome);GO:0071013(catalytic step 2 spliceosome)	COG5246(Splicing factor 3A subunit)	K12826	splicing factor 3A subunit 2	-	mtr03040(Spliceosome)	A0A044SNS0.1 PF16835.3;SF3A2;	562	644	392	106	102	115	30.82	25.57	27.33	3.88	4.42	4.38	27.91	4.23	3.16787	up	9.23342e-164	1.10512e-162	yes	2	1	1	0	0	0	0.07	0.04	0.04	0	0	0	0.05	0	Inf	up	1	1
TRINITY_DN16649_c0_g1	269	TRINITY_DN16649_c0_g1_i1;TRINITY_DN16649_c0_g1_i2;TRINITY_DN16649_c0_g1_i3;TRINITY_DN16649_c0_g1_i4	-	-	-	-	-	-	-	-	-	-	1	19.48	5.13	0	0	0.31	0.8	9.3	3.64	0	0	0.1	4.58	0.03	7.2542	up	1	1	no	15.37	8.22	9.69	0	1	0.06	6.32	3.72	4.83	0	0.56	0.04	4.96	0.2	4.6323	up	1	1
TRINITY_DN16717_c0_g1	420	TRINITY_DN16717_c0_g1_i1;TRINITY_DN16717_c0_g1_i2	Acyl-CoA-binding protein, partial [Anthurium amnicola]	acbp-1	Acyl-CoA-binding protein homolog 1 OS=Caenorhabditis elegans GN=acbp-1 PE=3 SV=1	GO:0000062(fatty-acyl-CoA binding);GO:0006810(transport);GO:0008289(lipid binding);GO:0008340(determination of adult lifespan);GO:0019915(lipid storage)	COG4281(Acyl-CoA binding domain containing)	-	-	-	-	A0A0N5B819.1 PF00887.17;ACBP;	60	84	55	5	9	16	22.5	19.96	23.22	0.93	1.8	3.77	21.89	2.17	3.57446	up	3.79579e-32	1.82306e-31	yes	0	0	0	0	0	0	0	0	0	0	0	0	0	0	0	no	1	1
TRINITY_DN16721_c0_g1	230	TRINITY_DN16721_c0_g1_i1	-	-	-	-	-	-	-	-	-	-	12	6	6	3	2	3	9.45	3.28	5.87	1.42	1.11	1.46	6.2	1.33	2.2208	up	1	1	no	0	0	0	0	0	0	0	0	0	0	0	0	0	0	0	no	1	1
TRINITY_DN16781_c0_g1	345	TRINITY_DN16781_c0_g1_i1	-	-	-	-	-	-	-	-	-	-	70	85	54	9	5	6	16.6	14.39	16.21	1.37	0.89	0.94	15.73	1.07	4.21959	up	3.4013e-46	1.86697e-45	yes	0	0	0	0	0	0	0	0	0	0	0	0	0	0	0	no	1	1
TRINITY_DN16822_c0_g1	736	TRINITY_DN16822_c0_g1_i1;TRINITY_DN16822_c0_g1_i2;TRINITY_DN16822_c0_g1_i3	Peroxiredoxin 1, partial [Anthurium amnicola]	PRDX1	Peroxiredoxin-1 OS=Gallus gallus GN=PRDX1 PE=1 SV=1	GO:0001895(retina homeostasis);GO:0005515(protein binding);GO:0005615(extracellular space);GO:0005634(nucleus);GO:0005739(mitochondrion);GO:0008283(cell proliferation);GO:0008379(thioredoxin peroxidase activity);GO:0019430(removal of superoxide radicals);GO:0032872(regulation of stress-activated MAPK cascade);GO:0034101(erythrocyte homeostasis);GO:0042267(natural killer cell mediated cytotoxicity…	COG0450(alkyl hydroperoxide reductase)	-	-	-	-	N1S503.1 PF00578.19;AhpC-TSA;	0	0	0	0	0	0	0	0	0	0	0	0	0	0	0	no	1	1	no	0	2	2	196	189	133	0	0.1	0.1	9.49	9.52	7.46	0.07	8.82	-7.02408	down	1.4854e-108	1.05859e-106
TRINITY_DN16895_c0_g1	984	TRINITY_DN16895_c0_g1_i1;TRINITY_DN16895_c0_g1_i2	putative membrane protein C17A5.08 [Anthurium amnicola]	SPAC17A5.08	Uncharacterized membrane protein C17A5.08 OS=Schizosaccharomyces pombe (strain 972 / ATCC 24843) GN=SPAC17A5.08 PE=3 SV=1	GO:0003674(molecular_function);GO:0005783(endoplasmic reticulum);GO:0005794(Golgi apparatus);GO:0006810(transport);GO:0016021(integral component of membrane)	ENOG4111JPD(Transmembrane emp24 protein transport domain containing)	-	-	-	-	E3S5Z0.1 PF01105.22;EMP24_GP25L;	96	140	60	268	228	275	4.25	4.57	3.49	8.19	8.17	8.68	4.1	8.35	-0.537304	down	9.95394e-05	0.000205219	no	25	14	9	13	21	10	0.76	0.46	0.29	0.42	0.67	0.39	0.5	0.49	-0.0200254	down	1	1
TRINITY_DN16958_c0_g1	810	TRINITY_DN16958_c0_g1_i1	-	-	-	-	-	-	-	-	-	-	977	1183	668	184	159	156	53.05	46.5	46.11	6.67	6.82	5.88	48.55	6.46	3.35821	up	1.44744e-273	3.65079e-272	yes	4	0	4	0	0	1	0.14	0	0.15	0	0	0.05	0.1	0.02	2.3219	up	1	1
TRINITY_DN17008_c0_g1	1566	TRINITY_DN17008_c0_g1_i1;TRINITY_DN17008_c0_g1_i2	hypothetical protein AXG93_4542s1390 [Marchantia polymorpha subsp. polymorpha]	Bm1_42140	ATPase ASNA1 homolog OS=Brugia malayi GN=Bm1_42140 PE=3 SV=1	GO:0000166(nucleotide binding);GO:0005524(ATP binding);GO:0005737(cytoplasm);GO:0005783(endoplasmic reticulum);GO:0006810(transport);GO:0016787(hydrolase activity);GO:0016887(ATPase activity);GO:0045048(protein insertion into ER membrane);GO:0046872(metal ion binding)	COG0003(ATPase required for the post-translational delivery of tail-anchored (TA) proteins to the endoplasmic reticulum. Recognizes and selectively binds the transmembrane domain of TA proteins in the cytosol. This complex then targets to the endoplasmic reticulum by membrane-bound receptors, where the tail- anchored protein is released for insertion. This process is regulated by ATP binding and …	-	-	-	-	A0A0K0IZU3.1 PF02374.13;ArsA_ATPase;	308	366	239	73	52	81	9.77	8.69	10.23	1.59	1.39	1.81	9.56	1.6	3.01839	up	3.546e-98	2.73198e-97	yes	1	0	0	0	0	0	0.02	0	0	0	0	0	0.01	0	Inf	up	1	1
TRINITY_DN17036_c0_g1	236	TRINITY_DN17036_c0_g1_i1	-	-	-	-	-	-	-	-	-	-	30.69	139.92	60.59	69.35	57.69	63.87	22.27	70.69	54.77	30.33	29.56	28.67	49.24	29.52	1.09381	up	0.00092112	0.00171462	yes	75.45	76.83	66.76	28.22	43.82	31.25	33.27	35.93	30.27	14.3	22.25	18.19	33.16	18.25	0.938953	up	2.7063e-06	7.31329e-06
TRINITY_DN17117_c0_g1	232	TRINITY_DN17117_c0_g1_i1	-	-	-	-	-	-	-	-	-	-	0	22	20	0	0	0	0	11.72	19.06	0	0	0	10.26	0	7.37399	up	2.26475e-07	5.71048e-07	yes	30	23	34	0	0	0	13.96	11.35	16.27	0	0	0	13.86	0	7.79192	up	2.13395e-21	1.64168e-20
TRINITY_DN17127_c0_g1	488	TRINITY_DN17127_c0_g1_i1;TRINITY_DN17127_c0_g1_i2	-	mutd-1	Biogenesis of lysosome-related organelles complex 1 subunit 5 OS=Caenorhabditis elegans GN=mutd-1 PE=3 SV=2	GO:0016197(endosomal transport);GO:0030133(transport vesicle);GO:0031083(BLOC-1 complex)	ENOG41116JX(NA)	-	-	-	-	E3M738.1 PF14942.4;Muted;	215	281	155	72	80	69	26.13	25.22	24	5.54	7.28	5.51	25.12	6.11	2.40662	up	2.07084e-59	1.25225e-58	yes	1	0	0	0	0	0	0.08	0	0	0	0	0	0.03	0	Inf	up	1	1
TRINITY_DN17240_c0_g1	202	TRINITY_DN17240_c0_g1_i1	-	-	-	-	-	-	-	-	-	-	1	13	9	0	0	0	1.16	10.41	12.86	0	0	0	8.14	0	Inf	up	1	1	no	1	0	1	0	0	0	0.7	0	0.73	0	0	0	0.48	0	Inf	up	1	1
TRINITY_DN17258_c0_g1	606	TRINITY_DN17258_c0_g1_i1;TRINITY_DN17258_c0_g1_i2	Translocon at the outer membrane of chloroplasts 64 [Morus notabilis]	-	-	-	COG0457(repeat-containing protein)	-	-	-	-	-	197	232	128	57	33	39	17	14.43	14.53	3.18	2.13	2.35	15.32	2.55	2.96618	up	3.24807e-68	2.08244e-67	yes	0	0	0	0	0	0	0	0	0	0	0	0	0	0	0	no	1	1
TRINITY_DN17286_c0_g1	214	TRINITY_DN17286_c0_g1_i1	-	-	-	-	-	-	-	-	-	-	9	1	2	0	5	0	8.83	0.68	2.43	0	3.46	0	3.98	1.15	1.7911	up	1	1	no	0	0	0	0	0	0	0	0	0	0	0	0	0	0	0	no	1	1
TRINITY_DN17330_c0_g1	207	TRINITY_DN17330_c0_g1_i1	-	-	-	-	-	-	-	-	-	-	3	7	7	0	1	1	3.24	5.24	9.35	0	0.76	0.67	5.94	0.48	3.6294	up	1	1	no	0	0	0	0	0	0	0	0	0	0	0	0	0	0	0	no	1	1
TRINITY_DN17419_c0_g1	212	TRINITY_DN17419_c0_g1_i1	-	-	-	-	-	-	-	-	-	-	8	7	7	0	0	0	8.07	4.89	8.74	0	0	0	7.23	0	Inf	up	1	1	no	0	0	0	0	0	0	0	0	0	0	0	0	0	0	0	no	1	1
TRINITY_DN1742_c0_g1	513	TRINITY_DN1742_c0_g1_i1	Nucleoside diphosphate kinase, partial [Anthurium amnicola]	awd	Nucleoside diphosphate kinase OS=Drosophila melanogaster GN=awd PE=1 SV=3	GO:0000287(magnesium ion binding);GO:0004550(nucleoside diphosphate kinase activity);GO:0005524(ATP binding);GO:0005525(GTP binding);GO:0005874(microtubule);GO:0005875(microtubule associated complex);GO:0005886(plasma membrane);GO:0006165(nucleoside diphosphate phosphorylation);GO:0006183(GTP biosynthetic process);GO:0006228(UTP biosynthetic process);GO:0006241(CTP biosynthetic process);GO:000646…	COG0105(Major role in the synthesis of nucleoside triphosphates other than ATP. The ATP gamma phosphate is transferred to the NDP beta phosphate via a ping-pong mechanism, using a phosphorylated active-site intermediate (By similarity))	K00940	nucleoside-diphosphate kinase	EC:2.7.4.6	olu00230(Purine metabolism);olu00240(Pyrimidine metabolism)	B4KCG6.2 PF00334.17;NDK;	0	0	0	0	0	0	0	0	0	0	0	0	0	0	0	no	1	1	no	0	0	0	0	0	0	0	0	0	0	0	0	0	0	0	no	1	1
TRINITY_DN17451_c0_g1	203	TRINITY_DN17451_c0_g1_i1	-	-	-	GO:0000329(fungal-type vacuole membrane);GO:0003674(molecular_function);GO:0005794(Golgi apparatus);GO:0006893(Golgi to plasma membrane transport)	COG5594(transmembrane protein 63C)	-	-	-	-	M2T6Y3.1 PF14703.4;PHM7_cyt;	2	4	6	0	0	0	2.28	3.16	8.46	0	0	0	4.63	0	Inf	up	1	1	no	0	0	0	0	0	0	0	0	0	0	0	0	0	0	0	no	1	1
TRINITY_DN17556_c0_g2	206	TRINITY_DN17556_c0_g2_i1	delta12 fatty acid desaturase [Chlorella vulgaris]	-	Delta(12) fatty acid desaturase OS=Mortierella alpina PE=1 SV=2	GO:0006633(fatty acid biosynthetic process);GO:0016491(oxidoreductase activity)	COG3239(linoleoyl-CoA desaturase activity)	-	-	-	-	-	9	8	0	0	0	0	9.86	6.07	0	0	0	0	5.31	0	Inf	up	1	1	no	0	0	0	0	0	0	0	0	0	0	0	0	0	0	0	no	1	1
TRINITY_DN17628_c0_g1	522	TRINITY_DN17628_c0_g1_i1;TRINITY_DN17628_c0_g1_i2	-	-	-	-	-	-	-	-	-	-	259	325	218	31	27	29	31.57	28.88	33.88	2.33	2.31	2.41	31.44	2.35	4.06912	up	4.80764e-125	4.41932e-124	yes	0	0	0	0	0	0	0	0	0	0	0	0	0	0	0	no	1	1
TRINITY_DN17673_c0_g1	520	TRINITY_DN17673_c0_g1_i1	Hit family protein 1, partial [Anthurium amnicola]	HNT1	Hit family protein 1 OS=Saccharomyces cerevisiae (strain ATCC 204508 / S288c) GN=HNT1 PE=1 SV=2	GO:0005634(nucleus);GO:0005829(cytosol);GO:0009117(nucleotide metabolic process);GO:0016787(hydrolase activity)	COG0537(histidine triad (hIT) protein)	-	-	-	-	R0KAA6.1 PF01230.21;HIT;	98	118	62	358	317	312	10.27	8.92	8.26	24.8	25.95	22.43	9.15	24.39	-0.975197	down	5.91051e-13	1.94708e-12	no	3	3	7	12	17	16	0.21	0.22	0.5	0.89	1.28	1.4	0.31	1.19	-1.90975	down	3.67986e-05	8.73217e-05
TRINITY_DN17800_c0_g1	539	TRINITY_DN17800_c0_g1_i1	-	-	-	-	-	-	-	-	-	-	115	142	56	39	42	32	11.36	10.13	7.03	2.55	3.25	2.17	9.51	2.66	2.28959	up	2.0642e-23	8.79651e-23	yes	0	0	0	0	0	0	0	0	0	0	0	0	0	0	0	no	1	1
TRINITY_DN17813_c0_g1	217	TRINITY_DN17813_c0_g1_i1	hypothetical protein CICLE_v10013051mg [Citrus clementina]	-	60S acidic ribosomal protein P2 OS=Parthenium argentatum PE=3 SV=1	GO:0002181(cytoplasmic translation);GO:0003735(structural constituent of ribosome);GO:0022625(cytosolic large ribosomal subunit);GO:0030687(preribosome, large subunit precursor);GO:0070180(large ribosomal subunit rRNA binding)	COG2058(Ribosomal protein)	K02943	large subunit ribosomal protein LP2	-	cic03010(Ribosome)	V4SWS1.1 PF00428.17;Ribosomal_60s;	2	1	7	0	0	0	1.88	0.65	8.16	0	0	0	3.56	0	Inf	up	1	1	no	5	1	4	0	5	2	2.86	0.61	2.36	0	3.28	1.5	1.94	1.59	0.287	up	1	1
TRINITY_DN17974_c0_g1	698	TRINITY_DN17974_c0_g1_i1	-	-	-	-	-	-	-	-	-	-	145	141	58	36	20	45	9.67	6.8	4.92	1.6	1.05	2.08	7.13	1.58	2.60675	up	1.13417e-22	4.77628e-22	yes	0	0	0	0	0	0	0	0	0	0	0	0	0	0	0	no	1	1
TRINITY_DN18011_c0_g1	1960	TRINITY_DN18011_c0_g1_i1;TRINITY_DN18011_c0_g1_i2	Phospholipase B domain-containing protein [Klebsormidium flaccidum]	Y54F10AM.8	Putative phospholipase B-like 3 OS=Caenorhabditis elegans GN=Y54F10AM.8 PE=1 SV=1	GO:0005576(extracellular region);GO:0006629(lipid metabolic process);GO:0016042(lipid catabolic process);GO:0016787(hydrolase activity)	ENOG410XQRV(phospholipase B domain containing)	-	-	-	-	A0A0K0FWR6.1 PF04916.11;Phospholip_B;	432	513	302	87	83	69	8.38	7.41	7.38	1.25	1.53	0.9	7.72	1.23	3.23969	up	8.64192e-140	8.85185e-139	yes	4	1	0	0	0	0	0.05	0.01	0	0	0	0	0.02	0	Inf	up	1	1
TRINITY_DN18017_c0_g1	636	TRINITY_DN18017_c0_g1_i1	-	-	-	GO:0003674(molecular_function);GO:0005575(cellular_component)	ENOG410YYKG(NA)	-	-	-	-	-	19	35	17	206	170	212	1.45	1.93	1.65	10.46	10.21	11.18	1.68	10.62	-2.19151	down	7.54133e-30	3.52722e-29	yes	3	0	1	5	7	2	0.15	0	0.05	0.27	0.39	0.13	0.07	0.26	-1.8931	down	1	1
TRINITY_DN18025_c0_g1	593	TRINITY_DN18025_c0_g1_i1;TRINITY_DN18025_c0_g1_i2	DUF778-domain-containing protein [Coccomyxa subellipsoidea C-169]	TMEM222	Transmembrane protein 222 OS=Homo sapiens GN=TMEM222 PE=1 SV=2	GO:0016020(membrane);GO:0016021(integral component of membrane)	ENOG4111G1S(Transmembrane protein 222)	-	-	-	-	D6WPU4.1 PF05608.10;DUF778;	189	240	137	68	62	61	16.7	15.79	15.59	3.83	4.29	3.71	16.03	3.94	2.42124	up	1.10915e-59	6.72071e-59	yes	1	0	0	0	0	0	0.06	0	0	0	0	0	0.02	0	Inf	up	1	1
TRINITY_DN1804_c0_g1	214	TRINITY_DN1804_c0_g1_i1	-	-	-	-	-	-	-	-	-	-	9	5	2	2	0	0	8.83	3.4	2.43	1.18	0	0	4.89	0.39	3.6483	up	1	1	no	0	0	0	0	0	0	0	0	0	0	0	0	0	0	0	no	1	1
TRINITY_DN18059_c0_g1	1184	TRINITY_DN18059_c0_g1_i1	-	-	-	-	-	-	-	-	-	A0A0B2V0P6.1 PF15375.4;DUF4602;	564	636	385	120	88	83	18.88	15.44	16.39	2.69	2.34	1.94	16.9	2.32	3.30923	up	1.84299e-153	2.07589e-152	yes	2	0	1	0	0	0	0.04	0	0.02	0	0	0	0.02	0	Inf	up	1	1
TRINITY_DN18086_c0_g1	230	TRINITY_DN18086_c0_g1_i1	-	-	-	-	-	-	-	-	-	-	11	1	7	0	0	0	8.66	0.55	6.85	0	0	0	5.35	0	Inf	up	1	1	no	0	0	0	0	0	0	0	0	0	0	0	0	0	0	0	no	1	1
TRINITY_DN18134_c0_g1	581	TRINITY_DN18134_c0_g1_i1	hypothetical protein SETIT_019787mg, partial [Setaria italica]	his-2	Histone H3 OS=Caenorhabditis elegans GN=his-2 PE=1 SV=4	GO:0000786(nucleosome);GO:0003677(DNA binding);GO:0046982(protein heterodimerization activity)	COG2036(Core component of nucleosome. Nucleosomes wrap and compact DNA into chromatin, limiting DNA accessibility to the cellular machineries which require DNA as a template. Histones thereby play a central role in transcription regulation, DNA repair, DNA replication and chromosomal stability. DNA accessibility is regulated via a complex set of post-translational modifications of histones, also …	-	-	-	-	S9WE87.1 PF00125.22;Histone;	297	538	320	16	18	12	26.04	34.07	35.65	0.93	1.24	0.72	31.92	0.96	5.49348	up	5.04172e-134	4.96176e-133	yes	6	11	15	3	2	3	0.35	0.67	0.9	0.19	0.13	0.22	0.64	0.18	1.8301	up	1	1
TRINITY_DN18166_c0_g1	205	TRINITY_DN18166_c0_g1_i1	-	-	-	-	-	-	-	-	-	-	2	0	6	0	1	0	2.22	0	8.23	0	0.79	0	3.48	0.26	3.7425	up	1	1	no	0	2	1	0	1	0	0	1.43	0.7	0	0.77	0	0.71	0.26	1.4493	up	1	1
TRINITY_DN18186_c0_g1	706	TRINITY_DN18186_c0_g1_i1	40S ribosomal protein S5, partial [Anthurium amnicola]	RpS5a	40S ribosomal protein S5a OS=Drosophila melanogaster GN=RpS5a PE=1 SV=1	GO:0000022(mitotic spindle elongation);GO:0000228(nuclear chromosome);GO:0003723(RNA binding);GO:0003735(structural constituent of ribosome);GO:0005730(nucleolus);GO:0005737(cytoplasm);GO:0005840(ribosome);GO:0006412(translation);GO:0007052(mitotic spindle organization);GO:0022627(cytosolic small ribosomal subunit)	COG0049(One of the primary rRNA binding proteins, it binds directly to 16S rRNA where it nucleates assembly of the head domain of the 30S subunit. Is located at the subunit interface close to the decoding center, probably blocks exit of the E-site tRNA (By similarity))	K02989	small subunit ribosomal protein S5e	-	ppp03010(Ribosome)	B3M193.1 PF00177.19;Ribosomal_S7;	0	0	0	0	0	0	0	0	0	0	0	0	0	0	0	no	1	1	no	3	0	0	0	0	0	0.13	0	0	0	0	0	0.04	0	Inf	up	1	1
TRINITY_DN18191_c0_g1	338	TRINITY_DN18191_c0_g1_i1	-	-	-	-	ENOG4110NP0(NA)	-	-	-	-	-	0	0	0	1	0	0	0	0	0	0.16	0	0	0	0.05	-Inf	down	1	1	no	47	33	49	0	0	0	7.38	5.52	7.98	0	0	0	6.96	0	8.35727	up	3.73795e-28	3.93859e-27
TRINITY_DN18240_c0_g1	520	TRINITY_DN18240_c0_g1_i1	40S ribosomal protein S23, partial [Anthurium amnicola]	RpS23	40S ribosomal protein S23 OS=Drosophila melanogaster GN=RpS23 PE=1 SV=1	GO:0003735(structural constituent of ribosome);GO:0005829(cytosol);GO:0005840(ribosome);GO:0006412(translation);GO:0022627(cytosolic small ribosomal subunit);GO:0051297(centrosome organization);GO:0051298(centrosome duplication)	COG0048(Interacts with and stabilizes bases of the 16S rRNA that are involved in tRNA selection in the A site and with the mRNA backbone. Located at the interface of the 30S and 50S subunits, it traverses the body of the 30S subunit contacting proteins on the other side and probably holding the rRNA structure together. The combined cluster of proteins S8, S12 and S17 appears to hold together the …	K02973	small subunit ribosomal protein S23e	-	pvu03010(Ribosome)	A0A0L0CBM9.1 PF00164.23;Ribosom_S12_S23;	0	0	0	0	0	0	0	0	0	0	0	0	0	0	0	no	1	1	no	0	0	0	0	0	0	0	0	0	0	0	0	0	0	0	no	1	1
TRINITY_DN18254_c0_g1	1219	TRINITY_DN18254_c0_g1_i1	-	-	-	-	-	-	-	-	-	-	307	360	229	53	40	59	9.92	8.44	9.41	1.15	1.03	1.33	9.26	1.17	3.42494	up	7.15003e-117	6.23944e-116	yes	1	0	1	0	0	0	0.02	0	0.02	0	0	0	0.01	0	Inf	up	1	1
TRINITY_DN18277_c0_g1	1355	TRINITY_DN18277_c0_g1_i1;TRINITY_DN18277_c0_g1_i2	hypothetical protein MANES_10G059900 [Manihot esculenta]	uaZ	Uricase OS=Emericella nidulans (strain FGSC A4 / ATCC 38163 / CBS 112.46 / NRRL 194 / M139) GN=uaZ PE=3 SV=1	GO:0005575(cellular_component)	COG3648(Catalyzes the oxidation of uric acid to 5- hydroxyisourate, which is further processed to form (S)-allantoin (By similarity))	K00365	urate oxidase	EC:1.7.3.3	vcn00230(Purine metabolism);vcn00232(Caffeine metabolism)	B2WF19.1 PF01014.16;Uricase;	462	587	349	1906	1539	1862	13.77	12.69	13.24	38.11	36.49	38.76	13.23	37.79	-1.06174	down	3.6134e-46	1.98273e-45	yes	132	158	170	167	167	148	2.63	3.34	3.55	3.53	3.61	3.72	3.17	3.62	-0.213647	down	0.0931492	0.128305
TRINITY_DN18413_c0_g1	930	TRINITY_DN18413_c0_g1_i1	-	-	-	GO:0000122(negative regulation of transcription from RNA polymerase II promoter);GO:0000790(nuclear chromatin);GO:0000978(RNA polymerase II core promoter proximal region sequence-specific DNA binding);GO:0000981(RNA polymerase II transcription factor activity, sequence-specific DNA binding);GO:0001080(nitrogen catabolite activation of transcription from RNA polymerase II promoter);GO:0005667(tran…	ENOG410Z4IE(Transcription factor)	-	-	-	-	A0A0D2XJH1.1 PF07716.13;bZIP_2;	0	0	0	0	0	0	0	0	0	0	0	0	0	0	0	no	1	1	no	0	0	0	511	460	380	0	0	0	16.41	15.06	14.46	0	15.31	-11.8885	down	6.65207e-278	2.60384e-275
TRINITY_DN18418_c0_g2	220	TRINITY_DN18418_c0_g2_i1	H+-or Na+-translocating f-type, v-type and A-type ATPase superfamily [Micromonas pusilla CCMP1545]	ATP6V0C	V-type proton ATPase 16 kDa proteolipid subunit OS=Bos taurus GN=ATP6V0C PE=1 SV=1	GO:0000220(vacuolar proton-transporting V-type ATPase, V0 domain);GO:0007035(vacuolar acidification);GO:0016021(integral component of membrane);GO:0046961(proton-transporting ATPase activity, rotational mechanism)	COG0636(F(1)F(0) ATP synthase produces ATP from ADP in the presence of a proton or sodium gradient. F-type ATPases consist of two structural domains, F(1) containing the extramembraneous catalytic core and F(0) containing the membrane proton channel, linked together by a central stalk and a peripheral stalk. During catalysis, ATP synthesis in the catalytic domain of F(1) is coupled via a rotary m…	K02155	V-type H+-transporting ATPase 16kDa proteolipid subunit	-	mpp00190(Oxidative phosphorylation);mpp04145(Phagosome)	G0QVY0.1 PF00137.19;ATP-synt_C;	0	0	0	15	1	9	0	0	0	8.14	0.64	5.01	0	4.6	-Inf	down	1	1	no	0	0	0	0	0	0	0	0	0	0	0	0	0	0	0	no	1	1
TRINITY_DN18509_c0_g1	743	TRINITY_DN18509_c0_g1_i1	-	-	-	GO:0005575(cellular_component);GO:0008150(biological_process);GO:0016831(carboxy-lyase activity)	ENOG4111GTV(Phenolic acid decarboxylase (PAD))	-	-	-	-	M2SXG1.1 PF05870.9;PA_decarbox;	15	19	19	274	192	210	0.92	0.84	1.48	11.16	9.26	8.89	1.08	9.77	-2.79092	down	3.43454e-36	1.72382e-35	yes	3	4	1	2	1	6	0.12	0.17	0.04	0.09	0.04	0.31	0.11	0.15	-0.4475	down	1	1
TRINITY_DN18516_c0_g1	331	TRINITY_DN18516_c0_g1_i1;TRINITY_DN18516_c0_g1_i2	-	-	-	-	-	-	-	-	-	A0A0N4U7S7.1 PF03847.11;TFIID_20kDa;	118	122	61	31	25	34	47.12	33.14	30.77	7.46	7.2	8.57	37.01	7.74	2.58776	up	5.75656e-31	2.72854e-30	yes	0	0	0	0	0	0	0	0	0	0	0	0	0	0	0	no	1	1
TRINITY_DN18532_c0_g3	264	TRINITY_DN18532_c0_g3_i1	-	-	-	-	-	-	-	-	-	-	0	0	0	0	0	0	0	0	0	0	0	0	0	0	0	no	1	1	no	0	0	0	18	28	13	0	0	0	6.42	9.98	5.33	0	7.24	-7.37468	down	1.8842e-15	1.039e-14
TRINITY_DN18719_c0_g1	252	TRINITY_DN18719_c0_g1_i1	-	-	-	-	-	-	-	-	-	-	43	37	24	15	8	11	25.31	15.23	17.67	5.36	3.35	4.04	19.4	4.25	2.46991	up	3.39766e-13	1.12992e-12	yes	0	0	0	0	0	0	0	0	0	0	0	0	0	0	0	no	1	1
TRINITY_DN18737_c0_g1	205	TRINITY_DN18737_c0_g1_i1	-	-	-	-	-	-	-	-	-	-	4	5	6	0	0	0	4.44	3.84	8.23	0	0	0	5.5	0	Inf	up	1	1	no	0	2	0	0	0	0	0	1.43	0	0	0	0	0.48	0	Inf	up	1	1
TRINITY_DN18739_c0_g1	292	TRINITY_DN18739_c0_g1_i1	-	-	-	-	-	-	-	-	-	-	0	2	0	30	24	37	0	0.53	0	6.95	6.52	8.83	0.18	7.43	-4.48248	down	2.69729e-12	8.6677e-12	yes	0	1	1	0	0	0	0	0.24	0.24	0	0	0	0.16	0	Inf	up	1	1
TRINITY_DN18781_c0_g1	644	TRINITY_DN18781_c0_g1_i1	40S ribosomal protein S13 [Anthurium amnicola]	RpS13	40S ribosomal protein S13 OS=Drosophila melanogaster GN=RpS13 PE=1 SV=3	GO:0000022(mitotic spindle elongation);GO:0000228(nuclear chromosome);GO:0003735(structural constituent of ribosome);GO:0005730(nucleolus);GO:0005737(cytoplasm);GO:0005840(ribosome);GO:0006412(translation);GO:0007052(mitotic spindle organization);GO:0022627(cytosolic small ribosomal subunit)	COG0184(Forms an intersubunit bridge (bridge B4) with the 23S rRNA of the 50S subunit in the ribosome (By similarity))	K02953	small subunit ribosomal protein S13e	-	jcu03010(Ribosome)	B4JAL1.1 PF00312.20;Ribosomal_S15;	0	0	0	0	0	0	0	0	0	0	0	0	0	0	0	no	1	1	no	0	0	1	0	0	0	0	0	0.05	0	0	0	0.02	0	Inf	up	1	1
TRINITY_DN18798_c0_g1	763	TRINITY_DN18798_c0_g1_i1	60S ribosomal protein L13, partial [Anthurium amnicola]	RpL13	60S ribosomal protein L13 OS=Drosophila melanogaster GN=RpL13 PE=1 SV=1	GO:0000022(mitotic spindle elongation);GO:0003735(structural constituent of ribosome);GO:0005840(ribosome);GO:0006412(translation);GO:0007052(mitotic spindle organization);GO:0022625(cytosolic large ribosomal subunit);GO:0051298(centrosome duplication)	COG4352(cytoplasmic translation)	K02873	large subunit ribosomal protein L13e	-	mus03010(Ribosome)	B4M9F1.1 PF01294.16;Ribosomal_L13e;	0	0	0	0	1	0	0	0	0	0	0.05	0	0	0.02	-Inf	down	1	1	no	0	2	0	0	0	0	0	0.08	0	0	0	0	0.03	0	Inf	up	1	1
TRINITY_DN18805_c0_g1	330	TRINITY_DN18805_c0_g1_i1;TRINITY_DN18805_c0_g1_i2	-	-	-	-	-	-	-	-	-	-	18	5	4	1	1	1	12.13	1.43	1.34	0.17	0.2	0.6	4.97	0.32	3.9571	up	1	1	no	0	0	0	0	0	0	0	0	0	0	0	0	0	0	0	no	1	1
TRINITY_DN18811_c0_g1	977	TRINITY_DN18811_c0_g1_i1	-	-	-	-	-	-	-	-	-	-	844	1055	611	162	115	144	35.87	32.48	33.01	4.61	3.87	4.26	33.79	4.25	3.43642	up	9.32718e-280	2.4581e-278	yes	0	0	1	0	1	0	0	0	0.03	0	0.03	0	0.01	0.01	0	no	1	1
TRINITY_DN18820_c0_g1	1027	TRINITY_DN18820_c0_g1_i1;TRINITY_DN18820_c0_g1_i2	-	BCCIP	BRCA2 and CDKN1A-interacting protein OS=Homo sapiens GN=BCCIP PE=1 SV=1	GO:0000079(regulation of cyclin-dependent protein serine/threonine kinase activity);GO:0005515(protein binding);GO:0005634(nucleus);GO:0006281(DNA repair);GO:0007049(cell cycle);GO:0019207(kinase regulator activity);GO:0019908(nuclear cyclin-dependent protein kinase holoenzyme complex);GO:0044822(poly(A) RNA binding);GO:0061101(neuroendocrine cell differentiation)	ENOG4111GYV(Involved in nuclear export, actin cytoskeleton organization and vesicular transport (By similarity))	-	-	-	-	E1FSK5.2 PF13862.4;BCIP;	194	244	132	41	40	43	10.38	9.77	9.87	1.09	1.55	1.66	10.01	1.43	3.04931	up	1.66599e-79	1.14417e-78	yes	1	0	0	0	0	1	0.03	0	0	0	0	0.03	0.01	0.01	0	no	1	1
TRINITY_DN18957_c0_g1	204	TRINITY_DN18957_c0_g1_i1	-	-	-	-	-	-	-	-	-	-	4	12	3	0	0	0	4.5	9.35	4.17	0	0	0	6.01	0	Inf	up	1	1	no	0	0	0	0	0	0	0	0	0	0	0	0	0	0	0	no	1	1
TRINITY_DN19017_c0_g1	207	TRINITY_DN19017_c0_g1_i1	-	-	-	GO:0003824(catalytic activity);GO:0005575(cellular_component);GO:0044237(cellular metabolic process);GO:0050662(coenzyme binding)	COG0451(Nad-dependent epimerase dehydratase)	-	-	-	-	E3Q5I3.1 PF01370.19;Epimerase;	2	0	3	5	4	13	2.16	0	4.01	3.25	3.06	8.7	2.06	5	-1.2793	down	1	1	no	1	0	0	0	0	0	0.66	0	0	0	0	0	0.22	0	Inf	up	1	1
TRINITY_DN19053_c0_g1	203	TRINITY_DN19053_c0_g1_i1	-	-	-	-	-	-	-	-	-	-	5	12	4	2	0	0	5.7	9.48	5.64	1.38	0	0	6.94	0.46	3.9152	up	1	1	no	0	0	0	0	0	0	0	0	0	0	0	0	0	0	0	no	1	1
TRINITY_DN19093_c0_g1	206	TRINITY_DN19093_c0_g1_i1	-	-	-	-	-	-	-	-	-	-	0	0	0	17	8	7	0	0	0	11.22	6.2	4.75	0	7.39	-Inf	down	1	1	no	0	0	0	0	0	0	0	0	0	0	0	0	0	0	0	no	1	1
TRINITY_DN191_c0_g1	260	TRINITY_DN191_c0_g1_i1	PREDICTED: DEAD-box ATP-dependent RNA helicase 14 isoform X3 [Brachypodium distachyon]	Os01g0172200	DEAD-box ATP-dependent RNA helicase 14 OS=Oryza sativa subsp. japonica GN=Os01g0172200 PE=2 SV=1	GO:0004004(ATP-dependent RNA helicase activity);GO:0005739(mitochondrion);GO:0010501(RNA secondary structure unwinding)	COG0513(purine NTP-dependent helicase activity)	K12823	ATP-dependent RNA helicase DDX5/DBP2	EC:3.6.4.13	bdi03040(Spliceosome)	C5XNF0.1 PF00397.24;WW;	9	17	4	15	18	16	4.8	6.35	2.67	4.87	6.85	5.34	4.61	5.69	0.111726	up	0.925231	0.944764	no	29	30	39	24	23	26	9.42	10.36	13.04	8.98	8.6	11.17	10.94	9.58	0.274036	up	0.321741	0.386283
TRINITY_DN19120_c0_g1	203	TRINITY_DN19120_c0_g1_i1	-	-	-	-	-	-	-	-	-	-	13	5	2	6	0	1	14.83	3.95	2.82	4.13	0	0.71	7.2	1.61	2.1609	up	1	1	no	0	0	0	0	0	0	0	0	0	0	0	0	0	0	0	no	1	1
TRINITY_DN19233_c0_g2	232	TRINITY_DN19233_c0_g2_i1	-	-	-	-	ENOG410XUVQ(G protein-coupled receptor associated sorting protein)	-	-	-	-	-	0	0	0	0	0	0	0	0	0	0	0	0	0	0	0	no	1	1	no	0	0	0	8	7	15	0	0	0	4.27	3.75	9.21	0	5.74	-Inf	down	1	1
TRINITY_DN19278_c0_g1	234	TRINITY_DN19278_c0_g1_i1	-	-	-	-	-	-	-	-	-	-	6	8	9	0	0	0	4.47	4.15	8.35	0	0	0	5.66	0	Inf	up	1	1	no	0	0	0	0	0	0	0	0	0	0	0	0	0	0	0	no	1	1
TRINITY_DN19353_c0_g1	399	TRINITY_DN19353_c0_g1_i1	-	-	-	-	-	-	-	-	-	-	18	10	7	78	87	68	3.08	1.23	1.52	8.68	11.42	7.84	1.94	9.31	-1.87093	down	1.22083e-08	3.31762e-08	yes	0	0	0	1	0	0	0	0	0	0.12	0	0	0	0.04	-Inf	down	1	1
TRINITY_DN19374_c0_g1	322	TRINITY_DN19374_c0_g1_i1	-	-	-	-	-	-	-	-	-	-	258	253	137	74	57	36	72.91	50.88	48.95	13.25	12	6.66	57.58	10.64	2.80666	up	1.26942e-39	6.59888e-39	yes	1	0	0	0	0	0	0.18	0	0	0	0	0	0.06	0	Inf	up	1	1
TRINITY_DN19382_c0_g1	404	TRINITY_DN19382_c0_g1_i1	-	SAP30BP	SAP30-binding protein OS=Homo sapiens GN=SAP30BP PE=1 SV=1	GO:0005634(nucleus)	ENOG4111K05(SAP30 binding protein)	-	-	-	-	J9EPM7.1 PF07818.11;HCNGP;	54	74	29	17	10	17	9	8.85	6.13	1.85	1.28	1.91	7.99	1.68	2.66076	up	9.75182e-20	3.86803e-19	yes	0	0	0	0	0	0	0	0	0	0	0	0	0	0	0	no	1	1
TRINITY_DN19382_c0_g2	485	TRINITY_DN19382_c0_g2_i1	-	-	-	-	-	-	-	-	-	-	106	130	63	23	22	15	12.51	11.06	9.45	1.79	2.02	1.21	11.01	1.67	3.15228	up	1.31757e-42	7.02916e-42	yes	2	0	0	0	0	0	0.15	0	0	0	0	0	0.05	0	Inf	up	1	1
TRINITY_DN19465_c0_g1	384	TRINITY_DN19465_c0_g1_i1	Ribosomal protein L38, component of cytosolic 80S ribosome and 60S large subunit [Ostreococcus lucimarinus CCE9901]	RpL38	60S ribosomal protein L38 OS=Drosophila melanogaster GN=RpL38 PE=1 SV=1	GO:0003735(structural constituent of ribosome);GO:0005840(ribosome);GO:0006412(translation);GO:0022625(cytosolic large ribosomal subunit)	ENOG4112229(Ribosomal protein L38)	K02923	large subunit ribosomal protein L38e	-	olu03010(Ribosome)	A0A0B4KED0.1 PF01781.16;Ribosomal_L38e;	0	0	0	0	0	0	0	0	0	0	0	0	0	0	0	no	1	1	no	0	0	0	0	0	0	0	0	0	0	0	0	0	0	0	no	1	1
TRINITY_DN19484_c0_g1	231	TRINITY_DN19484_c0_g1_i1	-	CU	Cerato-ulmin OS=Ophiostoma ulmi GN=CU PE=1 SV=1	GO:0052051(interaction with host via protein secreted by type II secretion system)	ENOG410YPK5(Hydrophobin)	-	-	-	-	C7ZKN2.1 PF06766.9;Hydrophobin_2;	0	0	0	0	0	0	0	0	0	0	0	0	0	0	0	no	1	1	no	0	0	0	5	2	13	0	0	0	2.7	1.09	8.09	0	3.96	-Inf	down	1	1
TRINITY_DN19559_c0_g1	206	TRINITY_DN19559_c0_g1_i1	-	-	-	-	COG2072(Monooxygenase)	-	-	-	-	-	0	0	0	0	0	0	0	0	0	0	0	0	0	0	0	no	1	1	no	0	0	0	12	8	10	0	0	0	9	6.08	8.7	0	7.93	-Inf	down	1	1
TRINITY_DN19574_c0_g1	204	TRINITY_DN19574_c0_g1_i1	-	-	-	-	-	-	-	-	-	-	1	7	6	0	0	0	1.13	5.45	8.34	0	0	0	4.97	0	Inf	up	1	1	no	0	0	0	1	0	0	0	0	0	0.77	0	0	0	0.26	-Inf	down	1	1
TRINITY_DN19652_c0_g1	243	TRINITY_DN19652_c0_g1_i1	-	-	-	-	-	-	-	-	-	-	4	4	10	0	0	0	2.65	1.84	8.25	0	0	0	4.25	0	Inf	up	1	1	no	0	0	0	0	0	0	0	0	0	0	0	0	0	0	0	no	1	1
TRINITY_DN19708_c0_g1	601	TRINITY_DN19708_c0_g1_i1	-	unc-89	Muscle M-line assembly protein unc-89 OS=Caenorhabditis elegans GN=unc-89 PE=1 SV=3	GO:0004672(protein kinase activity);GO:0005089(Rho guanyl-nucleotide exchange factor activity);GO:0005524(ATP binding);GO:0006468(protein phosphorylation);GO:0016301(kinase activity);GO:0016310(phosphorylation);GO:0016740(transferase activity);GO:0017048(Rho GTPase binding);GO:0019902(phosphatase binding);GO:0030241(skeletal muscle myosin thick filament assembly);GO:0031034(myosin filament assemb…	ENOG410XSWY(pleckstrin homology domain containing, family G (with RhoGef domain) member);ENOG410ZN3C(von Willebrand factor A domain containing 7)	-	-	-	-	A0A044RDG5.1 PF07653.15;SH3_2;	170	209	137	32	12	18	14.14	12.56	14.49	1.77	0.78	1.03	13.73	1.19	3.9224	up	2.88676e-83	2.02962e-82	yes	0	0	0	0	0	0	0	0	0	0	0	0	0	0	0	no	1	1
TRINITY_DN19709_c0_g1	1119	TRINITY_DN19709_c0_g1_i1;TRINITY_DN19709_c0_g1_i2	PREDICTED: trafficking protein particle complex subunit 4-like [Daucus carota subsp. sativus]	Trappc4	Trafficking protein particle complex subunit 4 OS=Mus musculus GN=Trappc4 PE=1 SV=1	GO:0006888(ER to Golgi vesicle-mediated transport);GO:0017112(Rab guanyl-nucleotide exchange factor activity);GO:0030008(TRAPP complex)	COG5122(trafficking protein particle complex)	-	-	-	-	A0A0N4ZE51.1 PF04099.10;Sybindin;	176	253	127	101	72	74	8.96	9.43	8.25	3.47	2.96	2.64	8.88	3.02	2.0184	up	4.85164e-40	2.53086e-39	yes	2	0	1	0	0	0	0.07	0	0.04	0	0	0	0.04	0	Inf	up	1	1
TRINITY_DN19740_c0_g1	249	TRINITY_DN19740_c0_g1_i1	-	-	-	-	-	-	-	-	-	-	14	13	7	0	0	1	8.56	5.56	5.35	0	0	0.38	6.49	0.13	5.6416	up	1	1	no	0	0	0	0	0	0	0	0	0	0	0	0	0	0	0	no	1	1
TRINITY_DN19744_c0_g1	222	TRINITY_DN19744_c0_g1_i1	-	-	-	-	-	-	-	-	-	-	3	15	8	0	1	0	2.63	9.14	8.72	0	0.62	0	6.83	0.21	5.0234	up	1	1	no	1	0	0	0	0	0	0.53	0	0	0	0	0	0.18	0	Inf	up	1	1
TRINITY_DN19776_c0_g1	226	TRINITY_DN19776_c0_g1_i1	-	-	-	-	-	-	-	-	-	-	0	0	0	0	0	0	0	0	0	0	0	0	0	0	0	no	1	1	no	0	0	0	0	0	0	0	0	0	0	0	0	0	0	0	no	1	1
TRINITY_DN19781_c0_g1	256	TRINITY_DN19781_c0_g1_i1	-	-	-	-	-	-	-	-	-	-	13	21	7	5	9	7	7.27	8.23	4.91	1.7	3.59	2.45	6.8	2.58	1.76835	up	0.00012959	0.000264209	yes	0	0	0	0	0	0	0	0	0	0	0	0	0	0	0	no	1	1
TRINITY_DN19807_c0_g1	900	TRINITY_DN19807_c0_g1_i1	-	-	-	-	-	-	-	-	-	-	229	288	155	55	36	46	10.82	9.85	9.31	1.74	1.35	1.51	9.99	1.53	3.14654	up	1.37781e-89	1.00613e-88	yes	0	0	0	0	0	1	0	0	0	0	0	0.04	0	0.01	-Inf	down	1	1
TRINITY_DN19836_c0_g1	464	TRINITY_DN19836_c0_g1_i1	-	-	-	-	-	-	-	-	-	-	710	875	518	231	157	197	90.69	80.49	84.01	19.4	15.57	17.16	85.06	17.38	2.71052	up	3.35399e-173	4.25097e-172	yes	0	0	1	0	0	1	0	0	0.09	0	0	0.11	0.03	0.04	-0.415	down	1	1
TRINITY_DN19901_c0_g1	264	TRINITY_DN19901_c0_g1_i1	-	-	-	-	-	-	-	-	-	-	20	31	21	8	4	8	10.15	11.04	13.36	2.48	1.45	2.55	11.52	2.16	2.68963	up	1.66415e-11	5.18265e-11	yes	0	0	0	0	0	0	0	0	0	0	0	0	0	0	0	no	1	1
TRINITY_DN20012_c0_g1	210	TRINITY_DN20012_c0_g1_i1	-	mua-3	Transmembrane cell adhesion receptor mua-3 OS=Caenorhabditis elegans GN=mua-3 PE=1 SV=2	GO:0005509(calcium ion binding);GO:0005518(collagen binding);GO:0005882(intermediate filament);GO:0005886(plasma membrane);GO:0007155(cell adhesion);GO:0007160(cell-matrix adhesion);GO:0016020(membrane);GO:0016021(integral component of membrane);GO:0019215(intermediate filament binding);GO:0030056(hemidesmosome)	ENOG410XP6K(Notch ligand involved in the mediation of Notch signaling (By similarity))	-	-	-	-	K7HAR6.1 PF07645.13;EGF_CA;	8	2	6	0	1	0	8.3	1.44	7.7	0	0.73	0	5.81	0.24	4.5974	up	1	1	no	0	0	0	0	0	0	0	0	0	0	0	0	0	0	0	no	1	1
TRINITY_DN20012_c0_g2	217	TRINITY_DN20012_c0_g2_i1	-	mua-3	Transmembrane cell adhesion receptor mua-3 OS=Caenorhabditis elegans GN=mua-3 PE=1 SV=2	GO:0005509(calcium ion binding);GO:0005518(collagen binding);GO:0005882(intermediate filament);GO:0005886(plasma membrane);GO:0007155(cell adhesion);GO:0007160(cell-matrix adhesion);GO:0016020(membrane);GO:0016021(integral component of membrane);GO:0019215(intermediate filament binding);GO:0030056(hemidesmosome)	ENOG410XSTY(Latent transforming growth factor beta binding protein 2)	-	-	-	-	A0A0K0JGR0.1 PF07645.13;EGF_CA;	6	5	7	0	0	4	5.65	3.26	8.16	0	0	2.32	5.69	0.77	2.8855	up	1	1	no	0	0	0	0	0	0	0	0	0	0	0	0	0	0	0	no	1	1
TRINITY_DN20064_c0_g1	771	TRINITY_DN20064_c0_g1_i1;TRINITY_DN20064_c0_g1_i2	V-type proton ATPase proteolipid subunit 2, partial [Anthurium amnicola]	vma-11	V-type proton ATPase 16 kDa proteolipid subunit 2 OS=Neurospora crassa (strain ATCC 24698 / 74-OR23-1A / CBS 708.71 / DSM 1257 / FGSC 987) GN=vma-11 PE=2 SV=2	GO:0000220(vacuolar proton-transporting V-type ATPase, V0 domain);GO:0007035(vacuolar acidification);GO:0016021(integral component of membrane);GO:0046961(proton-transporting ATPase activity, rotational mechanism)	COG0636(F(1)F(0) ATP synthase produces ATP from ADP in the presence of a proton or sodium gradient. F-type ATPases consist of two structural domains, F(1) containing the extramembraneous catalytic core and F(0) containing the membrane proton channel, linked together by a central stalk and a peripheral stalk. During catalysis, ATP synthesis in the catalytic domain of F(1) is coupled via a rotary m…	K02155	V-type H+-transporting ATPase 16kDa proteolipid subunit	-	eus00190(Oxidative phosphorylation);eus04145(Phagosome)	M2U337.1 PF00137.19;ATP-synt_C;	93	102	65	499	441	496	5.94	4.68	5.29	21.23	22.27	21.99	5.3	21.83	-1.60345	down	1.71781e-38	8.82794e-38	yes	14	17	10	18	21	18	0.59	0.77	0.44	0.82	0.97	0.97	0.6	0.92	-0.618215	down	0.0715261	0.101047
TRINITY_DN20130_c1_g1	1867	TRINITY_DN20130_c1_g1_i1	BnaA09g15260D [Brassica napus]	-	-	GO:0003674(molecular_function);GO:0008150(biological_process)	-	-	-	-	-	-	0	925	594	0	0	0	0	13.21	14.87	0	0	0	9.36	0	12.4947	up	1.43488e-15	5.12802e-15	yes	934	642	974	0	0	0	12.33	8.99	13.46	0	0	0	11.59	0	12.6565	up	9.27803e-239	2.70362e-236
TRINITY_DN20162_c0_g1	488	TRINITY_DN20162_c0_g1_i1	predicted protein [Bathycoccus prasinos]	Trmt112	Multifunctional methyltransferase subunit TRM112-like protein OS=Mus musculus GN=Trmt112 PE=1 SV=1	GO:0018364(peptidyl-glutamine methylation);GO:0030488(tRNA methylation);GO:0070476(rRNA (guanine-N7)-methylation)	ENOG4111NTJ(tRNA methyltransferase 11-2 homolog)	-	-	-	-	A0A0B2VMZ7.1 PF03966.14;Trm112p;	850	1101	674	213	180	167	99.28	92.68	99.98	16.4	16.37	13.34	97.31	15.37	3.09177	up	2.24424e-224	3.9304e-223	yes	3	3	5	0	0	0	0.23	0.24	0.4	0	0	0	0.29	0	Inf	up	1	1
TRINITY_DN20219_c0_g1	1900	TRINITY_DN20219_c0_g1_i1	PREDICTED: multisubstrate pseudouridine synthase 7 isoform X1 [Solanum lycopersicum]	B0024.11	Putative pseudouridine synthase B0024.11 OS=Caenorhabditis elegans GN=B0024.11 PE=3 SV=1	GO:0001522(pseudouridine synthesis);GO:0005634(nucleus);GO:0009982(pseudouridine synthase activity)	COG0585(Responsible for synthesis of pseudouridine from uracil- 13 in transfer RNAs (By similarity))	-	-	-	-	A0A0M3KAX7.1 PF01142.16;TruD;	437	555	265	86	62	87	8.44	7.77	6.51	1.12	0.95	1.17	7.57	1.08	3.26198	up	1.65344e-123	1.506e-122	yes	0	1	0	0	0	0	0	0.01	0	0	0	0	0	0	0	no	1	1
TRINITY_DN20220_c0_g1	524	TRINITY_DN20220_c0_g1_i1	PREDICTED: NADH dehydrogenase [ubiquinone] 1 alpha subcomplex subunit 8-B [Fragaria vesca subsp. vesca]	B1O14.280	NADH-ubiquinone oxidoreductase 20.8 kDa subunit OS=Neurospora crassa (strain ATCC 24698 / 74-OR23-1A / CBS 708.71 / DSM 1257 / FGSC 987) GN=B1O14.280 PE=1 SV=2	GO:0005747(mitochondrial respiratory chain complex I);GO:0008137(NADH dehydrogenase (ubiquinone) activity)	ENOG4111IST(NADH dehydrogenase (Ubiquinone) 1 alpha subcomplex)	K03952	NADH dehydrogenase (ubiquinone) 1 alpha subcomplex subunit 8	-	fve00190(Oxidative phosphorylation)	Q0V3X5.2 PF06747.11;CHCH;	58	103	60	237	207	222	6	7.69	7.89	16.21	16.74	15.77	7.19	16.24	-0.73558	down	3.53801e-06	8.2005e-06	no	16	15	11	18	16	18	1.08	1.08	0.78	1.32	1.19	1.56	0.98	1.36	-0.454292	down	0.194936	0.248827
TRINITY_DN20232_c0_g1	344	TRINITY_DN20232_c0_g1_i1;TRINITY_DN20232_c0_g1_i2	-	-	-	-	-	-	-	-	-	-	16	11	10	0	0	0	7.33	4.77	8.07	0	0	0	6.72	0	7.15112	up	3.40616e-11	1.04768e-10	yes	0	0	0	0	0	0	0	0	0	0	0	0	0	0	0	no	1	1
TRINITY_DN20310_c0_g1	550	TRINITY_DN20310_c0_g1_i1;TRINITY_DN20310_c0_g1_i2	-	-	-	-	-	-	-	-	-	-	105	174	89	217	200	249	10.5	12.64	11.37	14.15	15.52	16.97	11.5	15.55	-0.00846017	down	0.950337	0.964948	no	11	21	13	54	25	27	0.69	1.46	0.85	3.76	1.77	2.24	1	2.59	-1.36639	down	0.000211046	0.000454612
TRINITY_DN20513_c0_g1	223	TRINITY_DN20513_c0_g1_i1;TRINITY_DN20513_c0_g1_i2	-	-	-	-	ENOG410Y1P7(Heterokaryon incompatibility protein (HET))	-	-	-	-	-	10	3	0	7	8	5	9.38	1.9	0	3.73	5.29	2.67	3.76	3.9	-0.0527	down	1	1	no	0	0	0	0	0	0	0	0	0	0	0	0	0	0	0	no	1	1
TRINITY_DN20561_c0_g1	201	TRINITY_DN20561_c0_g1_i1	-	-	-	-	-	-	-	-	-	-	11	2	3	3	0	0	12.9	1.62	4.34	2.13	0	0	6.29	0.71	3.1472	up	1	1	no	0	0	0	0	0	0	0	0	0	0	0	0	0	0	0	no	1	1
TRINITY_DN20626_c0_g1	247	TRINITY_DN20626_c0_g1_i1	cystathionine gamma-lyase [Dorcoceras hygrometricum]	metB	Probable cystathionine gamma-synthase (Fragment) OS=Herpetosiphon aurantiacus GN=metB PE=3 SV=1	-	COG0626(cystathionine)	-	-	-	-	R1DRA9.1 PF01053.18;Cys_Met_Meta_PP;	2	19	7	0	0	0	1.26	8.33	5.49	0	0	0	5.03	0	Inf	up	1	1	no	0	0	0	0	0	0	0	0	0	0	0	0	0	0	0	no	1	1
TRINITY_DN20714_c0_g1	245	TRINITY_DN20714_c0_g1_i1	-	-	-	-	-	-	-	-	-	-	13	9	4	0	0	1	8.37	4.05	3.22	0	0	0.4	5.21	0.13	5.3247	up	1	1	no	0	0	0	0	0	0	0	0	0	0	0	0	0	0	0	no	1	1
TRINITY_DN20730_c0_g1	234	TRINITY_DN20730_c0_g1_i1	predicted protein [Ostreococcus lucimarinus CCE9901]	-	-	-	ENOG410XVSZ(Fatty acid desaturase)	-	-	-	-	A0A0M9G3X1.1 PF00487.22;FA_desaturase;	3	8	12	0	0	0	2.24	4.15	11.14	0	0	0	5.84	0	Inf	up	1	1	no	1	0	0	0	0	0	0.45	0	0	0	0	0	0.15	0	Inf	up	1	1
TRINITY_DN20956_c0_g1	225	TRINITY_DN20956_c0_g1_i1	-	-	-	-	-	-	-	-	-	-	6	14	3	0	0	0	5.06	8.19	3.14	0	0	0	5.46	0	Inf	up	1	1	no	0	0	0	0	0	0	0	0	0	0	0	0	0	0	0	no	1	1
TRINITY_DN20995_c0_g1	208	TRINITY_DN20995_c0_g1_i1	-	-	-	-	-	-	-	-	-	-	3	10	8	0	0	0	3.2	7.38	10.55	0	0	0	7.04	0	Inf	up	1	1	no	0	0	0	0	0	0	0	0	0	0	0	0	0	0	0	no	1	1
TRINITY_DN21001_c0_g1	244	TRINITY_DN21001_c0_g1_i1	-	-	-	-	-	-	-	-	-	-	0	18	6	0	0	0	0	8.2	4.89	0	0	0	4.36	0	Inf	up	1	1	no	12	9	14	0	0	0	4.76	3.79	5.71	0	0	0	4.75	0	Inf	up	1	1
TRINITY_DN21016_c0_g1	576	TRINITY_DN21016_c0_g1_i1;TRINITY_DN21016_c0_g1_i2	-	-	-	GO:0005615(extracellular space)	ENOG410YW40(Transthyretin-like family)	-	-	-	-	U6PAV7.1 PF01060.21;TTR-52;	768	941	531	213	206	205	77.87	68.68	68.51	14.3	16.27	14.16	71.69	14.91	2.69759	up	7.78717e-178	1.01353e-176	yes	0	0	3	1	1	0	0	0	0.21	0.07	0.07	0	0.07	0.05	0.4854	up	1	1
TRINITY_DN21234_c0_g1	210	TRINITY_DN21234_c0_g1_i1	-	-	-	-	-	-	-	-	-	-	10	5	3	1	0	0	10.38	3.59	3.85	0.62	0	0	5.94	0.21	4.822	up	1	1	no	0	0	0	0	0	0	0	0	0	0	0	0	0	0	0	no	1	1
TRINITY_DN21257_c0_g1	226	TRINITY_DN21257_c0_g1_i1	snRNP [Klebsormidium flaccidum]	snr-2	Probable small nuclear ribonucleoprotein-associated protein B OS=Caenorhabditis elegans GN=snr-2 PE=3 SV=1	GO:0000398(mRNA splicing, via spliceosome);GO:0005682(U5 snRNP);GO:0005685(U1 snRNP);GO:0005686(U2 snRNP);GO:0005687(U4 snRNP);GO:0005737(cytoplasm);GO:0046540(U4/U6 x U5 tri-snRNP complex);GO:0071004(U2-type prespliceosome);GO:0071013(catalytic step 2 spliceosome)	COG1958(small nuclear ribonucleoprotein)	K11086	small nuclear ribonucleoprotein B and B'	-	rcu03040(Spliceosome)	A0A0N4W4L9.1 PF01423.20;LSM;	10	23	14	5	5	7	8.31	13.28	14.46	2.5	2.93	3.59	12.02	3.01	2.29236	up	1.36983e-06	3.27998e-06	yes	0	1	0	0	0	0	0	0.54	0	0	0	0	0.18	0	Inf	up	1	1
TRINITY_DN21360_c0_g1	214	TRINITY_DN21360_c0_g1_i1	PREDICTED: ornithine aminotransferase, mitochondrial [Ziziphus jujuba]	OAT	Ornithine aminotransferase, mitochondrial OS=Oryza sativa subsp. japonica GN=OAT PE=2 SV=1	GO:0004587(ornithine-oxo-acid transaminase activity);GO:0005737(cytoplasm);GO:0010121(arginine catabolic process to proline via ornithine);GO:0019544(arginine catabolic process to glutamate);GO:0030170(pyridoxal phosphate binding);GO:0042802(identical protein binding)	COG4992(Acetylornithine aminotransferase)	K00819	ornithine--oxo-acid transaminase	EC:2.6.1.13	fve00330(Arginine and proline metabolism)	M5X0X2.1 PF00202.19;Aminotran_3;	5	8	7	0	0	0	4.91	5.44	8.5	0	0	0	6.28	0	Inf	up	1	1	no	0	0	0	0	0	0	0	0	0	0	0	0	0	0	0	no	1	1
TRINITY_DN21465_c0_g1	205	TRINITY_DN21465_c0_g1_i1	-	-	-	-	-	-	-	-	-	-	1	63	2	8	7	4	1.11	48.43	2.74	5.35	5.5	2.75	17.43	4.53	1.944	up	1	1	no	8	3	11	4	1	1	5.4	2.15	7.67	3.04	0.77	0.88	5.07	1.56	1.7004	up	1	1
TRINITY_DN21571_c0_g1	221	TRINITY_DN21571_c0_g1_i1	UNC93-like protein 2 [Anthurium amnicola]	-	-	GO:0005737(cytoplasm);GO:0005886(plasma membrane);GO:0015572(N-acetylglucosamine transmembrane transporter activity);GO:0015764(N-acetylglucosamine transport);GO:0016021(integral component of membrane);GO:0055085(transmembrane transport)	ENOG410ZITE(DUF895 domain membrane protein)	-	-	-	-	Q0V0B3.2 PF07690.14;MFS_1;	3	9	8	0	0	0	2.67	5.56	8.84	0	0	0	5.69	0	Inf	up	1	1	no	0	0	0	0	0	0	0	0	0	0	0	0	0	0	0	no	1	1
TRINITY_DN21603_c0_g1	228	TRINITY_DN21603_c0_g1_i1	-	-	-	-	-	-	-	-	-	-	0	0	0	0	0	0	0	0	0	0	0	0	0	0	0	no	1	1	no	0	0	0	0	0	0	0	0	0	0	0	0	0	0	0	no	1	1
TRINITY_DN21623_c0_g1	212	TRINITY_DN21623_c0_g1_i1	-	-	-	-	-	-	-	-	-	-	8	8	1	0	0	0	8.07	5.59	1.25	0	0	0	4.97	0	Inf	up	1	1	no	3	3	0	0	0	0	1.84	1.95	0	0	0	0	1.26	0	Inf	up	1	1
TRINITY_DN21663_c0_g1	719	TRINITY_DN21663_c0_g1_i1	hypothetical protein VOLCADRAFT_94521 [Volvox carteri f. nagariensis]	gst-8	Probable glutathione S-transferase 8 OS=Caenorhabditis elegans GN=gst-8 PE=3 SV=1	GO:0004364(glutathione transferase activity);GO:0005575(cellular_component);GO:0008150(biological_process);GO:0008152(metabolic process);GO:0016740(transferase activity)	ENOG4111VAU(glutathione Stransferase)	K00799	glutathione S-transferase	EC:2.5.1.18	vcn00480(Glutathione metabolism)	O45451.1 PF14497.4;GST_C_3;	211	324	150	48	39	38	13.5	15	12.2	2.05	1.97	1.68	13.57	1.9	3.28813	up	8.39051e-81	5.81344e-80	yes	1	0	0	0	0	0	0.04	0	0	0	0	0	0.01	0	Inf	up	1	1
TRINITY_DN21675_c0_g1	214	TRINITY_DN21675_c0_g1_i1	-	-	-	-	-	-	-	-	-	-	2	10	10	0	1	0	1.96	6.8	12.15	0	0.69	0	6.97	0.23	4.9215	up	1	1	no	0	0	0	0	0	1	0	0	0	0	0	0.78	0	0.26	-Inf	down	1	1
TRINITY_DN21684_c1_g1	254	TRINITY_DN21684_c1_g1_i1	hypothetical protein BRADI_4g31330 [Brachypodium distachyon]	COPT5.1	Copper transporter 5.1 OS=Oryza sativa subsp. japonica GN=COPT5.1 PE=2 SV=1	GO:0005375(copper ion transmembrane transporter activity);GO:0005770(late endosome);GO:0005773(vacuole);GO:0005774(vacuolar membrane);GO:0005794(Golgi apparatus);GO:0006825(copper ion transport);GO:0009506(plasmodesma);GO:0009737(response to abscisic acid);GO:0015089(high-affinity copper ion transmembrane transporter activity);GO:0015680(intracellular copper ion transport);GO:0016021(integral com…	ENOG4111I8D(Solute carrier family 31 copper transporters member)	-	-	-	-	I1IQG8.1 PF04145.13;Ctr;	3	8	6	20	22	22	1.72	3.21	4.31	6.97	8.98	7.88	3.08	7.94	-1.04367	down	0.0233257	0.0358012	yes	42	34	34	29	18	19	14.68	12.63	12.23	11.68	7.24	8.78	13.18	9.23	0.586245	up	0.0266221	0.040952
TRINITY_DN21770_c0_g1	220	TRINITY_DN21770_c0_g1_i1	-	-	-	-	-	-	-	-	-	-	3	9	8	0	0	0	2.71	5.64	8.96	0	0	0	5.77	0	Inf	up	1	1	no	2	0	0	0	0	0	1.1	0	0	0	0	0	0.37	0	Inf	up	1	1
TRINITY_DN21776_c0_g1	659	TRINITY_DN21776_c0_g1_i1	cytochrome c oxidase subunit 2 (mitochondrion) [Roya obtusa]	Mtco2	Cytochrome c oxidase subunit 2 OS=Mus musculus GN=Mtco2 PE=1 SV=1	GO:0004129(cytochrome-c oxidase activity);GO:0005507(copper ion binding);GO:0005739(mitochondrion);GO:0005743(mitochondrial inner membrane);GO:0006810(transport);GO:0016020(membrane);GO:0016021(integral component of membrane);GO:0016491(oxidoreductase activity);GO:0022900(electron transport chain);GO:0046872(metal ion binding);GO:0055114(oxidation-reduction process);GO:0070469(respiratory chain)	COG1622(Subunits I and II form the functional core of the enzyme complex. Electrons originating in cytochrome c are transferred via heme a and Cu(A) to the binuclear center formed by heme a3 and Cu(B) (By similarity))	K02261	cytochrome c oxidase subunit 2	-	apro00190(Oxidative phosphorylation)	Q8WBA9.1 PF00116.18;COX2;	113	349	226	0	0	0	8.19	18.29	20.82	0	0	0	15.77	0	11.35	up	1.0374e-60	6.33498e-60	yes	443	286	493	106	143	131	21.19	14.53	24.62	5.45	7.48	7.96	20.11	6.96	1.52731	up	1.72539e-18	1.1398e-17
TRINITY_DN21792_c1_g1	320	TRINITY_DN21792_c1_g1_i1	PREDICTED: uncharacterized protein At4g22758-like [Brassica rapa]	-	-	GO:0003674(molecular_function);GO:0008150(biological_process)	ENOG410YVX2(NA)	-	-	-	-	-	0	68	40	0	0	0	0	13.9	14.53	0	0	0	9.48	0	8.66393	up	1.08754e-09	3.12041e-09	yes	72	45	73	0	0	0	12.94	8.61	13.57	0	0	0	11.71	0	8.91307	up	5.23173e-36	7.35301e-35
TRINITY_DN22033_c0_g1	599	TRINITY_DN22033_c0_g1_i1	-	-	-	-	-	-	-	-	-	-	222	253	127	47	31	35	18.57	15.29	13.5	2.61	2.03	2.02	15.79	2.22	3.25999	up	4.78802e-73	3.17048e-72	yes	1	0	0	0	0	0	0.05	0	0	0	0	0	0.02	0	Inf	up	1	1
TRINITY_DN22062_c0_g1	212	TRINITY_DN22062_c0_g1_i1	predicted protein [Hordeum vulgare subsp. vulgare]	OEP64	Outer envelope protein 64, chloroplastic OS=Arabidopsis thaliana GN=OEP64 PE=1 SV=1	GO:0009507(chloroplast);GO:0009536(plastid);GO:0009941(chloroplast envelope);GO:0015031(protein transport);GO:0016884(carbon-nitrogen ligase activity, with glutamine as amido-N-donor);GO:0031359(integral component of chloroplast outer membrane)	COG0154(Allows the formation of correctly charged Gln-tRNA(Gln) through the transamidation of misacylated Glu-tRNA(Gln) in organisms which lack glutaminyl-tRNA synthetase. The reaction takes place in the presence of glutamine and ATP through an activated gamma-phospho-Glu-tRNA(Gln) (By similarity))	-	-	-	-	-	3	3	6	10	13	2	3.03	2.1	7.49	6.07	9.26	1.25	4.21	5.53	-0.3935	down	1	1	no	2	4	9	4	1	4	1.22	2.6	5.69	2.78	0.7	3.21	3.17	2.23	0.5074	up	1	1
TRINITY_DN22088_c0_g1	206	TRINITY_DN22088_c0_g1_i1	26S protease regulatory subunit 6B [Anthurium amnicola]	-	26S protease regulatory subunit 6B homolog OS=Solanum tuberosum PE=2 SV=1	GO:0008540(proteasome regulatory particle, base subcomplex);GO:0017025(TBP-class protein binding);GO:0030433(ER-associated ubiquitin-dependent protein catabolic process);GO:0031595(nuclear proteasome complex);GO:0031597(cytosolic proteasome complex);GO:0036402(proteasome-activating ATPase activity);GO:0045899(positive regulation of RNA polymerase II transcriptional preinitiation complex assembly)	COG1222(26S protease regulatory subunit)	K03063	26S proteasome regulatory subunit T3	-	olu03050(Proteasome)	E1ZC11.1 PF00004.27;AAA;	3	14	7	0	0	0	3.29	10.62	9.48	0	0	0	7.8	0	Inf	up	1	1	no	0	0	0	0	0	0	0	0	0	0	0	0	0	0	0	no	1	1
TRINITY_DN22119_c0_g1	214	TRINITY_DN22119_c0_g1_i1	-	-	-	-	-	-	-	-	-	-	9	9	2	1	0	0	8.83	6.12	2.43	0.59	0	0	5.79	0.2	4.8555	up	1	1	no	0	0	0	0	0	0	0	0	0	0	0	0	0	0	0	no	1	1
TRINITY_DN2224_c0_g1	215	TRINITY_DN2224_c0_g1_i1	-	-	-	-	-	-	-	-	-	-	4	3	8	0	0	0	3.87	2.01	9.59	0	0	0	5.16	0	Inf	up	1	1	no	0	0	0	0	0	0	0	0	0	0	0	0	0	0	0	no	1	1
TRINITY_DN22261_c0_g1	350	TRINITY_DN22261_c0_g1_i1	-	-	-	-	ENOG410ZCR3(NA)	-	-	-	-	-	0	0	0	0	0	0	0	0	0	0	0	0	0	0	0	no	1	1	no	0	0	0	66	67	84	0	0	0	10.69	10.93	15.85	0	12.49	-9.26613	down	8.4966e-46	1.61942e-44
TRINITY_DN22262_c0_g1	203	TRINITY_DN22262_c0_g1_i1	-	-	-	-	-	-	-	-	-	-	4	8	6	1	2	0	4.56	6.32	8.46	0.69	1.62	0	6.45	0.77	3.0664	up	1	1	no	0	0	0	0	0	0	0	0	0	0	0	0	0	0	0	no	1	1
TRINITY_DN22321_c0_g1	213	TRINITY_DN22321_c0_g1_i1	-	-	-	-	-	-	-	-	-	-	7	14	3	0	0	0	6.96	9.65	3.69	0	0	0	6.77	0	Inf	up	1	1	no	0	0	2	0	0	0	0	0	1.25	0	0	0	0.42	0	Inf	up	1	1
TRINITY_DN2237_c0_g1	205	TRINITY_DN2237_c0_g1_i1	-	-	-	GO:0005838(proteasome regulatory particle);GO:0006511(ubiquitin-dependent protein catabolic process)	COG5187(Proteasome (Prosome, macropain) 26S subunit, non-ATPase, 6)	-	-	-	-	V5AXY2.1 PF01399.25;PCI;	8	7	3	0	0	0	8.88	5.38	4.12	0	0	0	6.13	0	Inf	up	1	1	no	0	0	0	0	0	0	0	0	0	0	0	0	0	0	0	no	1	1
TRINITY_DN22371_c0_g1	560	TRINITY_DN22371_c0_g1_i1	60S ribosomal protein L11 [Zea mays]	RpL11	60S ribosomal protein L11 OS=Drosophila melanogaster GN=RpL11 PE=1 SV=2	GO:0000022(mitotic spindle elongation);GO:0000228(nuclear chromosome);GO:0003735(structural constituent of ribosome);GO:0005515(protein binding);GO:0005703(polytene chromosome puff);GO:0005730(nucleolus);GO:0005737(cytoplasm);GO:0005840(ribosome);GO:0006412(translation);GO:0007052(mitotic spindle organization);GO:0019233(sensory perception of pain);GO:0022625(cytosolic large ribosomal subunit);GO…	COG0094(This is 1 of the proteins that binds and probably mediates the attachment of the 5S RNA into the large ribosomal subunit, where it forms part of the central protuberance. In the 70S ribosome it contacts protein S13 of the 30S subunit (bridge B1b), connecting the 2 subunits)	K02868	large subunit ribosomal protein L11e	-	nnu03010(Ribosome)	B4LNW5.1 PF00673.19;Ribosomal_L5_C;	0	0	0	0	0	0	0	0	0	0	0	0	0	0	0	no	1	1	no	0	0	1	0	0	0	0	0	0.06	0	0	0	0.02	0	Inf	up	1	1
TRINITY_DN22383_c0_g1	221	TRINITY_DN22383_c0_g1_i1	-	-	-	-	-	-	-	-	-	-	0	0	0	0	0	0	0	0	0	0	0	0	0	0	0	no	1	1	no	0	0	0	7	3	14	0	0	0	4.32	1.86	9.95	0	5.38	-Inf	down	1	1
TRINITY_DN22484_c0_g2	366	TRINITY_DN22484_c0_g2_i1	-	-	-	-	ENOG410ZC49(NA)	-	-	-	-	-	0	0	0	0	0	0	0	0	0	0	0	0	0	0	0	no	1	1	no	75	77	58	0	0	0	9.84	10.75	7.9	0	0	0	9.5	0	9.06038	up	9.3742e-45	1.73867e-43
TRINITY_DN22588_c0_g1	212	TRINITY_DN22588_c0_g1_i1	-	-	-	-	-	-	-	-	-	-	9	11	0	0	0	2	9.08	7.69	0	0	0	1.25	5.59	0.42	3.7344	up	1	1	no	0	0	0	0	0	0	0	0	0	0	0	0	0	0	0	no	1	1
TRINITY_DN22608_c0_g1	233	TRINITY_DN22608_c0_g1_i1	-	-	-	-	COG5560(ubiquitin carboxyl-terminal hydrolase)	-	-	-	-	-	0	0	0	0	0	0	0	0	0	0	0	0	0	0	0	no	1	1	no	0	0	0	1	18	2	0	0	0	0.53	9.51	1.21	0	3.75	-Inf	down	1	1
TRINITY_DN2263_c0_g1	390	TRINITY_DN2263_c0_g1_i1	Glucose-repressible gene protein, partial [Anthurium amnicola]	-	-	GO:0003674(molecular_function);GO:0005575(cellular_component);GO:0008150(biological_process)	ENOG410YWA5(glucose-repressible protein)	-	-	-	-	A0A0M9EYP4.1 PF11034.6;Grg1;	2	0	0	0	0	0	0.36	0	0	0	0	0	0.12	0	Inf	up	1	1	no	0	0	0	641	635	564	0	0	0	81.49	81.51	83.87	0	82.29	-12.3371	down	0	0
TRINITY_DN22694_c0_g1	228	TRINITY_DN22694_c0_g1_i1	-	-	60S acidic ribosomal protein P1 OS=Leishmania peruviana PE=3 SV=1	-	-	-	-	-	-	-	10	24	25	0	0	0	8.09	13.49	25.13	0	0	0	15.57	0	7.85506	up	4.2296e-14	1.44471e-13	yes	0	2	0	0	0	0	0	1.04	0	0	0	0	0.35	0	Inf	up	1	1
TRINITY_DN22743_c0_g1	210	TRINITY_DN22743_c0_g1_i1	-	-	-	-	-	-	-	-	-	-	8	7	5	0	0	0	8.3	5.03	6.42	0	0	0	6.58	0	Inf	up	1	1	no	0	0	0	0	0	0	0	0	0	0	0	0	0	0	0	no	1	1
TRINITY_DN22797_c0_g1	215	TRINITY_DN22797_c0_g1_i1	-	-	-	-	-	-	-	-	-	-	1	4	8	0	1	1	0.97	2.68	9.59	0	0.68	0.6	4.41	0.43	3.3584	up	1	1	no	0	0	0	0	0	0	0	0	0	0	0	0	0	0	0	no	1	1
TRINITY_DN2287_c0_g1	511	TRINITY_DN2287_c0_g1_i1	-	-	-	-	-	-	-	-	-	-	0	2	0	22	6	13	0	0.16	0	1.57	0.51	0.96	0.05	1.01	-4.3363	down	1	1	no	118	132	94	105	91	100	8.32	9.88	6.9	8.04	7.07	9.02	8.37	8.04	0.066225	up	0.712431	0.762186
TRINITY_DN22935_c0_g1	211	TRINITY_DN22935_c0_g1_i1	-	-	-	-	-	-	-	-	-	-	8	1	1	0	0	2	8.19	0.71	1.27	0	0	1.26	3.39	0.42	3.0128	up	1	1	no	0	0	0	0	0	0	0	0	0	0	0	0	0	0	0	no	1	1
TRINITY_DN22969_c0_g1	534	TRINITY_DN22969_c0_g1_i1	40S ribosomal protein S16, partial [Anthurium amnicola]	RpS16	40S ribosomal protein S16 OS=Drosophila melanogaster GN=RpS16 PE=1 SV=1	GO:0000022(mitotic spindle elongation);GO:0003735(structural constituent of ribosome);GO:0005840(ribosome);GO:0006412(translation);GO:0007052(mitotic spindle organization);GO:0022627(cytosolic small ribosomal subunit)	COG0103(30S ribosomal protein S9)	K02960	small subunit ribosomal protein S16e	-	gra03010(Ribosome)	B4N5M8.1 PF00380.17;Ribosomal_S9;	0	0	0	0	0	0	0	0	0	0	0	0	0	0	0	no	1	1	no	1	0	0	0	0	0	0.07	0	0	0	0	0	0.02	0	Inf	up	1	1
TRINITY_DN23099_c0_g1	211	TRINITY_DN23099_c0_g1_i1	-	-	-	-	-	-	-	-	-	-	10	13	5	5	0	1	10.23	9.21	6.33	3.08	0	0.63	8.59	1.24	2.7923	up	1	1	no	0	0	0	0	0	0	0	0	0	0	0	0	0	0	0	no	1	1
TRINITY_DN23204_c0_g2	410	TRINITY_DN23204_c0_g2_i1	-	-	-	-	-	-	-	-	-	-	143	234	129	63	58	65	23.13	27.18	26.47	6.65	7.22	7.11	25.59	6.99	2.29299	up	3.04437e-42	1.62074e-41	yes	0	2	0	0	0	0	0	0.22	0	0	0	0	0.07	0	Inf	up	1	1
TRINITY_DN23216_c0_g1	204	TRINITY_DN23216_c0_g1_i1	-	-	-	-	-	-	-	-	-	-	11	10	4	1	3	0	12.38	7.79	5.56	0.68	2.39	0	8.58	1.02	3.0724	up	1	1	no	0	0	0	0	0	0	0	0	0	0	0	0	0	0	0	no	1	1
TRINITY_DN23256_c0_g1	240	TRINITY_DN23256_c0_g1_i1	-	-	-	-	-	-	-	-	-	-	15	11	8	0	0	0	10.32	5.27	6.86	0	0	0	7.48	0	Inf	up	1	1	no	0	0	0	0	0	0	0	0	0	0	0	0	0	0	0	no	1	1
TRINITY_DN23271_c1_g1	611	TRINITY_DN23271_c1_g1_i1	COP9 signalosome complex subunit 7 [Cajanus cajan]	csn7	COP9 signalosome complex subunit 7 OS=Dictyostelium discoideum GN=csn7 PE=1 SV=1	GO:0008180(COP9 signalosome);GO:0010388(cullin deneddylation)	ENOG410XP7W(COP9 (constitutive photomorphogenic) homolog, subunit)	-	-	-	-	M2PX87.1 PF01399.25;PCI;	346	456	275	79	53	56	28.07	26.74	28.36	4.26	3.38	3.13	27.72	3.59	3.37977	up	5.31877e-137	5.35623e-136	yes	0	1	0	0	0	1	0	0.06	0	0	0	0.07	0.02	0.02	0	no	1	1
TRINITY_DN23339_c0_g2	203	TRINITY_DN23339_c0_g2_i1	Nop-domain-containing protein [Coccomyxa subellipsoidea C-169]	NOP58	Nucleolar protein 58 OS=Coccidioides immitis (strain RS) GN=NOP58 PE=3 SV=1	GO:0000154(rRNA modification);GO:0030515(snoRNA binding);GO:0031428(box C/D snoRNP complex);GO:0032040(small-subunit processome)	COG1498(Nucleolar protein)	K14565	nucleolar protein 58	-	csl03008(Ribosome biogenesis in eukaryotes)	S9UY60.1 PF01798.16;Nop;	8	4	0	0	0	0	9.12	3.16	0	0	0	0	4.09	0	Inf	up	1	1	no	0	0	0	0	0	0	0	0	0	0	0	0	0	0	0	no	1	1
TRINITY_DN23343_c0_g1	212	TRINITY_DN23343_c0_g1_i1	-	-	-	-	-	-	-	-	-	-	4	10	10	0	0	0	4.04	6.99	12.48	0	0	0	7.84	0	Inf	up	1	1	no	0	0	0	0	0	0	0	0	0	0	0	0	0	0	0	no	1	1
TRINITY_DN23363_c0_g1	1115	TRINITY_DN23363_c0_g1_i1	-	-	-	-	-	-	-	-	-	-	101	129	77	308	267	369	3.64	3.37	3.53	7.43	7.63	9.27	3.51	8.11	-0.758604	down	9.10248e-08	2.34974e-07	no	10	15	8	14	11	9	0.24	0.38	0.2	0.36	0.29	0.27	0.27	0.31	-0.185849	down	0.662239	0.717681
TRINITY_DN23402_c0_g1	217	TRINITY_DN23402_c0_g1_i1	-	-	-	-	-	-	-	-	-	-	1	5	10	0	0	0	0.94	3.26	11.66	0	0	0	5.29	0	Inf	up	1	1	no	0	0	0	0	0	0	0	0	0	0	0	0	0	0	0	no	1	1
TRINITY_DN23421_c0_g1	622	TRINITY_DN23421_c0_g1_i1	-	-	-	-	-	-	-	-	-	-	109	163	86	28	31	41	8.61	9.3	8.63	1.47	1.92	2.23	8.85	1.87	2.68354	up	6.56134e-42	3.48237e-41	yes	0	0	1	0	0	0	0	0	0.05	0	0	0	0.02	0	Inf	up	1	1
TRINITY_DN23430_c0_g1	250	TRINITY_DN23430_c0_g1_i1	-	-	-	-	-	-	-	-	-	-	5	8	12	0	0	0	3.02	3.38	9.06	0	0	0	5.15	0	Inf	up	1	1	no	1	0	0	0	0	0	0.37	0	0	0	0	0	0.12	0	Inf	up	1	1
TRINITY_DN23432_c0_g1	455	TRINITY_DN23432_c0_g1_i1	unnamed protein product [Triticum aestivum]	rps2401	40S ribosomal protein S24-A OS=Schizosaccharomyces pombe (strain 972 / ATCC 24843) GN=rps2401 PE=3 SV=3	GO:0022627(cytosolic small ribosomal subunit)	COG2004(40S ribosomal protein S24)	K02974	small subunit ribosomal protein S24e	-	bpg03010(Ribosome)	S9TRA9.1 PF01282.17;Ribosomal_S24e;	147	227	90	0	5	4	19.46	21.63	15.13	0	0.51	0.36	18.74	0.29	6.43484	up	1.14227e-90	8.39914e-90	yes	3	9	6	0	0	2	0.26	0.82	0.54	0	0	0.22	0.54	0.07	2.9475	up	1	1
TRINITY_DN23446_c0_g1	206	TRINITY_DN23446_c0_g1_i1	-	-	-	-	-	-	-	-	-	-	5	7	7	0	0	1	5.48	5.31	9.48	0	0	0.68	6.76	0.23	4.8773	up	1	1	no	0	0	0	0	0	0	0	0	0	0	0	0	0	0	0	no	1	1
TRINITY_DN23450_c0_g1	628	TRINITY_DN23450_c0_g1_i1;TRINITY_DN23450_c0_g1_i2	PREDICTED: DNA-directed RNA polymerase II subunit 4 [Erythranthe guttata]	POLR2D	DNA-directed RNA polymerase II subunit RPB4 OS=Homo sapiens GN=POLR2D PE=1 SV=1	GO:0000166(nucleotide binding);GO:0000288(nuclear-transcribed mRNA catabolic process, deadenylation-dependent decay);GO:0000932(cytoplasmic mRNA processing body);GO:0003697(single-stranded DNA binding);GO:0003727(single-stranded RNA binding);GO:0003824(catalytic activity);GO:0003899(DNA-directed RNA polymerase activity);GO:0005665(DNA-directed RNA polymerase II, core complex);GO:0006351(transcrip…	COG5250(polymerase (RNA) II (DNA directed) polypeptide D)	K03012	DNA-directed RNA polymerase II subunit RPB4	-	sind00230(Purine metabolism);sind00240(Pyrimidine metabolism);sind03020(RNA polymerase)	T1J3Q6.1 PF03874.14;RNA_pol_Rpb4;	286	346	172	56	36	42	25.33	21.92	19.25	3.3	2.48	2.57	22.17	2.78	3.43081	up	2.61942e-99	2.03478e-98	yes	0	0	1	0	0	1	0	0	0.06	0	0	0.07	0.02	0.02	0	no	1	1
TRINITY_DN23453_c0_g1	819	TRINITY_DN23453_c0_g1_i1	succinate:cytochrome c oxidoreductase subunit 3 (mitochondrion) [Entransia fimbriata]	sdh3	Succinate dehydrogenase cytochrome B subunit, mitochondrial OS=Schizosaccharomyces pombe (strain 972 / ATCC 24843) GN=sdh3 PE=3 SV=1	GO:0005749(mitochondrial respiratory chain complex II, succinate dehydrogenase complex (ubiquinone));GO:0006121(mitochondrial electron transport, succinate to ubiquinone)	COG2009(succinate dehydrogenase, cytochrome)	K00236	succinate dehydrogenase (ubiquinone) cytochrome b560 subunit	-	ppp01200(Carbon metabolism);ppp00020(Citrate cycle (TCA cycle));ppp00190(Oxidative phosphorylation)	B2WLV3.1 PF01127.20;Sdh_cyt;	203	325	182	682	646	595	10.86	12.59	12.38	24.36	27.31	22.1	11.94	24.59	-0.588964	down	7.89009e-07	1.91828e-06	no	41	27	32	54	43	42	1.46	1.02	1.19	2.05	1.66	1.89	1.22	1.87	-0.622315	down	0.00478191	0.00838698
TRINITY_DN23568_c0_g2	938	TRINITY_DN23568_c0_g2_i1	-	-	-	-	COG4339(NA)	-	-	-	-	-	205	186	104	35	33	31	9.18	6.03	5.92	1.05	1.17	0.97	7.04	1.06	3.17273	up	5.64895e-49	3.16893e-48	yes	1	0	0	0	0	0	0.03	0	0	0	0	0	0.01	0	Inf	up	1	1
TRINITY_DN23608_c0_g1	1619	TRINITY_DN23608_c0_g1_i1	unknown [Zea mays]	ARB_06414	Probable serine carboxypeptidase ARB_06414 OS=Arthroderma benhamiae (strain ATCC MYA-4681 / CBS 112371) GN=ARB_06414 PE=1 SV=1	GO:0004185(serine-type carboxypeptidase activity);GO:0005576(extracellular region);GO:0051603(proteolysis involved in cellular protein catabolic process)	COG2939(carboxy-peptidase)	K09756	serine carboxypeptidase-like 19	EC:3.4.16.- 2.3.1.91	brp00940(Phenylpropanoid biosynthesis)	A0A0N0DC71.1 PF00450.20;Peptidase_S10;	0	0	0	0	0	0	0	0	0	0	0	0	0	0	0	no	1	1	no	0	0	0	568	535	444	0	0	0	9.33	8.98	8.66	0	8.99	-12.0848	down	0	0
TRINITY_DN23645_c0_g2	780	TRINITY_DN23645_c0_g2_i1	-	chch-3	MICOS complex subunit MIC19 OS=Caenorhabditis elegans GN=chch-3 PE=3 SV=1	-	ENOG41126BR(coiled-coil-helix-coiled-coil-helix domain containing)	-	-	-	-	-	723	848	466	150	95	141	41.32	35.08	33.85	5.72	4.29	5.59	36.75	5.2	3.25873	up	3.85462e-182	5.15779e-181	yes	2	0	2	0	0	0	0.08	0	0.08	0	0	0	0.05	0	Inf	up	1	1
TRINITY_DN23836_c0_g1	509	TRINITY_DN23836_c0_g1_i1	40S ribosomal protein S26E [Anthurium amnicola]	rps-26	40S ribosomal protein S26E OS=Neurospora crassa (strain ATCC 24698 / 74-OR23-1A / CBS 708.71 / DSM 1257 / FGSC 987) GN=rps-26 PE=3 SV=2	GO:0003729(mRNA binding);GO:0003735(structural constituent of ribosome);GO:0022627(cytosolic small ribosomal subunit)	COG4830(Ribosomal protein)	K02976	small subunit ribosomal protein S26e	-	brp03010(Ribosome)	A0BJM5.1 PF01283.17;Ribosomal_S26e;	0	0	0	127	101	96	0	0	0	9.11	8.56	7.15	0	8.27	-9.39133	down	2.00315e-42	1.06763e-41	yes	0	0	0	0	0	0	0	0	0	0	0	0	0	0	0	no	1	1
TRINITY_DN23865_c0_g2	998	TRINITY_DN23865_c0_g2_i1	-	tgfb1i1	Transforming growth factor beta-1-induced transcript 1 protein OS=Xenopus laevis GN=tgfb1i1 PE=1 SV=2	GO:0005515(protein binding);GO:0005634(nucleus);GO:0008270(zinc ion binding);GO:0019904(protein domain specific binding);GO:0031430(M band);GO:0046872(metal ion binding);GO:0055120(striated muscle dense body)	ENOG410XRD4(PDZ and LIM domain)	-	-	-	-	A0A0N4ZSG3.1 PF00412.20;LIM;	1856	2249	1272	499	411	439	76.78	67.41	66.9	13.81	13.47	12.64	70.36	13.31	2.85213	up	3e-304	1e-302	yes	3	0	5	1	3	0	0.08	0	0.14	0.03	0.09	0	0.07	0.04	0.8074	up	1	1
TRINITY_DN23871_c0_g1	1178	TRINITY_DN23871_c0_g1_i1	-	cav-1	Caveolin-1 OS=Caenorhabditis elegans GN=cav-1 PE=2 SV=1	GO:0000139(Golgi membrane);GO:0005794(Golgi apparatus);GO:0005886(plasma membrane);GO:0005887(integral component of plasma membrane);GO:0005901(caveola);GO:0005938(cell cortex);GO:0007126(meiotic nuclear division);GO:0007265(Ras protein signal transduction);GO:0009898(cytoplasmic side of plasma membrane);GO:0016020(membrane);GO:0016021(integral component of membrane);GO:0030133(transport vesicle)…	ENOG4111HJR(May act as a scaffolding protein within caveolar membranes. Interacts directly with G-protein alpha subunits and can functionally regulate their activity (By similarity))	-	-	-	-	H3DXU4.1 PF01146.15;Caveolin;	268	366	189	61	57	73	9.03	8.94	8.1	1.38	1.52	1.71	8.69	1.54	2.95345	up	1.64356e-93	1.23052e-92	yes	0	0	1	0	0	0	0	0	0.02	0	0	0	0.01	0	Inf	up	1	1
TRINITY_DN23904_c0_g1	213	TRINITY_DN23904_c0_g1_i1	RNB-domain-containing protein [Coccomyxa subellipsoidea C-169]	DIS3	Exosome complex exonuclease RRP44 OS=Homo sapiens GN=DIS3 PE=1 SV=2	GO:0000175(3'-5'-exoribonuclease activity);GO:0000176(nuclear exosome (RNase complex));GO:0000177(cytoplasmic exosome (RNase complex));GO:0000178(exosome (RNase complex));GO:0003723(RNA binding);GO:0004519(endonuclease activity);GO:0005085(guanyl-nucleotide exchange factor activity);GO:0005515(protein binding);GO:0005654(nucleoplasm);GO:0005730(nucleolus);GO:0005829(cytosol);GO:0006364(rRNA proce…	COG0557(3'-5' exoribonuclease that releases 5'-nucleoside monophosphates and is involved in maturation of structured RNAs (By similarity))	K12585	exosome complex exonuclease DIS3/RRP44	EC:3.1.13.-	csl03018(RNA degradation)	F6Y5X4.1 PF00773.17;RNB;	0	3	7	0	0	0	0	2.07	8.62	0	0	0	3.56	0	Inf	up	1	1	no	7	2	5	0	0	0	4.23	1.28	3.12	0	0	0	2.88	0	Inf	up	1	1
TRINITY_DN23943_c0_g1	635	TRINITY_DN23943_c0_g1_i1;TRINITY_DN23943_c0_g1_i2	PREDICTED: DNA-binding protein DDB_G0278111-like isoform X2 [Nicotiana attenuata]	PDCD5	Programmed cell death protein 5 OS=Homo sapiens GN=PDCD5 PE=1 SV=3	GO:0003677(DNA binding);GO:0008150(biological_process)	COG2118(DNA-binding protein)	-	-	-	-	A0A0B2VDB3.1 PF01984.18;dsDNA_bind;	468	607	363	111	88	111	36.14	33.83	35.72	5.68	5.34	5.87	35.23	5.63	3.07491	up	2.71134e-161	3.19513e-160	yes	0	0	1	0	0	0	0	0	0.05	0	0	0	0.02	0	Inf	up	1	1
TRINITY_DN24031_c0_g1	1504	TRINITY_DN24031_c0_g1_i1	UPF0364 protein C1393.13 [Anthurium amnicola]	armt1	Protein-glutamate O-methyltransferase OS=Danio rerio GN=armt1 PE=2 SV=1	GO:0006479(protein methylation);GO:0008757(S-adenosylmethionine-dependent methyltransferase activity);GO:0051998(protein carboxyl O-methyltransferase activity)	ENOG410XPAF(Chromosome 6 open reading frame 211)	-	-	-	-	A0A0B2V0N7.1 PF01937.17;DUF89;	360	428	217	65	63	75	9.07	7.83	6.96	1.1	1.26	1.32	7.95	1.23	3.15225	up	9.78272e-106	7.91717e-105	yes	0	0	1	0	0	0	0	0	0.02	0	0	0	0.01	0	Inf	up	1	1
TRINITY_DN24078_c0_g1	216	TRINITY_DN24078_c0_g1_i1	-	-	-	-	-	-	-	-	-	-	7	13	2	0	0	0	6.68	8.6	2.36	0	0	0	5.88	0	Inf	up	1	1	no	0	0	0	0	0	0	0	0	0	0	0	0	0	0	0	no	1	1
TRINITY_DN24102_c0_g2	203	TRINITY_DN24102_c0_g2_i1	-	-	-	-	-	-	-	-	-	-	0	0	0	0	0	0	0	0	0	0	0	0	0	0	0	no	1	1	no	0	0	0	2	12	8	0	0	0	1.56	9.49	7.24	0	6.1	-Inf	down	1	1
TRINITY_DN24166_c0_g1	415	TRINITY_DN24166_c0_g1_i1	-	CG40127	Ribonuclease kappa OS=Drosophila melanogaster GN=CG40127 PE=3 SV=1	GO:0004521(endoribonuclease activity);GO:0005575(cellular_component);GO:0009303(rRNA transcription);GO:0098586(cellular response to virus)	-	-	-	-	-	-	77	89	37	14	8	2	12.16	10.09	7.41	1.44	0.97	0.21	9.89	0.87	3.89079	up	1.04343e-29	4.87479e-29	yes	0	0	0	0	0	0	0	0	0	0	0	0	0	0	0	no	1	1
TRINITY_DN24183_c0_g1	210	TRINITY_DN24183_c0_g1_i1	-	-	-	-	-	-	-	-	-	-	9	9	6	0	1	2	9.34	6.46	7.7	0	0.73	1.28	7.83	0.67	3.5468	up	1	1	no	0	0	0	0	0	0	0	0	0	0	0	0	0	0	0	no	1	1
TRINITY_DN24184_c0_g1	396	TRINITY_DN24184_c0_g1_i1;TRINITY_DN24184_c0_g1_i2	-	wrt-6	Warthog protein 6 OS=Caenorhabditis elegans GN=wrt-6 PE=1 SV=2	GO:0006508(proteolysis);GO:0008233(peptidase activity)	ENOG410XQA3(Intercellular signal essential for a variety of patterning events during development (By similarity))	-	-	-	-	A0A0B2VQJ3.1 PF01079.18;Hint;	15	15	12	2	2	4	2.61	4.17	8.4	0.23	0.27	0.47	5.06	0.32	3.19124	up	1.84394e-09	5.2291e-09	yes	0	0	0	0	0	0	0	0	0	0	0	0	0	0	0	no	1	1
TRINITY_DN24222_c0_g1	1975	TRINITY_DN24222_c0_g1_i1;TRINITY_DN24222_c0_g1_i2	-	-	-	-	-	-	-	-	-	-	259	355	212	46	41	45	12.85	13.36	11.74	2.58	1.24	0.58	12.65	1.47	3.50172	up	4.1792e-118	3.68213e-117	yes	0	0	2	0	0	0	0	0	0.03	0	0	0	0.01	0	Inf	up	1	1
TRINITY_DN24245_c0_g1	428	TRINITY_DN24245_c0_g1_i1	-	-	-	-	-	-	-	-	-	-	3	0	0	0	0	0	0.45	0	0	0	0	0	0.15	0	Inf	up	1	1	no	0	0	0	229	228	171	0	0	0	24.13	24.3	21.13	0	23.19	-10.7831	down	3.65235e-147	4.02464e-145
TRINITY_DN24264_c0_g1	206	TRINITY_DN24264_c0_g1_i1	-	-	-	-	-	-	-	-	-	-	10	9	0	0	0	0	10.95	6.83	0	0	0	0	5.93	0	Inf	up	1	1	no	0	0	0	0	0	0	0	0	0	0	0	0	0	0	0	no	1	1
TRINITY_DN24267_c0_g2	230	TRINITY_DN24267_c0_g2_i1	-	-	-	-	-	-	-	-	-	-	3	1	10	0	0	0	2.36	0.55	9.79	0	0	0	4.23	0	Inf	up	1	1	no	1	0	0	0	0	0	0.48	0	0	0	0	0	0.16	0	Inf	up	1	1
TRINITY_DN24361_c0_g1	538	TRINITY_DN24361_c0_g1_i1	-	-	-	-	ENOG411153F(NA)	-	-	-	-	-	5	0	0	0	0	0	0.5	0	0	0	0	0	0.17	0	Inf	up	1	1	no	0	0	0	5370	5197	4541	0	0	0	377.49	370.97	376.26	0	374.91	-15.3738	down	0	0
TRINITY_DN24398_c0_g1	228	TRINITY_DN24398_c0_g1_i1	-	-	-	-	-	-	-	-	-	-	1	7	9	0	0	0	0.81	3.93	9.05	0	0	0	4.6	0	Inf	up	1	1	no	0	0	0	0	0	0	0	0	0	0	0	0	0	0	0	no	1	1
TRINITY_DN24400_c0_g1	693	TRINITY_DN24400_c0_g1_i1	-	-	-	GO:0003674(molecular_function);GO:0005789(endoplasmic reticulum membrane);GO:0006613(cotranslational protein targeting to membrane)	ENOG410YH30(NA)	-	-	-	-	W6MX59.1 PF16815.3;HRI1;	189	174	96	36	31	53	12.74	8.48	8.23	1.62	1.65	2.47	9.82	1.91	2.79061	up	6.12855e-37	3.09771e-36	yes	0	0	0	0	0	0	0	0	0	0	0	0	0	0	0	no	1	1
TRINITY_DN24422_c0_g1	367	TRINITY_DN24422_c0_g1_i1	-	-	-	-	-	-	-	-	-	-	0	0	0	0	0	0	0	0	0	0	0	0	0	0	0	no	1	1	no	330	292	295	0	0	0	43.03	40.51	39.93	0	0	0	41.16	0	11.1841	up	2.00368e-202	4.10535e-200
TRINITY_DN24422_c0_g2	344	TRINITY_DN24422_c0_g2_i1	-	-	-	-	-	-	-	-	-	-	0	0	0	0	0	0	0	0	0	0	0	0	0	0	0	no	1	1	no	0	0	0	388	389	329	0	0	0	65.55	66.12	64.68	0	65.45	-11.602	down	3.2079e-281	1.29431e-278
TRINITY_DN24530_c0_g1	201	TRINITY_DN24530_c0_g1_i1	-	-	-	-	-	-	-	-	-	-	7	5	8	0	0	0	8.21	4.06	11.59	0	0	0	7.95	0	Inf	up	1	1	no	0	0	0	0	0	0	0	0	0	0	0	0	0	0	0	no	1	1
TRINITY_DN24616_c0_g1	206	TRINITY_DN24616_c0_g1_i1	-	-	-	-	-	-	-	-	-	-	4	11	1	0	0	0	4.38	8.34	1.35	0	0	0	4.69	0	Inf	up	1	1	no	0	0	0	0	0	0	0	0	0	0	0	0	0	0	0	no	1	1
TRINITY_DN24637_c0_g1	237	TRINITY_DN24637_c0_g1_i1	hypothetical protein TSUD_311330 [Trifolium subterraneum]	SBEII	1,4-alpha-glucan-branching enzyme 1, chloroplastic/amyloplastic (Fragment) OS=Pisum sativum GN=SBEII PE=1 SV=1	GO:0003844(1,4-alpha-glucan branching enzyme activity);GO:0005982(starch metabolic process);GO:0009501(amyloplast)	COG0296(Catalyzes the formation of the alpha-1,6-glucosidic linkages in glycogen by scission of a 1,4-alpha-linked oligosaccharide from growing alpha-1,4-glucan chains and the subsequent attachment of the oligosaccharide to the alpha-1,6 position (By similarity))	K00700	1,4-alpha-glucan branching enzyme	EC:2.4.1.18	mtr00500(Starch and sucrose metabolism)	A0A072V2Q9.1 PF02806.16;Alpha-amylase_C;	0	6	9	0	0	0	0	2.99	8.03	0	0	0	3.67	0	Inf	up	1	1	no	7	9	10	0	0	0	3.05	4.15	4.47	0	0	0	3.89	0	Inf	up	1	1
TRINITY_DN24662_c0_g1	204	TRINITY_DN24662_c0_g1_i1	-	-	-	-	-	-	-	-	-	-	10	7	4	1	2	0	11.25	5.45	5.56	0.68	1.59	0	7.42	0.76	3.2873	up	1	1	no	0	0	0	0	0	0	0	0	0	0	0	0	0	0	0	no	1	1
TRINITY_DN24677_c0_g1	209	TRINITY_DN24677_c0_g1_i1	-	-	-	-	-	-	-	-	-	-	1	2	0	0	0	0	1.05	1.46	0	0	0	0	0.84	0	Inf	up	1	1	no	1	2	0	0	0	1	0.64	1.36	0	0	0	0.84	0.67	0.28	1.2587	up	1	1
TRINITY_DN24833_c0_g1	365	TRINITY_DN24833_c0_g1_i1	ribosomal protein S28e [Coccomyxa subellipsoidea C-169]	RpS28b	40S ribosomal protein S28 OS=Drosophila melanogaster GN=RpS28b PE=1 SV=2	GO:0002181(cytoplasmic translation);GO:0003735(structural constituent of ribosome);GO:0006412(translation);GO:0022627(cytosolic small ribosomal subunit)	COG2053(Ribosomal protein)	K02979	small subunit ribosomal protein S28e	-	csl03010(Ribosome)	E2A628.1 PF01200.16;Ribosomal_S28e;	0	0	0	0	0	0	0	0	0	0	0	0	0	0	0	no	1	1	no	0	0	0	0	0	0	0	0	0	0	0	0	0	0	0	no	1	1
TRINITY_DN2494_c0_g1	219	TRINITY_DN2494_c0_g1_i1	-	-	-	-	-	-	-	-	-	-	0	0	2	6	13	3	0	0	2.27	3.3	8.39	1.69	0.76	4.46	-2.553	down	1	1	no	2	0	2	0	1	0	1.11	0	1.15	0	0.64	0	0.75	0.21	1.8365	up	1	1
TRINITY_DN24958_c0_g1	401	TRINITY_DN24958_c0_g1_i1	-	-	-	-	-	-	-	-	-	-	408	470	320	66	45	86	69.05	57.1	68.69	7.27	5.85	9.82	64.95	7.65	3.48208	up	7.7243e-118	6.78921e-117	yes	2	0	0	0	0	0	0.22	0	0	0	0	0	0.07	0	Inf	up	1	1
TRINITY_DN2497_c0_g1	203	TRINITY_DN2497_c0_g1_i1	-	-	-	-	-	-	-	-	-	-	7	5	7	0	0	0	7.98	3.95	9.87	0	0	0	7.27	0	Inf	up	1	1	no	0	0	0	0	0	0	0	0	0	0	0	0	0	0	0	no	1	1
TRINITY_DN24998_c0_g2	395	TRINITY_DN24998_c0_g2_i1	-	vha-17	V-type proton ATPase subunit e OS=Caenorhabditis elegans GN=vha-17 PE=3 SV=2	GO:0033181(plasma membrane proton-transporting V-type ATPase complex);GO:0046961(proton-transporting ATPase activity, rotational mechanism)	ENOG41121M0(ATPase, H transporting, lysosomal 9kDa, V0 subunit e1)	-	-	-	-	U6PML3.1 PF05493.11;ATP_synt_H;	981.99	1192.99	662	242	181	207	171.49	149.47	146.6	27.48	24.24	24.34	155.85	25.35	3.02794	up	2.66613e-239	5.19793e-238	yes	3	1	0	1	0	0	0.34	0.12	0	0.12	0	0	0.15	0.04	1.9069	up	1	1
TRINITY_DN25033_c0_g1	238	TRINITY_DN25033_c0_g1_i1	-	-	-	-	-	-	-	-	-	-	0	0	0	0	1	0	0	0	0	0	0.5	0	0	0.17	-Inf	down	1	1	no	0	0	2	0	0	0	0	0	0.88	0	0	0	0.29	0	Inf	up	1	1
TRINITY_DN25072_c0_g1	314	TRINITY_DN25072_c0_g1_i1	Mitochondrial import inner membrane translocase subunit TIM9, partial [Anthurium amnicola]	tin-9.1	Mitochondrial import inner membrane translocase subunit Tim9 OS=Caenorhabditis elegans GN=tin-9.1 PE=3 SV=1	GO:0000003(reproduction);GO:0005739(mitochondrion);GO:0005743(mitochondrial inner membrane);GO:0006810(transport);GO:0008565(protein transporter activity);GO:0015031(protein transport);GO:0016020(membrane);GO:0040014(regulation of multicellular organism growth);GO:0042719(mitochondrial intermembrane space protein transporter complex);GO:0042721(mitochondrial inner membrane protein insertion compl…	ENOG4111TUA(mitochondrial import inner membrane translocase, subunit)	-	-	-	-	A0A0N4ZQS8.1 PF02953.13;zf-Tim10_DDP;	296	345	200	75	38	56	89.51	74.14	76.41	14.31	8.52	11.03	80.02	11.29	3.17851	up	8.7983e-93	6.55884e-92	yes	2	0	1	0	0	0	0.38	0	0.2	0	0	0	0.19	0	Inf	up	1	1
TRINITY_DN25078_c0_g1	227	TRINITY_DN25078_c0_g1_i1	predicted protein [Physcomitrella patens]	pfd-6	Probable prefoldin subunit 6 OS=Caenorhabditis briggsae GN=pfd-6 PE=3 SV=1	GO:0005737(cytoplasm);GO:0006457(protein folding);GO:0016272(prefoldin complex);GO:0051087(chaperone binding);GO:0051131(chaperone-mediated protein complex assembly)	COG1382(Molecular chaperone capable of stabilizing a range of proteins. Seems to fulfill an ATP-independent, HSP70-like function in archaeal de novo protein folding (By similarity))	-	-	-	-	A4HSP1.1 PF01920.18;Prefoldin_2;	8	4	10	0	0	0	6.56	2.28	10.19	0	0	0	6.34	0	Inf	up	1	1	no	0	0	0	0	0	0	0	0	0	0	0	0	0	0	0	no	1	1
TRINITY_DN25167_c0_g1	201	TRINITY_DN25167_c0_g1_i1	-	-	-	-	-	-	-	-	-	-	7	5	3	0	1	0	8.21	4.06	4.34	0	0.83	0	5.54	0.28	4.3064	up	1	1	no	0	0	0	0	0	0	0	0	0	0	0	0	0	0	0	no	1	1
TRINITY_DN25172_c0_g1	769	TRINITY_DN25172_c0_g1_i1	PREDICTED: DNA excision repair protein ERCC-1 [Ricinus communis]	ERCC1	DNA excision repair protein ERCC-1 OS=Bos taurus GN=ERCC1 PE=2 SV=1	GO:0003684(damaged DNA binding);GO:0004519(endonuclease activity);GO:0005634(nucleus);GO:0006281(DNA repair);GO:0006284(base-excision repair);GO:0019899(enzyme binding);GO:0042802(identical protein binding);GO:0070914(UV-damage excision repair);GO:0090305(nucleic acid phosphodiester bond hydrolysis)	COG0304(Catalyzes the condensation reaction of fatty acid synthesis by the addition to an acyl acceptor of two carbons from malonyl-ACP (By similarity));COG0489(ATP-binding protein);COG5241(Excision repair cross-complementing rodent repair deficiency, complementation group 1 (Includes overlapping antisense sequence))	K10849	DNA excision repair protein ERCC-1	-	rcu03420(Nucleotide excision repair)	A0A044TTD3.1 PF03834.12;Rad10;	174	180	99	28	19	32	10.14	7.59	7.33	1.09	0.87	1.29	8.35	1.08	3.37201	up	3.15085e-59	1.90045e-58	yes	0	0	0	0	0	0	0	0	0	0	0	0	0	0	0	no	1	1
TRINITY_DN25330_c0_g1	224	TRINITY_DN25330_c0_g1_i1	-	pmp3	Plasma membrane proteolipid 3 OS=Neosartorya fumigata (strain ATCC MYA-4609 / Af293 / CBS 101355 / FGSC A1100) GN=pmp3 PE=3 SV=1	GO:0003674(molecular_function);GO:0005737(cytoplasm);GO:0005886(plasma membrane);GO:0006812(cation transport);GO:0016021(integral component of membrane);GO:0035690(cellular response to drug);GO:0042391(regulation of membrane potential)	COG0401(hydrophobic protein)	-	-	-	-	A0A0L0MX48.1 PF01679.15;Pmp3;	15	5	8	3	1	6	12.81	2.96	8.49	1.54	0.6	3.16	8.09	1.77	2.1924	up	1	1	no	0	0	0	0	0	0	0	0	0	0	0	0	0	0	0	no	1	1
TRINITY_DN25359_c0_g1	562	TRINITY_DN25359_c0_g1_i1	40S ribosomal protein S14 [Anthurium amnicola]	RpS14a	40S ribosomal protein S14a OS=Drosophila yakuba GN=RpS14a PE=2 SV=1	GO:0003735(structural constituent of ribosome);GO:0005840(ribosome);GO:0006412(translation);GO:0022627(cytosolic small ribosomal subunit)	COG0100(Located on the platform of the 30S subunit, it bridges several disparate RNA helices of the 16S rRNA. Forms part of the Shine-Dalgarno cleft in the 70S ribosome (By similarity))	K02955	small subunit ribosomal protein S14e	-	sita03010(Ribosome)	B4IL57.1 PF00411.17;Ribosomal_S11;	0	0	0	0	0	0	0	0	0	0	0	0	0	0	0	no	1	1	no	0	0	0	0	0	0	0	0	0	0	0	0	0	0	0	no	1	1
TRINITY_DN25365_c0_g1	442	TRINITY_DN25365_c0_g1_i1	40S ribosomal protein S20 [Anthurium amnicola]	RpS20	40S ribosomal protein S20 OS=Drosophila melanogaster GN=RpS20 PE=1 SV=1	GO:0003723(RNA binding);GO:0003735(structural constituent of ribosome);GO:0005840(ribosome);GO:0006412(translation);GO:0022627(cytosolic small ribosomal subunit)	COG0051(tRNA binding)	K02969	small subunit ribosomal protein S20e	-	csl03010(Ribosome)	A0A0L0CLX0.1 PF00338.20;Ribosomal_S10;	0	0	0	0	0	1	0	0	0	0	0	0.1	0	0.03	-Inf	down	1	1	no	0	2	1	0	0	0	0	0.19	0.09	0	0	0	0.09	0	Inf	up	1	1
TRINITY_DN2537_c0_g1	222	TRINITY_DN2537_c0_g1_i1	-	-	-	-	-	-	-	-	-	-	2	2	9	4	2	3	1.76	1.22	9.81	2.11	1.24	1.63	4.26	1.66	1.3597	up	1	1	no	2	3	0	3	1	2	1.07	1.7	0	1.83	0.61	1.4	0.92	1.28	-0.4764	down	1	1
TRINITY_DN25430_c0_g1	268	TRINITY_DN25430_c0_g1_i1	-	-	-	-	-	-	-	-	-	-	9	25	12	5	0	1	4.36	8.5	7.29	1.48	0	0.3	6.72	0.59	3.68637	up	9.76622e-10	2.80803e-09	yes	0	0	0	0	0	0	0	0	0	0	0	0	0	0	0	no	1	1
TRINITY_DN2544_c0_g1	248	TRINITY_DN2544_c0_g1_i1	-	-	-	-	-	-	-	-	-	-	15	14	12	16	9	6	9.29	6.06	9.29	6	3.96	2.31	8.21	4.09	1.27361	up	0.00266698	0.00469854	yes	0	0	0	0	0	0	0	0	0	0	0	0	0	0	0	no	1	1
TRINITY_DN2566_c0_g1	221	TRINITY_DN2566_c0_g1_i1	-	-	-	-	-	-	-	-	-	-	0	29	23	0	0	0	0	17.91	25.42	0	0	0	14.44	0	7.66152	up	7.37556e-08	1.91628e-07	yes	34	31	31	0	0	0	18.39	17.77	17.27	0	0	0	17.81	0	7.93384	up	3.0444e-23	2.55823e-22
TRINITY_DN25731_c0_g1	217	TRINITY_DN25731_c0_g1_i1	-	-	-	-	-	-	-	-	-	-	16	5	2	2	1	1	15.06	3.26	2.33	1.13	0.66	0.58	6.88	0.79	3.1225	up	1	1	no	0	0	0	0	0	0	0	0	0	0	0	0	0	0	0	no	1	1
TRINITY_DN25845_c0_g1	220	TRINITY_DN25845_c0_g1_i1	-	-	-	-	COG5231(subunit (H)	-	-	-	-	Q38CG7.1 PF03224.12;V-ATPase_H_N;	1	7	9	0	0	0	0.9	4.38	10.08	0	0	0	5.12	0	Inf	up	1	1	no	0	0	0	0	0	0	0	0	0	0	0	0	0	0	0	no	1	1
TRINITY_DN25928_c0_g1	536	TRINITY_DN25928_c0_g1_i1	-	-	-	-	-	-	-	-	-	-	207	241	149	1099	834	1047	20.64	17.34	18.87	72.49	65.02	71.7	18.95	69.74	-1.4527	down	3.12476e-53	1.81258e-52	yes	11	24	32	0	2	0	0.72	1.66	2.18	0	0.14	0	1.52	0.05	4.7013	up	2.37712e-11	9.98757e-11
TRINITY_DN25977_c0_g1	812	TRINITY_DN25977_c0_g1_i1	60S ribosomal protein L7, partial [Anthurium amnicola]	RpL7	60S ribosomal protein L7 OS=Drosophila melanogaster GN=RpL7 PE=1 SV=2	GO:0000022(mitotic spindle elongation);GO:0003729(mRNA binding);GO:0003735(structural constituent of ribosome);GO:0005840(ribosome);GO:0006412(translation);GO:0007052(mitotic spindle organization);GO:0019843(rRNA binding);GO:0022625(cytosolic large ribosomal subunit);GO:0035073(pupariation);GO:0051298(centrosome duplication)	COG1841(ribosomal large subunit biogenesis)	K02937	large subunit ribosomal protein L7e	-	mus03010(Ribosome)	Q5TNJ4.3 PF00327.18;Ribosomal_L30;	0	0	0	0	0	0	0	0	0	0	0	0	0	0	0	no	1	1	no	0	0	0	0	0	0	0	0	0	0	0	0	0	0	0	no	1	1
TRINITY_DN26130_c0_g1	201	TRINITY_DN26130_c0_g1_i1	ATPase, AAA-type, CDC48 protein [Arabidopsis thaliana]	cdc48	Cell division cycle protein 48 OS=Schizosaccharomyces pombe (strain 972 / ATCC 24843) GN=cdc48 PE=1 SV=2	GO:0000790(nuclear chromatin);GO:0005515(protein binding);GO:0005524(ATP binding);GO:0005634(nucleus);GO:0005737(cytoplasm);GO:0005829(cytosol);GO:0006511(ubiquitin-dependent protein catabolic process);GO:0016485(protein processing);GO:0016887(ATPase activity);GO:0030433(ER-associated ubiquitin-dependent protein catabolic process);GO:0034098(VCP-NPL4-UFD1 AAA ATPase complex);GO:0036266(Cdc48p-Npl…	COG0464(Aaa atpase)	K13525	transitional endoplasmic reticulum ATPase	-	ath04141(Protein processing in endoplasmic reticulum)	I4Y633.1 PF02359.16;CDC48_N;	0	12	4	0	0	0	0	9.74	5.79	0	0	0	5.18	0	Inf	up	1	1	no	0	0	0	0	0	0	0	0	0	0	0	0	0	0	0	no	1	1
TRINITY_DN26143_c0_g1	206	TRINITY_DN26143_c0_g1_i1	-	-	-	-	-	-	-	-	-	-	5	13	4	0	0	0	5.48	9.86	5.42	0	0	0	6.92	0	Inf	up	1	1	no	0	0	0	0	0	0	0	0	0	0	0	0	0	0	0	no	1	1
TRINITY_DN26174_c0_g1	205	TRINITY_DN26174_c0_g1_i1	-	-	-	-	-	-	-	-	-	-	5	5	10	0	0	0	5.55	3.84	13.72	0	0	0	7.7	0	Inf	up	1	1	no	1	0	0	0	0	0	0.67	0	0	0	0	0	0.22	0	Inf	up	1	1
TRINITY_DN26200_c0_g1	1036	TRINITY_DN26200_c0_g1_i1	hypothetical protein SELMODRAFT_85223 [Selaginella moellendorffii]	UTP23	rRNA-processing protein UTP23 homolog OS=Homo sapiens GN=UTP23 PE=1 SV=2	GO:0005730(nucleolus);GO:0006364(rRNA processing);GO:0032040(small-subunit processome);GO:0070181(small ribosomal subunit rRNA binding)	COG1412(small subunit (SSU) processome component, homolog)	K14566	U3 small nucleolar RNA-associated protein 24	-	smo03008(Ribosome biogenesis in eukaryotes)	A0A044SEN0.1 PF04900.10;Fcf1;	322	380	218	49	30	35	12.71	10.87	10.94	1.29	0.94	0.96	11.51	1.06	3.86892	up	1.15668e-136	1.16162e-135	yes	2	0	0	0	1	0	0.05	0	0	0	0.03	0	0.02	0.01	1	up	1	1
TRINITY_DN26317_c0_g1	443	TRINITY_DN26317_c0_g1_i1;TRINITY_DN26317_c0_g1_i2	-	Ggamma1	Guanine nucleotide-binding protein subunit gamma-1 OS=Drosophila melanogaster GN=Ggamma1 PE=2 SV=1	GO:0003015(heart process);GO:0003380(establishment or maintenance of cytoskeleton polarity involved in gastrulation);GO:0004871(signal transducer activity);GO:0005834(heterotrimeric G-protein complex);GO:0005886(plasma membrane);GO:0007015(actin filament organization);GO:0007155(cell adhesion);GO:0007186(G-protein coupled receptor signaling pathway);GO:0007391(dorsal closure);GO:0007637(proboscis…	ENOG41122JF(Guanine nucleotide-binding proteins (G proteins) are involved as a modulator or transducer in various transmembrane signaling systems. The beta and gamma chains are required for the GTPase activity, for replacement of GDP by GTP, and for G protein- effector interaction)	-	-	-	-	A0A0M3HTK3.1 PF00631.20;G-gamma;	236	265	146	67	37	66	40.11	29.04	26.54	6.47	5.24	8.44	31.9	6.72	2.78828	up	1.73521e-61	1.06456e-60	yes	1	0	0	0	0	0	0.09	0	0	0	0	0	0.03	0	Inf	up	1	1
TRINITY_DN2634_c0_g1	208	TRINITY_DN2634_c0_g1_i1	-	-	-	-	-	-	-	-	-	-	5	13	5	0	0	0	5.33	9.6	6.59	0	0	0	7.17	0	Inf	up	1	1	no	0	0	0	0	0	0	0	0	0	0	0	0	0	0	0	no	1	1
TRINITY_DN26396_c0_g1	215	TRINITY_DN26396_c0_g1_i1	-	-	-	GO:0000941(condensed nuclear chromosome inner kinetochore);GO:0007020(microtubule nucleation);GO:0007094(mitotic spindle assembly checkpoint);GO:0031617(NMS complex);GO:0034501(protein localization to kinetochore);GO:0051010(microtubule plus-end binding)	ENOG4110U0A(attachment of spindle microtubules to kinetochore)	-	-	-	-	E3RWP8.1 PF15402.4;Spc7_N;	9	0	2	5	3	4	8.71	0	2.4	2.91	2.05	2.39	3.7	2.45	0.5947	up	1	1	no	0	0	0	0	0	0	0	0	0	0	0	0	0	0	0	no	1	1
TRINITY_DN26400_c0_g1	207	TRINITY_DN26400_c0_g1_i1	hypothetical protein EUGRSUZ_E01216 [Eucalyptus grandis]	dur3-1	Probable urea active transporter 1 OS=Schizosaccharomyces pombe (strain 972 / ATCC 24843) GN=dur3-1 PE=3 SV=1	GO:0005887(integral component of plasma membrane);GO:0015204(urea transmembrane transporter activity);GO:0015293(symporter activity);GO:0015489(putrescine transmembrane transporter activity);GO:0015606(spermidine transmembrane transporter activity);GO:0015848(spermidine transport)	COG0591(symporter)	-	-	-	-	M2TIQ5.1 PF00474.15;SSF;	0	11	6	0	2	2	0	8.23	8.02	0	1.53	1.34	5.42	0.96	2.4972	up	1	1	no	0	0	0	0	0	0	0	0	0	0	0	0	0	0	0	no	1	1
TRINITY_DN2642_c0_g1	221	TRINITY_DN2642_c0_g1_i1	PREDICTED: ATP-dependent DNA helicase PIF1-like [Nicotiana tabacum]	-	-	-	-	-	-	-	-	-	1	6	11	5	0	0	0.89	3.71	12.16	2.67	0	0	5.59	0.89	2.651	up	1	1	no	0	0	0	0	0	0	0	0	0	0	0	0	0	0	0	no	1	1
TRINITY_DN26516_c0_g1	209	TRINITY_DN26516_c0_g1_i1	putative GDP-L-fucose synthetase [Coccomyxa subellipsoidea C-169]	ger	GDP-L-fucose synthase OS=Dictyostelium discoideum GN=ger PE=3 SV=1	GO:0003824(catalytic activity);GO:0008152(metabolic process);GO:0009226(nucleotide-sugar biosynthetic process);GO:0016491(oxidoreductase activity);GO:0016853(isomerase activity);GO:0042351('de novo' GDP-L-fucose biosynthetic process);GO:0050577(GDP-L-fucose synthase activity);GO:0050662(coenzyme binding);GO:0055114(oxidation-reduction process)	COG0451(Nad-dependent epimerase dehydratase)	K02377	GDP-L-fucose synthase	EC:1.1.1.271	csl00051(Fructose and mannose metabolism);csl00520(Amino sugar and nucleotide sugar metabolism)	D7FW27.1 PF01370.19;Epimerase;	2	9	11	0	0	2	2.1	6.55	14.31	0	0	1.3	7.65	0.43	4.1531	up	1	1	no	0	0	0	0	0	0	0	0	0	0	0	0	0	0	0	no	1	1
TRINITY_DN26672_c0_g1	218	TRINITY_DN26672_c0_g1_i1	-	-	-	-	-	-	-	-	-	-	8	6	7	0	0	0	7.43	3.86	8.06	0	0	0	6.45	0	Inf	up	1	1	no	0	0	0	0	0	0	0	0	0	0	0	0	0	0	0	no	1	1
TRINITY_DN26778_c0_g1	228	TRINITY_DN26778_c0_g1_i1	-	-	-	-	-	-	-	-	-	-	0	3	8	0	0	0	0	1.69	8.04	0	0	0	3.24	0	Inf	up	1	1	no	6	4	7	0	0	0	2.95	2.08	3.54	0	0	0	2.86	0	Inf	up	1	1
TRINITY_DN2678_c0_g1	212	TRINITY_DN2678_c0_g1_i1	-	-	-	-	-	-	-	-	-	-	0	0	0	0	0	0	0	0	0	0	0	0	0	0	0	no	1	1	no	0	0	0	3	12	2	0	0	0	2.08	8.41	1.61	0	4.03	-Inf	down	1	1
TRINITY_DN26820_c0_g1	206	TRINITY_DN26820_c0_g1_i1	H/ACA ribonucleoprotein complex subunit 2, partial [Anthurium amnicola]	Nhp2	H/ACA ribonucleoprotein complex subunit 2 OS=Mus musculus GN=Nhp2 PE=1 SV=1	GO:0000469(cleavage involved in rRNA processing);GO:0000470(maturation of LSU-rRNA);GO:0006412(translation);GO:0022625(cytosolic large ribosomal subunit);GO:0031118(rRNA pseudouridine synthesis);GO:0031120(snRNA pseudouridine synthesis);GO:0031429(box H/ACA snoRNP complex);GO:0034513(box H/ACA snoRNA binding)	COG1358((ribosomal) protein)	K11129	H/ACA ribonucleoprotein complex subunit 2	-	mis03008(Ribosome biogenesis in eukaryotes)	S9VXV1.1 PF01248.24;Ribosomal_L7Ae;	2	8	9	1	0	0	2.19	6.07	12.19	0.66	0	0	6.82	0.22	4.9542	up	1	1	no	0	0	0	0	0	0	0	0	0	0	0	0	0	0	0	no	1	1
TRINITY_DN26833_c0_g2	247	TRINITY_DN26833_c0_g2_i1	-	-	-	-	-	-	-	-	-	-	8	7	11	0	0	0	5.02	3.07	8.63	0	0	0	5.57	0	Inf	up	1	1	no	0	0	0	0	0	0	0	0	0	0	0	0	0	0	0	no	1	1
TRINITY_DN26932_c0_g1	218	TRINITY_DN26932_c0_g1_i1	-	-	-	-	-	-	-	-	-	-	9	7	3	0	1	0	8.36	4.51	3.45	0	0.65	0	5.44	0.22	4.628	up	1	1	no	0	0	0	0	0	0	0	0	0	0	0	0	0	0	0	no	1	1
TRINITY_DN26945_c0_g2	207	TRINITY_DN26945_c0_g2_i1	-	-	-	GO:0003674(molecular_function);GO:0005575(cellular_component)	ENOG410XY3K(NA)	-	-	-	-	-	0	0	0	0	0	0	0	0	0	0	0	0	0	0	0	no	1	1	no	0	0	0	11	3	0	0	0	0	8.15	2.25	0	0	3.47	-Inf	down	1	1
TRINITY_DN27140_c0_g2	232	TRINITY_DN27140_c0_g2_i1	-	-	-	-	-	-	-	-	-	-	14	2	5	1	1	3	10.72	1.07	4.77	0.46	0.54	1.42	5.52	0.81	2.7687	up	1	1	no	0	0	0	0	0	0	0	0	0	0	0	0	0	0	0	no	1	1
TRINITY_DN27180_c0_g1	222	TRINITY_DN27180_c0_g1_i1	-	-	-	-	-	-	-	-	-	-	11	7	5	3	0	1	9.66	4.27	5.45	1.58	0	0.54	6.46	0.71	3.1856	up	1	1	no	0	0	0	0	0	0	0	0	0	0	0	0	0	0	0	no	1	1
TRINITY_DN27393_c0_g1	559	TRINITY_DN27393_c0_g1_i1	-	-	-	-	ENOG410XR70(Ferric-chelate reductase)	-	-	-	-	A0A0N5C562.1 PF01682.17;DB;	134	180	95	47	34	44	12.48	12.11	11.25	2.9	2.48	2.82	11.95	2.73	2.56041	up	6.88112e-51	3.91422e-50	yes	0	0	0	0	0	0	0	0	0	0	0	0	0	0	0	no	1	1
TRINITY_DN27437_c0_g1	210	TRINITY_DN27437_c0_g1_i1	-	-	-	-	-	-	-	-	-	-	0	2	0	6	14	12	0	1.44	0	3.75	10.25	7.7	0.48	7.23	-3.9129	down	1	1	no	0	0	0	1	1	0	0	0	0	0.71	0.72	0	0	0.48	-Inf	down	1	1
TRINITY_DN27487_c0_g1	209	TRINITY_DN27487_c0_g1_i1	-	-	-	-	-	-	-	-	-	-	3	8	11	1	1	0	3.16	5.83	14.31	0.63	0.74	0	7.77	0.46	4.0782	up	1	1	no	0	0	0	0	0	0	0	0	0	0	0	0	0	0	0	no	1	1
TRINITY_DN27496_c0_g1	330	TRINITY_DN27496_c0_g1_i1	40S ribosomal protein s21e [Camellia sinensis]	RPS21	40S ribosomal protein S21 OS=Cyanophora paradoxa GN=RPS21 PE=3 SV=1	GO:0000447(endonucleolytic cleavage in ITS1 to separate SSU-rRNA from 5.8S rRNA and LSU-rRNA from tricistronic rRNA transcript (SSU-rRNA, 5.8S rRNA, LSU-rRNA));GO:0000461(endonucleolytic cleavage to generate mature 3'-end of SSU-rRNA from (SSU-rRNA, 5.8S rRNA, LSU-rRNA));GO:0003735(structural constituent of ribosome);GO:0005634(nucleus);GO:0006412(translation);GO:0022627(cytosolic small ribosomal…	ENOG4112266(40S ribosomal protein S21)	K02971	small subunit ribosomal protein S21e	-	sind03010(Ribosome)	Q4DFU6.1 PF01249.16;Ribosomal_S21e;	147	244	141	6	2	2	38.96	46.08	47.27	1.01	0.4	0.35	44.1	0.59	6.52541	up	2.26008e-108	1.86161e-107	yes	7	4	5	1	2	0	1.16	0.71	0.86	0.19	0.38	0	0.91	0.19	2.2599	up	1	1
TRINITY_DN27757_c0_g1	218	TRINITY_DN27757_c0_g1_i1	-	dnaJ1	Chaperone protein DnaJ 1 OS=Mycobacterium paratuberculosis (strain ATCC BAA-968 / K-10) GN=dnaJ1 PE=3 SV=1	GO:0005739(mitochondrion);GO:0007005(mitochondrion organization);GO:0042981(regulation of apoptotic process)	-	K09517	DnaJ homolog subfamily B member 11	-	bpg04141(Protein processing in endoplasmic reticulum)	V5SCB3.1 PF00226.29;DnaJ;	4	0	14	0	0	0	3.71	0	16.11	0	0	0	6.61	0	Inf	up	1	1	no	0	0	2	0	0	0	0	0	1.16	0	0	0	0.39	0	Inf	up	1	1
TRINITY_DN27763_c0_g1	244	TRINITY_DN27763_c0_g1_i1	-	Hmcn2	Hemicentin-2 OS=Mus musculus GN=Hmcn2 PE=1 SV=1	GO:0005201(extracellular matrix structural constituent);GO:0005509(calcium ion binding);GO:0005578(proteinaceous extracellular matrix);GO:0005604(basement membrane);GO:0071711(basement membrane organization)	ENOG410ZN3C(von Willebrand factor A domain containing 7)	-	-	-	-	E3MB16.1 PF07679.14;I-set;	6	9	10	1	1	0	3.92	4.1	8.15	0.39	0.46	0	5.39	0.28	4.2668	up	1	1	no	0	0	0	0	0	0	0	0	0	0	0	0	0	0	0	no	1	1
TRINITY_DN27779_c0_g1	211	TRINITY_DN27779_c0_g1_i1	-	-	-	-	-	-	-	-	-	-	2	3	9	0	1	0	2.05	2.13	11.39	0	0.72	0	5.19	0.24	4.4346	up	1	1	no	0	0	0	0	0	0	0	0	0	0	0	0	0	0	0	no	1	1
TRINITY_DN27892_c0_g1	230	TRINITY_DN27892_c0_g1_i1	-	-	-	-	-	-	-	-	-	-	0	0	0	5	16	4	0	0	0	2.37	8.88	1.94	0	4.4	-Inf	down	1	1	no	0	0	0	0	0	0	0	0	0	0	0	0	0	0	0	no	1	1
TRINITY_DN27909_c0_g1	1961	TRINITY_DN27909_c0_g1_i1	PREDICTED: protein MRG1 isoform X1 [Cicer arietinum]	Morf4l1	Mortality factor 4-like protein 1 OS=Rattus norvegicus GN=Morf4l1 PE=2 SV=1	GO:0005634(nucleus);GO:0006338(chromatin remodeling);GO:0006342(chromatin silencing);GO:0006355(regulation of transcription, DNA-templated);GO:0016568(chromatin modification);GO:0016575(histone deacetylation);GO:0035267(NuA4 histone acetyltransferase complex);GO:0043967(histone H4 acetylation);GO:0043968(histone H2A acetylation)	ENOG410XR9F(Mortality factor 4-like protein)	-	-	-	-	A0A0N4UYW5.1 PF05712.11;MRG;	433	497	260	82	45	83	8.07	6.72	6.16	1.03	0.67	1.08	6.98	0.93	3.35806	up	8.79055e-111	7.37178e-110	yes	3	0	0	1	0	0	0.04	0	0	0.01	0	0	0.01	0	Inf	up	1	1
TRINITY_DN27920_c0_g1	627	TRINITY_DN27920_c0_g1_i1	-	-	-	-	-	-	-	-	-	-	266	355	185	61	51	50	20.76	20.02	18.35	3.16	3.13	2.69	19.71	2.99	3.16176	up	5.57312e-104	4.45877e-103	yes	3	0	0	0	1	0	0.15	0	0	0	0.06	0	0.05	0.02	1.3219	up	1	1
TRINITY_DN28002_c0_g1	532	TRINITY_DN28002_c0_g1_i1;TRINITY_DN28002_c0_g1_i2	predicted protein [Physcomitrella patens]	rpb-8	Probable DNA-directed RNA polymerases I, II, and III subunit RPABC3 OS=Caenorhabditis briggsae GN=rpb-8 PE=3 SV=1	GO:0001054(RNA polymerase I activity);GO:0001055(RNA polymerase II activity);GO:0001056(RNA polymerase III activity);GO:0005665(DNA-directed RNA polymerase II, core complex);GO:0005666(DNA-directed RNA polymerase III complex);GO:0005736(DNA-directed RNA polymerase I complex)	ENOG4111FT0(DNA-directed RNA polymerases I, II and III)	K03016	DNA-directed RNA polymerases I, II, and III subunit RPABC3	-	ppp00230(Purine metabolism);ppp00240(Pyrimidine metabolism);ppp03020(RNA polymerase)	A0A0K0J039.1 PF03870.13;RNA_pol_Rpb8;	110	144	80	33	34	51	12.85	11.11	11.29	2.49	2.68	3.7	11.75	2.96	2.35169	up	8.42968e-34	4.12332e-33	yes	1	0	0	0	0	0	0.14	0	0	0	0	0	0.05	0	Inf	up	1	1
TRINITY_DN28157_c0_g1	1295	TRINITY_DN28157_c0_g1_i1	PREDICTED: phosphatidylinositol/phosphatidylcholine transfer protein SFH2 isoform X1 [Camelina sativa]	sec14	Sec14 cytosolic factor OS=Schizosaccharomyces pombe (strain 972 / ATCC 24843) GN=sec14 PE=3 SV=1	GO:0000281(mitotic cytokinesis);GO:0005628(prospore membrane);GO:0005634(nucleus);GO:0006893(Golgi to plasma membrane transport);GO:0008525(phosphatidylcholine transporter activity);GO:0008526(phosphatidylinositol transporter activity);GO:0010570(regulation of filamentous growth);GO:0015914(phospholipid transport);GO:0031322(ascospore-type prospore-specific spindle pole body remodeling);GO:003215…	ENOG410XRSQ(Transfer protein)	K02433	aspartyl-tRNA(Asn)/glutamyl-tRNA(Gln) amidotransferase subunit A	EC:6.3.5.6 6.3.5.7	apro00970(Aminoacyl-tRNA biosynthesis)	E3S7M6.1 PF00650.18;CRAL_TRIO;	129	174	90	466	424	534	3.88	3.79	3.44	9.39	10.13	11.2	3.7	10.24	-1.00551	down	7.08043e-17	2.62188e-16	yes	33	16	18	33	28	33	0.66	0.34	0.38	0.7	0.61	0.84	0.46	0.72	-0.641742	down	0.0297763	0.0454284
TRINITY_DN28190_c0_g1	205	TRINITY_DN28190_c0_g1_i1	BnaA09g17390D [Brassica napus]	KGD1	2-oxoglutarate dehydrogenase, mitochondrial OS=Saccharomyces cerevisiae (strain ATCC 204508 / S288c) GN=KGD1 PE=1 SV=2	GO:0009353(mitochondrial oxoglutarate dehydrogenase complex);GO:0042645(mitochondrial nucleoid)	COG0567(2-oxoglutarate dehydrogenase, E1)	K00164	2-oxoglutarate dehydrogenase E1 component	EC:1.2.4.2	brp01200(Carbon metabolism);brp00020(Citrate cycle (TCA cycle));brp00310(Lysine degradation);brp00380(Tryptophan metabolism)	G4R6B3.1 PF02779.22;Transket_pyr;	1	5	13	0	0	0	1.11	3.84	17.84	0	0	0	7.6	0	Inf	up	1	1	no	0	1	0	0	0	0	0	0.72	0	0	0	0	0.24	0	Inf	up	1	1
TRINITY_DN28245_c0_g1	241	TRINITY_DN28245_c0_g1_i1	-	-	-	-	-	-	-	-	-	-	4	17	6	0	0	0	2.72	8.05	5.08	0	0	0	5.28	0	Inf	up	1	1	no	0	2	0	0	0	0	0	0.88	0	0	0	0	0.29	0	Inf	up	1	1
TRINITY_DN28259_c0_g1	473	TRINITY_DN28259_c0_g1_i1	-	-	-	-	-	-	-	-	-	-	397	508	291	88	96	101	48.99	45.16	45.6	7.15	9.21	8.51	46.58	8.29	2.92231	up	2.15359e-126	2.00259e-125	yes	0	0	0	0	0	0	0	0	0	0	0	0	0	0	0	no	1	1
TRINITY_DN28376_c0_g1	262	TRINITY_DN28376_c0_g1_i1	PREDICTED: 60S ribosomal protein L29-1-like [Malus domestica]	RpL29	60S ribosomal protein L29 OS=Drosophila melanogaster GN=RpL29 PE=1 SV=1	GO:0003682(chromatin binding);GO:0003735(structural constituent of ribosome);GO:0005840(ribosome);GO:0006412(translation);GO:0022625(cytosolic large ribosomal subunit)	ENOG4112428(ribosomal protein l29)	K02905	large subunit ribosomal protein L29e	-	mdm03010(Ribosome)	B3MBW7.1 PF01779.15;Ribosomal_L29e;	0	0	0	0	0	0	0	0	0	0	0	0	0	0	0	no	1	1	no	0	0	0	0	0	0	0	0	0	0	0	0	0	0	0	no	1	1
TRINITY_DN28426_c0_g1	236	TRINITY_DN28426_c0_g1_i1	-	-	-	-	-	-	-	-	-	-	13	10	8	3	0	0	9.43	5.05	7.23	1.31	0	0	7.24	0.44	4.0404	up	1	1	no	0	0	0	0	0	0	0	0	0	0	0	0	0	0	0	no	1	1
TRINITY_DN2846_c0_g2	305	TRINITY_DN2846_c0_g2_i1	-	-	-	-	-	-	-	-	-	-	4	4	3	66	46	44	1.31	0.93	1.24	13.58	11.12	9.34	1.16	11.35	-2.93115	down	2.38922e-12	7.69352e-12	yes	281	257	284	67	63	63	57.25	55.72	59.8	15.51	14.61	16.86	57.59	15.66	1.94023	up	7.59896e-60	2.07811e-58
TRINITY_DN28524_c0_g1	272	TRINITY_DN28524_c0_g1_i1	-	-	-	-	-	-	-	-	-	-	0	28	17	0	0	0	0	9.1	9.86	0	0	0	6.32	0	7.40754	up	1.60568e-07	4.0809e-07	yes	29	33	43	0	0	0	8.2	9.93	12.54	0	0	0	10.22	0	8.06456	up	1.303e-24	1.17069e-23
TRINITY_DN28573_c0_g1	236	TRINITY_DN28573_c0_g1_i1	predicted protein [Hordeum vulgare subsp. vulgare]	-	-	-	ENOG410YB4W(NA)	-	-	-	-	-	5	16	7	14	17	19	3.63	8.08	6.33	6.12	8.71	8.53	6.01	7.79	-0.000484792	down	1	1	no	6	10	6	9	12	10	2.65	4.68	2.72	4.56	6.09	5.82	3.35	5.49	-0.7126	down	1	1
TRINITY_DN28578_c0_g1	201	TRINITY_DN28578_c0_g1_i1	predicted protein [Hordeum vulgare subsp. vulgare]	-	-	-	ENOG4111FT1(protein phosphatase 1, regulatory subunit)	-	-	-	-	-	1	2	9	4	0	0	1.17	1.62	13.03	2.84	0	0	5.27	0.95	2.4718	up	1	1	no	0	0	0	0	0	0	0	0	0	0	0	0	0	0	0	no	1	1
TRINITY_DN28666_c0_g1	221	TRINITY_DN28666_c0_g1_i1	F-box-like/WD repeat-containing protein TBL1XR1, partial [Ananas comosus]	-	-	-	-	-	-	-	-	F9WL88.1 PF00400.30;WD40;	11	2	4	0	0	0	9.79	1.24	4.42	0	0	0	5.15	0	Inf	up	1	1	no	0	0	0	0	0	0	0	0	0	0	0	0	0	0	0	no	1	1
TRINITY_DN28689_c0_g1	494	TRINITY_DN28689_c0_g1_i1	-	asg-1	Probable ATP synthase subunit g 1, mitochondrial OS=Caenorhabditis elegans GN=asg-1 PE=3 SV=1	GO:0000276(mitochondrial proton-transporting ATP synthase complex, coupling factor F(o));GO:0005739(mitochondrion);GO:0006754(ATP biosynthetic process);GO:0006810(transport);GO:0006811(ion transport);GO:0015078(hydrogen ion transmembrane transporter activity);GO:0015986(ATP synthesis coupled proton transport);GO:0015992(proton transport);GO:0016020(membrane);GO:0031966(mitochondrial membrane);GO:…	ENOG4111TZ1(Mitochondrial membrane ATP synthase (F(1)F(0) ATP synthase or Complex V) produces ATP from ADP in the presence of a proton gradient across the membrane which is generated by electron transport complexes of the respiratory chain. F-type ATPases consist of two structural domains, F(1) - containing the extramembraneous catalytic core, and F(0) - containing the membrane proton channel, li…	-	-	-	-	A0A0K0FZV0.1 PF04718.13;ATP-synt_G;	505	621	372	117	117	101	57.75	51.19	54.03	8.82	10.42	7.9	54.32	9.05	3.01828	up	8.55767e-147	9.20111e-146	yes	0	0	0	0	1	1	0	0	0	0	0.08	0.1	0	0.06	-Inf	down	1	1
TRINITY_DN28695_c0_g1	207	TRINITY_DN28695_c0_g1_i1	acyl-CoA dehydrogenase-related family protein [Populus trichocarpa]	IBR3	Probable acyl-CoA dehydrogenase IBR3 OS=Arabidopsis thaliana GN=IBR3 PE=1 SV=1	GO:0003674(molecular_function);GO:0005575(cellular_component);GO:0008150(biological_process)	COG3173(Aminoglycoside phosphotransferase)	K00249	acyl-CoA dehydrogenase	EC:1.3.8.7	pop01200(Carbon metabolism);pop01212(Fatty acid metabolism);pop00640(Propanoate metabolism);pop00071(Fatty acid degradation);pop00280(Valine, leucine and isoleucine degradation);pop00410(beta-Alanine metabolism)	E4ZV13.1 PF01636.21;APH;	3	5	6	0	0	0	3.24	3.74	8.02	0	0	0	5	0	Inf	up	1	1	no	0	0	0	0	0	1	0	0	0	0	0	0.86	0	0.29	-Inf	down	1	1
TRINITY_DN28712_c0_g1	737	TRINITY_DN28712_c0_g1_i1	-	boca	LDLR chaperone boca OS=Drosophila melanogaster GN=boca PE=1 SV=2	GO:0005737(cytoplasm);GO:0005783(endoplasmic reticulum);GO:0005788(endoplasmic reticulum lumen);GO:0006612(protein targeting to membrane);GO:0006888(ER to Golgi vesicle-mediated transport);GO:0012505(endomembrane system);GO:0016055(Wnt signaling pathway);GO:0032799(low-density lipoprotein receptor particle metabolic process);GO:0045177(apical part of cell);GO:0048477(oogenesis);GO:0048728(probosc…	ENOG4111SG4(Wnt receptor signaling pathway)	-	-	-	-	U1MEF5.1 PF10185.7;Mesd;	151	193	115	24	18	23	9.33	8.63	9.03	0.99	0.88	0.98	9	0.95	3.67204	up	1.98341e-84	1.405e-83	yes	1	0	1	0	0	0	0.04	0	0.04	0	0	0	0.03	0	Inf	up	1	1
TRINITY_DN28788_c0_g1	1148	TRINITY_DN28788_c0_g1_i1;TRINITY_DN28788_c0_g1_i2	-	-	-	-	-	-	-	-	-	-	208	268	132	765	642	718	7.23	6.82	6.24	17.98	17.77	17.53	6.76	17.76	-0.954785	down	1.94863e-22	8.1623e-22	no	48	56	45	54	51	46	1.13	1.38	1.09	1.35	1.28	1.43	1.2	1.35	-0.165958	down	0.387511	0.454491
TRINITY_DN2880_c0_g1	205	TRINITY_DN2880_c0_g1_i1	-	-	-	-	-	-	-	-	-	-	1	3	7	1	3	1	1.11	2.31	9.61	0.67	2.36	0.69	4.34	1.24	1.8074	up	1	1	no	0	0	0	0	0	0	0	0	0	0	0	0	0	0	0	no	1	1
TRINITY_DN28834_c0_g1	224	TRINITY_DN28834_c0_g1_i1	-	-	-	-	-	-	-	-	-	-	3	6	9	0	0	0	2.56	3.56	9.55	0	0	0	5.22	0	Inf	up	1	1	no	0	0	0	0	0	0	0	0	0	0	0	0	0	0	0	no	1	1
TRINITY_DN28842_c0_g1	1108	TRINITY_DN28842_c0_g1_i1	-	-	-	-	ENOG4111EBS(NA)	-	-	-	-	-	603	696	458	115	97	91	21.89	18.32	21.14	2.8	2.79	2.3	20.45	2.63	3.40549	up	6.02765e-174	7.66625e-173	yes	1	0	2	0	0	0	0.02	0	0.05	0	0	0	0.02	0	Inf	up	1	1
TRINITY_DN2888_c0_g1	202	TRINITY_DN2888_c0_g1_i1	-	-	-	-	-	-	-	-	-	-	5	11	3	0	0	0	5.78	8.81	4.29	0	0	0	6.29	0	Inf	up	1	1	no	0	0	0	0	0	0	0	0	0	0	0	0	0	0	0	no	1	1
TRINITY_DN289_c0_g1	723	TRINITY_DN289_c0_g1_i1	60S ribosomal protein L10, partial [Anthurium amnicola]	RpL10	60S ribosomal protein L10 OS=Drosophila melanogaster GN=RpL10 PE=1 SV=1	GO:0000022(mitotic spindle elongation);GO:0003735(structural constituent of ribosome);GO:0005737(cytoplasm);GO:0005840(ribosome);GO:0006412(translation);GO:0007052(mitotic spindle organization);GO:0019233(sensory perception of pain);GO:0022625(cytosolic large ribosomal subunit);GO:0043025(neuronal cell body);GO:0051297(centrosome organization);GO:0051298(centrosome duplication)	COG0197(Binds 23S rRNA and is also seen to make contacts with the A and possibly P site tRNAs (By similarity))	K02866	large subunit ribosomal protein L10e	-	gmx03010(Ribosome)	B4QLV8.1 PF00252.16;Ribosomal_L16;	0	0	0	2	0	0	0	0	0	0.08	0	0	0	0.03	-Inf	down	1	1	no	0	2	4	0	0	0	0	0.09	0.18	0	0	0	0.09	0	Inf	up	1	1
TRINITY_DN28916_c0_g1	1134	TRINITY_DN28916_c0_g1_i1;TRINITY_DN28916_c0_g1_i2	-	mrpl-45	Probable 39S ribosomal protein L45, mitochondrial OS=Caenorhabditis elegans GN=mrpl-45 PE=3 SV=3	GO:0005739(mitochondrion);GO:0005840(ribosome);GO:0030529(intracellular ribonucleoprotein complex)	ENOG411019B(ribosomal protein, L45)	-	-	-	-	A0A0M3K241.1 PF04280.13;Tim44;	476	579	317	95	57	73	16.96	15.03	14.33	2.29	1.62	1.85	15.44	1.92	3.46466	up	9.24517e-163	1.09774e-161	yes	1	1	1	0	0	1	0.03	0.03	0.02	0	0	0.03	0.03	0.01	1.585	up	1	1
TRINITY_DN29064_c0_g1	761	TRINITY_DN29064_c0_g1_i1;TRINITY_DN29064_c0_g1_i2	Alpha N-terminal protein methyltransferase 1, partial [Anthurium amnicola]	homt-1	Alpha N-terminal protein methyltransferase 1 OS=Caenorhabditis briggsae GN=homt-1 PE=3 SV=1	GO:0005737(cytoplasm);GO:0006480(N-terminal protein amino acid methylation);GO:0071885(N-terminal protein N-methyltransferase activity)	ENOG410XS7T(o-methyltransferase)	-	-	-	-	A0A044SSQ1.1 PF05891.10;Methyltransf_PK;	184	246	109	40	32	43	11.22	10.86	8.44	1.63	1.55	1.82	10.17	1.67	3.06311	up	2.04312e-63	1.26981e-62	yes	1	0	0	0	0	0	0.04	0	0	0	0	0	0.01	0	Inf	up	1	1
TRINITY_DN29077_c0_g1	675	TRINITY_DN29077_c0_g1_i1;TRINITY_DN29077_c0_g1_i2	Mitochondrial import receptor subunit TOM20 [Anthurium amnicola]	tomm-20	Mitochondrial import receptor subunit TOM20 homolog OS=Caenorhabditis briggsae GN=tomm-20 PE=3 SV=1	GO:0005739(mitochondrion);GO:0005740(mitochondrial envelope);GO:0005741(mitochondrial outer membrane);GO:0005742(mitochondrial outer membrane translocase complex);GO:0006605(protein targeting);GO:0006626(protein targeting to mitochondrion);GO:0006810(transport);GO:0006886(intracellular protein transport);GO:0015031(protein transport);GO:0015266(protein channel activity);GO:0015450(P-P-bond-hydrol…	ENOG4111NAH(Translocase of outer mitochondrial membrane 20 homolog)	-	-	-	-	A0A0N4VGU8.1 PF02064.13;MAS20;	227	252	142	79	36	54	15.96	12.76	12.64	3.85	1.98	2.68	13.79	2.84	2.74301	up	6.92204e-52	3.97115e-51	yes	0	1	0	0	0	0	0	0.07	0	0	0	0	0.02	0	Inf	up	1	1
TRINITY_DN29115_c0_g1	777	TRINITY_DN29115_c0_g1_i1;TRINITY_DN29115_c0_g1_i2	-	-	-	-	-	-	-	-	-	-	190	190	136	40	40	49	12.87	9.57	11.55	1.83	2.21	2.23	11.33	2.09	2.87194	up	1.92579e-54	1.12583e-53	yes	1	0	1	0	0	0	0.05	0	0.05	0	0	0	0.03	0	Inf	up	1	1
TRINITY_DN29152_c0_g1	572	TRINITY_DN29152_c0_g1_i1;TRINITY_DN29152_c0_g1_i2	-	-	-	-	-	-	-	-	-	-	103	119	77	5	2	3	9.52	8.03	9.15	0.3	0.14	0.29	8.9	0.24	5.70435	up	6.54633e-76	4.40755e-75	yes	0	1	0	0	0	0	0	0.06	0	0	0	0	0.02	0	Inf	up	1	1
TRINITY_DN29192_c0_g1	227	TRINITY_DN29192_c0_g1_i1	-	unc-8	Degenerin unc-8 OS=Caenorhabditis elegans GN=unc-8 PE=2 SV=1	GO:0005216(ion channel activity);GO:0005261(cation channel activity);GO:0005272(sodium channel activity);GO:0005886(plasma membrane);GO:0006810(transport);GO:0006811(ion transport);GO:0006812(cation transport);GO:0006814(sodium ion transport);GO:0016020(membrane);GO:0016021(integral component of membrane);GO:0034220(ion transmembrane transport);GO:0035725(sodium ion transmembrane transport);GO:00…	ENOG410ZNFK(acid-sensing (proton-gated) ion channel)	-	-	-	-	A0A0K0E4T3.1 PF00858.22;ASC;	1	3	10	0	0	0	0.82	1.71	10.19	0	0	0	4.24	0	Inf	up	1	1	no	0	0	0	0	0	0	0	0	0	0	0	0	0	0	0	no	1	1
TRINITY_DN29205_c0_g1	215	TRINITY_DN29205_c0_g1_i1	-	-	-	-	-	-	-	-	-	-	10	5	5	0	0	0	9.68	3.35	5.99	0	0	0	6.34	0	Inf	up	1	1	no	0	0	0	0	0	0	0	0	0	0	0	0	0	0	0	no	1	1
TRINITY_DN29365_c0_g1	210	TRINITY_DN29365_c0_g1_i1	-	-	-	-	-	-	-	-	-	-	0	8	1	0	0	1	0	5.75	1.28	0	0	0.64	2.34	0.21	3.478	up	1	1	no	4	4	15	0	0	0	2.52	2.67	9.76	0	0	0	4.98	0	Inf	up	1	1
TRINITY_DN29433_c0_g1	865	TRINITY_DN29433_c0_g1_i1	-	Mrpl50	39S ribosomal protein L50, mitochondrial OS=Mus musculus GN=Mrpl50 PE=1 SV=2	GO:0005739(mitochondrion);GO:0005840(ribosome)	ENOG4111QY3(mitochondrial ribosomal protein L50)	-	-	-	-	A0A0N5CAX6.1 PF10501.7;Ribosomal_L50;	529	610	402	152	104	128	26.32	21.98	25.42	5.05	4.09	4.42	24.57	4.52	2.87898	up	1.94572e-131	1.87338e-130	yes	0	1	2	0	1	0	0	0.04	0.07	0	0.04	0	0.04	0.01	2	up	1	1
TRINITY_DN295_c0_g1	215	TRINITY_DN295_c0_g1_i1	-	-	-	-	-	-	-	-	-	-	7	6	7	2	0	0	6.77	4.02	8.39	1.16	0	0	6.39	0.39	4.0343	up	1	1	no	0	0	0	0	0	0	0	0	0	0	0	0	0	0	0	no	1	1
TRINITY_DN29512_c0_g1	848	TRINITY_DN29512_c0_g1_i1	-	-	-	-	-	-	-	-	-	-	133	148	105	319	213	310	6.79	5.47	6.82	10.88	8.6	11	6.36	10.16	-0.243423	down	0.106685	0.144101	no	34	32	30	21	22	27	1.15	1.15	1.06	0.76	0.81	1.16	1.12	0.91	0.303069	up	0.272467	0.334037
TRINITY_DN29559_c0_g1	696	TRINITY_DN29559_c0_g1_i1	PREDICTED: salt stress-induced protein-like [Oryza sativa Japonica Group]	-	Horcolin OS=Hordeum vulgare var. distichum PE=1 SV=2	GO:0009699(phenylpropanoid biosynthetic process);GO:0042349(guiding stereospecific synthesis activity)	ENOG41104IH(Jacalin-like lectin domain)	-	-	-	-	K4AL85.1 PF01419.15;Jacalin;	21	40	20	433	375	429	1.41	1.94	1.7	19.31	19.79	19.89	1.68	19.66	-3.07548	down	7.77066e-78	5.28598e-77	yes	110	117	107	167	197	157	4.87	5.5	4.95	7.94	9.53	8.82	5.11	8.76	-0.78773	down	6.70751e-11	2.72815e-10
TRINITY_DN29687_c0_g1	2279	TRINITY_DN29687_c0_g1_i1	-	-	-	-	-	-	-	-	-	-	0	0	0	0	0	0	0	0	0	0	0	0	0	0	0	no	1	1	no	0	0	0	0	0	0	0	0	0	0	0	0	0	0	0	no	1	1
TRINITY_DN29705_c0_g1	973	TRINITY_DN29705_c0_g1_i1	-	-	-	GO:0003674(molecular_function);GO:0005575(cellular_component);GO:0008150(biological_process)	ENOG410YUHQ(Extracellular matrix protein)	-	-	-	-	E3RJF3.1 PF10342.7;GPI-anchored;	510	827	424	1844	1561	1668	21.79	25.6	23.03	52.69	52.83	49.59	23.47	51.7	-0.681476	down	2.08604e-14	7.19258e-14	no	202	205	204	189	155	123	5.75	6.19	6.07	5.73	4.79	4.42	6	4.98	0.243624	up	0.0391981	0.0584561
TRINITY_DN29709_c0_g1	208	TRINITY_DN29709_c0_g1_i1	-	-	-	-	-	-	-	-	-	-	2	3	7	2	0	0	2.13	2.21	9.23	1.28	0	0	4.52	0.43	3.3939	up	1	1	no	0	0	0	0	0	0	0	0	0	0	0	0	0	0	0	no	1	1
TRINITY_DN29807_c0_g1	204	TRINITY_DN29807_c0_g1_i1	-	-	-	-	-	-	-	-	-	-	11	2	1	0	0	0	12.38	1.56	1.39	0	0	0	5.11	0	Inf	up	1	1	no	0	0	0	0	0	0	0	0	0	0	0	0	0	0	0	no	1	1
TRINITY_DN29860_c0_g1	780	TRINITY_DN29860_c0_g1_i1	-	-	-	-	-	-	-	-	-	-	1660	2100	1145	392	349	369	94.86	86.86	83.18	14.94	15.75	14.63	88.3	15.11	2.99513	up	1e-297	4e-296	yes	6	3	3	0	0	0	0.23	0.12	0.12	0	0	0	0.16	0	Inf	up	1	1
TRINITY_DN29912_c0_g2	214	TRINITY_DN29912_c0_g2_i1	-	-	-	-	-	-	-	-	-	-	9	4	4	0	0	0	8.83	2.72	4.86	0	0	0	5.47	0	Inf	up	1	1	no	0	0	0	0	0	0	0	0	0	0	0	0	0	0	0	no	1	1
TRINITY_DN29967_c0_g1	208	TRINITY_DN29967_c0_g1_i1	hypothetical protein SELMODRAFT_133092 [Selaginella moellendorffii]	serC	Phosphoserine aminotransferase OS=Bacillus alcalophilus GN=serC PE=1 SV=1	GO:0005575(cellular_component)	COG1932(Catalyzes the reversible conversion of 3- phosphohydroxypyruvate to phosphoserine and of 3-hydroxy-2-oxo-4- phosphonooxybutanoate to phosphohydroxythreonine (By similarity))	K00831	phosphoserine aminotransferase	EC:2.6.1.52	smo01200(Carbon metabolism);smo01230(Biosynthesis of amino acids);smo00260(Glycine, serine and threonine metabolism);smo00750(Vitamin B6 metabolism)	A0A0M9F141.1 PF00266.17;Aminotran_5;	0	0	0	0	0	0	0	0	0	0	0	0	0	0	0	no	1	1	no	0	0	0	6	4	10	0	0	0	4.39	2.96	8.48	0	5.28	-Inf	down	1	1
TRINITY_DN29972_c0_g1	210	TRINITY_DN29972_c0_g1_i1	-	-	-	-	-	-	-	-	-	-	2	17	2	0	0	0	2.08	12.21	2.57	0	0	0	5.62	0	Inf	up	1	1	no	0	0	0	0	0	0	0	0	0	0	0	0	0	0	0	no	1	1
TRINITY_DN30012_c0_g2	203	TRINITY_DN30012_c0_g2_i1	-	gbh-1	Probable gamma-butyrobetaine dioxygenase OS=Caenorhabditis elegans GN=gbh-1 PE=3 SV=1	GO:0005506(iron ion binding);GO:0008336(gamma-butyrobetaine dioxygenase activity);GO:0016491(oxidoreductase activity);GO:0016706(oxidoreductase activity, acting on paired donors, with incorporation or reduction of molecular oxygen, 2-oxoglutarate as one donor, and incorporation of one atom each of oxygen into both donors);GO:0045329(carnitine biosynthetic process);GO:0046872(metal ion binding);GO…	COG2175(dioxygenase)	-	-	-	-	A0A0N5CH02.1 PF02668.14;TauD;	2	4	6	0	0	2	2.28	3.16	8.46	0	0	1.42	4.63	0.47	3.3003	up	1	1	no	0	0	0	0	0	0	0	0	0	0	0	0	0	0	0	no	1	1
TRINITY_DN30025_c0_g1	234	TRINITY_DN30025_c0_g1_i1	-	METTL10	Protein-lysine N-methyltransferase METTL10 OS=Homo sapiens GN=METTL10 PE=1 SV=2	GO:0048741(skeletal muscle fiber development)	-	-	-	-	-	G1R2H9.1 PF03359.11;GKAP;	0	45.45	31.34	17.87	10.82	16.31	0	23.58	29.09	8.02	5.69	7.51	17.56	7.07	1.63938	up	0.0204312	0.0316898	yes	49.86	34.35	81.34	0	0	0	22.58	16.49	37.89	0	0	0	25.65	0	8.71206	up	7.76372e-26	7.40674e-25
TRINITY_DN30044_c0_g1	312	TRINITY_DN30044_c0_g1_i1	-	-	-	-	-	-	-	-	-	-	26	41	18	10	5	3	8	8.96	7	1.94	1.14	0.6	7.99	1.23	3.05021	up	1.91457e-14	6.61312e-14	yes	0	0	1	0	0	0	0	0	0.2	0	0	0	0.07	0	Inf	up	1	1
TRINITY_DN30137_c0_g1	301	TRINITY_DN30137_c0_g1_i1;TRINITY_DN30137_c0_g1_i2	Ubiquitin-related modifier 1-like protein [Dichanthelium oligosanthes]	URM1	Ubiquitin-related modifier 1 OS=Gallus gallus GN=URM1 PE=3 SV=1	GO:0002098(tRNA wobble uridine modification);GO:0005829(cytosol);GO:0016783(sulfurtransferase activity);GO:0032447(protein urmylation);GO:0034227(tRNA thio-modification);GO:0070062(extracellular exosome)	COG5131(tRNA thio-modification)	K12161	ubiquitin related modifier 1	-	cam04122(Sulfur relay system)	A0A0N4Z4S4.1 PF09138.9;Urm1;	33	48	28	2	14	11	11.97	12.29	12.7	0.45	3.72	2.55	12.32	2.24	2.8325	up	2.44481e-13	8.16093e-13	yes	0	0	0	0	0	0	0	0	0	0	0	0	0	0	0	no	1	1
TRINITY_DN3020_c0_g1	284	TRINITY_DN3020_c0_g1_i1	-	-	-	-	ENOG4111725(NA)	-	-	-	-	-	19	29	6	1	7	4	7.68	8.28	3.05	0.25	2.06	1.03	6.34	1.11	2.90303	up	1.5256e-07	3.88308e-07	yes	0	0	0	0	0	0	0	0	0	0	0	0	0	0	0	no	1	1
TRINITY_DN30289_c0_g1	207	TRINITY_DN30289_c0_g1_i1	-	-	-	-	-	-	-	-	-	-	1	12	1	0	0	0	1.08	8.98	1.34	0	0	0	3.8	0	Inf	up	1	1	no	0	0	0	0	0	0	0	0	0	0	0	0	0	0	0	no	1	1
TRINITY_DN30375_c0_g2	208	TRINITY_DN30375_c0_g2_i1	-	-	-	-	-	-	-	-	-	-	6	8	9	4	0	1	6.4	5.91	11.87	2.57	0	0.66	8.06	1.08	2.8997	up	1	1	no	0	0	0	0	0	0	0	0	0	0	0	0	0	0	0	no	1	1
TRINITY_DN30559_c0_g1	942	TRINITY_DN30559_c0_g1_i1	-	CUTAB1	Cutinase OS=Alternaria brassicicola GN=CUTAB1 PE=2 SV=1	GO:0005576(extracellular region);GO:0009405(pathogenesis);GO:0050525(cutinase activity)	ENOG410YI3Y(Catalyzes the hydrolysis of cutin, a polyester that forms the structure of plant cuticle)	-	-	-	-	E3RXY1.1 PF01083.20;Cutinase;	99	109	60	245	237	245	4.41	3.52	3.4	7.29	8.36	7.59	3.78	7.75	-0.586097	down	5.51711e-05	0.000116453	no	0	1	0	22	19	10	0	0.03	0	0.7	0.61	0.37	0.01	0.56	-5.34275	down	1.23412e-12	5.67426e-12
TRINITY_DN30676_c0_g1	202	TRINITY_DN30676_c0_g1_i1	-	-	-	-	-	-	-	-	-	-	13	4	3	0	0	1	15.03	3.2	4.29	0	0	0.72	7.51	0.24	4.9677	up	1	1	no	0	0	0	0	0	0	0	0	0	0	0	0	0	0	0	no	1	1
TRINITY_DN30745_c0_g1	203	TRINITY_DN30745_c0_g1_i1	-	-	-	-	-	-	-	-	-	-	0	4	7	0	0	0	0	3.16	9.87	0	0	0	4.34	0	Inf	up	1	1	no	2	5	3	0	0	0	1.39	3.68	2.15	0	0	0	2.41	0	Inf	up	1	1
TRINITY_DN30753_c0_g1	205	TRINITY_DN30753_c0_g1_i1	-	-	-	-	-	-	-	-	-	-	6	5	6	0	0	1	6.66	3.84	8.23	0	0	0.69	6.24	0.23	4.7618	up	1	1	no	0	1	0	0	0	0	0	0.72	0	0	0	0	0.24	0	Inf	up	1	1
TRINITY_DN30933_c0_g1	513	TRINITY_DN30933_c0_g1_i1	-	-	UPF0568 protein C14orf166 homolog OS=Xenopus laevis PE=2 SV=1	GO:0000993(RNA polymerase II core binding);GO:0003723(RNA binding);GO:0005634(nucleus);GO:0005737(cytoplasm);GO:0006388(tRNA splicing, via endonucleolytic cleavage and ligation);GO:0045944(positive regulation of transcription from RNA polymerase II promoter);GO:0072669(tRNA-splicing ligase complex)	ENOG410XRFT(chromosome 14 open reading frame 166)	-	-	-	-	A0A0N4UZF8.1 PF10036.7;RLL;	183	205	101	30	36	28	19.62	15.85	13.76	2.12	3.01	2.06	16.41	2.4	3.21524	up	1.89472e-57	1.12935e-56	yes	2	0	1	0	0	0	0.14	0	0.07	0	0	0	0.07	0	Inf	up	1	1
TRINITY_DN30941_c0_g1	1006	TRINITY_DN30941_c0_g1_i1;TRINITY_DN30941_c0_g1_i2	hypothetical protein KFL_006210020 [Klebsormidium flaccidum]	-	-	GO:0008152(metabolic process);GO:0016787(hydrolase activity)	COG0412(dienelactone hydrolase)	-	-	-	-	A0A0N4WUB5.1 PF01738.16;DLH;	593	580	414	122	93	95	25.87	18.33	22.99	3.55	3.21	2.88	22.4	3.21	3.23764	up	9.26921e-115	7.9516e-114	yes	1	0	1	0	0	0	0.03	0	0.03	0	0	0	0.02	0	Inf	up	1	1
TRINITY_DN30982_c0_g1	209	TRINITY_DN30982_c0_g1_i1	acetate CoA-transferase YdiF [Medicago truncatula]	ydiF	Acetate CoA-transferase YdiF OS=Escherichia coli O157:H7 GN=ydiF PE=1 SV=1	GO:0008152(metabolic process);GO:0008410(CoA-transferase activity);GO:0008775(acetate CoA-transferase activity);GO:0016740(transferase activity);GO:0046459(short-chain fatty acid metabolic process);GO:0046952(ketone body catabolic process);GO:0051289(protein homotetramerization)	COG4670(CoA transferase having broad substrate specificity for short-chain acyl-CoA thioesters with the activity decreasing when the length of the carboxylic acid chain exceeds four carbons (By similarity))	-	-	-	-	-	7	8	7	0	0	0	7.36	5.83	9.11	0	0	0	7.43	0	Inf	up	1	1	no	0	1	0	0	0	0	0	0.68	0	0	0	0	0.23	0	Inf	up	1	1
TRINITY_DN3100_c0_g1	877	TRINITY_DN3100_c0_g1_i1	-	ARB_07590	Uncharacterized secreted protein ARB_07590 OS=Arthroderma benhamiae (strain ATCC MYA-4681 / CBS 112371) GN=ARB_07590 PE=1 SV=1	GO:0003674(molecular_function);GO:0005575(cellular_component);GO:0008150(biological_process)	ENOG410YDBG(NA)	-	-	-	-	E3RXA7.1 PF14273.4;DUF4360;	148	214	163	278	233	218	7.23	7.57	10.12	9.07	9.01	7.4	8.31	8.49	0.409281	up	0.00956916	0.0156364	no	5	1	11	46	40	43	0.16	0.03	0.37	1.59	1.41	1.77	0.19	1.59	-3.04607	down	1.45726e-18	9.66078e-18
TRINITY_DN31067_c0_g2	349	TRINITY_DN31067_c0_g2_i1	PREDICTED: probable phospholipid hydroperoxide glutathione peroxidase [Daucus carota subsp. sativus]	gpx-1	Glutathione peroxidase 1 OS=Caenorhabditis elegans GN=gpx-1 PE=3 SV=1	GO:0004601(peroxidase activity);GO:0004602(glutathione peroxidase activity);GO:0006979(response to oxidative stress);GO:0016491(oxidoreductase activity);GO:0055114(oxidation-reduction process)	COG0386(glutathione peroxidase)	K00432	glutathione peroxidase	EC:1.11.1.9	sind00590(Arachidonic acid metabolism);sind00480(Glutathione metabolism)	A0A0N5CUE2.1 PF00255.17;GSHPx;	71	83	50	0	0	0	16.37	13.67	14.6	0	0	0	14.88	0	9.5857	up	1.16916e-53	6.79752e-53	yes	0	0	0	0	0	0	0	0	0	0	0	0	0	0	0	no	1	1
TRINITY_DN31086_c0_g2	211	TRINITY_DN31086_c0_g2_i1	-	-	-	-	-	-	-	-	-	-	8	4	0	0	0	0	8.19	2.83	0	0	0	0	3.67	0	Inf	up	1	1	no	0	0	0	0	0	0	0	0	0	0	0	0	0	0	0	no	1	1
TRINITY_DN31181_c0_g1	448	TRINITY_DN31181_c0_g1_i1;TRINITY_DN31181_c0_g1_i2;TRINITY_DN31181_c0_g1_i3	-	-	-	-	-	-	-	-	-	-	179	208	136	58	25	36	24.84	20.59	24.78	5.31	2.75	3.4	23.4	3.82	3.01001	up	2.32338e-57	1.3836e-56	yes	0	1	1	1	0	1	0	0.09	0.09	0.1	0	0.11	0.06	0.07	-0.2224	down	1	1
TRINITY_DN31219_c0_g1	204	TRINITY_DN31219_c0_g1_i1	-	-	-	GO:0003676(nucleic acid binding);GO:0003677(DNA binding);GO:0005575(cellular_component);GO:0008150(biological_process)	ENOG4111H9Z(NA)	-	-	-	-	-	2	1	6	2	4	1	2.25	0.78	8.34	1.36	3.19	0.7	3.79	1.75	1.1148	up	1	1	no	0	0	0	0	0	0	0	0	0	0	0	0	0	0	0	no	1	1
TRINITY_DN31247_c0_g1	207	TRINITY_DN31247_c0_g1_i1	Developmentally-regulated GTP-binding protein 1 [Auxenochlorella protothecoides]	drg1	Developmentally-regulated GTP-binding protein 1 OS=Xenopus laevis GN=drg1 PE=2 SV=1	GO:0005525(GTP binding)	COG1163(GTP-Binding protein)	-	-	-	-	Q38AS7.1 PF16897.3;MMR_HSR1_Xtn;	9	9	2	0	0	0	9.73	6.73	2.67	0	0	0	6.38	0	Inf	up	1	1	no	0	1	1	0	0	0	0	0.7	0.68	0	0	0	0.46	0	Inf	up	1	1
TRINITY_DN31339_c0_g1	792	TRINITY_DN31339_c0_g1_i1	-	-	-	GO:0000742(karyogamy involved in conjugation with cellular fusion);GO:0003674(molecular_function);GO:0005829(cytosol);GO:0030286(dynein complex);GO:0030989(dynein-driven meiotic oscillatory nuclear movement);GO:0032117(horsetail-astral microtubule array);GO:0035974(meiotic spindle pole body);GO:0044732(mitotic spindle pole body);GO:0044816(Nsk1-Dlc1 complex);GO:0071687(horsetail nucleus leading e…	ENOG4111Z1N(Dynein light chain tctex1)	-	-	-	-	E3RDF8.1 PF03645.11;Tctex-1;	87	128	68	309	285	305	4.87	5.19	4.84	11.54	12.6	11.84	4.97	11.99	-0.815933	down	8.35276e-10	2.409e-09	no	22	14	11	23	17	14	0.82	0.55	0.43	0.91	0.69	0.66	0.6	0.75	-0.345196	down	0.346767	0.411973
TRINITY_DN31364_c0_g1	256	TRINITY_DN31364_c0_g1_i1	Ribosomal protein L38, component of cytosolic 80S ribosome and 60S large subunit [Ostreococcus lucimarinus CCE9901]	rpl-38	60S ribosomal protein L38 OS=Neurospora crassa (strain ATCC 24698 / 74-OR23-1A / CBS 708.71 / DSM 1257 / FGSC 987) GN=rpl-38 PE=3 SV=1	GO:0006412(translation)	ENOG4112229(Ribosomal protein L38)	K02923	large subunit ribosomal protein L38e	-	ccp03010(Ribosome)	N1RN62.1 PF01781.16;Ribosomal_L38e;	0	0	0	0	0	0	0	0	0	0	0	0	0	0	0	no	1	1	no	32	29	36	0	0	0	10.91	10.51	12.63	0	0	0	11.35	0	7.94896	up	1.38923e-24	1.24646e-23
TRINITY_DN31375_c0_g1	297	TRINITY_DN31375_c0_g1_i1	-	-	-	-	-	-	-	-	-	-	0	37.93	28.62	0	0	0	0	9.51	12.77	0	0	0	7.43	0	8.02202	up	1.69715e-08	4.57534e-08	yes	49.4	27.74	52.25	0	0	0	10.82	6.47	11.82	0	0	0	9.7	0	8.35557	up	1.93453e-26	1.88817e-25
TRINITY_DN31388_c0_g1	209	TRINITY_DN31388_c0_g1_i1	-	-	-	-	-	K01114	phospholipase C	EC:3.1.4.3	obr00562(Inositol phosphate metabolism);obr00564(Glycerophospholipid metabolism);obr00565(Ether lipid metabolism)	L8H8F6.1 PF04185.12;Phosphoesterase;	1	14	4	0	0	1	1.05	10.2	5.2	0	0	0.65	5.48	0.22	4.6386	up	1	1	no	0	0	0	0	0	0	0	0	0	0	0	0	0	0	0	no	1	1
TRINITY_DN31658_c0_g1	658	TRINITY_DN31658_c0_g1_i1	-	-	-	-	-	-	-	-	-	-	342	427	224	39	44	54	24.85	22.43	20.69	1.88	2.52	2.71	22.66	2.37	3.70248	up	1.80299e-134	1.78132e-133	yes	0	0	1	2	0	0	0	0	0.05	0.1	0	0	0.02	0.03	-0.585	down	1	1
TRINITY_DN31663_c0_g2	238	TRINITY_DN31663_c0_g2_i1	-	-	-	-	-	-	-	-	-	-	3	11	12	0	0	0	2.12	5.41	10.57	0	0	0	6.03	0	Inf	up	1	1	no	0	0	0	0	1	0	0	0	0	0	0.49	0	0	0.16	-Inf	down	1	1
TRINITY_DN31697_c0_g1	1187	TRINITY_DN31697_c0_g1_i1;TRINITY_DN31697_c0_g1_i2	-	-	-	-	ENOG4110IGG(Mediator complex subunit 27)	-	-	-	-	-	396	421	265	119	94	108	14.7	12.2	12.27	2.66	2.96	2.51	13.06	2.71	2.62016	up	1.66692e-90	1.22405e-89	yes	3	0	2	0	0	0	0.07	0	0.16	0	0	0	0.08	0	Inf	up	1	1
TRINITY_DN31762_c0_g2	1715	TRINITY_DN31762_c0_g2_i1	26S proteasome non-ATPase regulatory subunit 12, partial [Anthurium amnicola]	Psmd12	26S proteasome non-ATPase regulatory subunit 12 OS=Mus musculus GN=Psmd12 PE=1 SV=4	GO:0005737(cytoplasm);GO:0008541(proteasome regulatory particle, lid subcomplex);GO:0031595(nuclear proteasome complex);GO:0043161(proteasome-mediated ubiquitin-dependent protein catabolic process)	COG5071(26S proteasome non-ATPase regulatory subunit)	K03035	26S proteasome regulatory subunit N5	-	csl03050(Proteasome)	A0A0B2V283.1 PF01399.25;PCI;	757	885	515	185	112	178	16.41	13.92	14.2	2.69	1.93	2.7	14.84	2.44	3.0494	up	1.58562e-166	1.93224e-165	yes	1	0	1	0	1	0	0.01	0	0.02	0	0.02	0	0.01	0.01	0	no	1	1
TRINITY_DN31782_c0_g1	203	TRINITY_DN31782_c0_g1_i1	-	-	-	-	-	-	-	-	-	-	0	10	7	0	0	0	0	7.9	9.87	0	0	0	5.92	0	Inf	up	1	1	no	11	5	13	0	0	0	7.63	3.68	9.32	0	0	0	6.88	0	Inf	up	1	1
TRINITY_DN31839_c0_g1	214	TRINITY_DN31839_c0_g1_i1	-	-	-	-	-	-	-	-	-	-	9	4	3	1	0	0	8.83	2.72	3.64	0.59	0	0	5.06	0.2	4.6611	up	1	1	no	0	0	0	0	0	0	0	0	0	0	0	0	0	0	0	no	1	1
TRINITY_DN31849_c0_g2	610	TRINITY_DN31849_c0_g2_i1	-	-	-	-	-	-	-	-	-	-	467	553	339	173	127	129	37.99	32.5	35.04	9.34	8.11	7.24	35.18	8.23	2.52899	up	1.1421e-105	9.23397e-105	yes	0	0	0	0	0	0	0	0	0	0	0	0	0	0	0	no	1	1
TRINITY_DN31858_c0_g1	201	TRINITY_DN31858_c0_g1_i1	-	-	-	-	-	-	-	-	-	-	4	9	6	0	0	0	4.69	7.3	8.69	0	0	0	6.89	0	Inf	up	1	1	no	0	0	0	0	0	0	0	0	0	0	0	0	0	0	0	no	1	1
TRINITY_DN31892_c0_g1	225	TRINITY_DN31892_c0_g1_i1	-	-	-	-	-	-	-	-	-	-	3	14	5	0	0	0	2.53	8.19	5.23	0	0	0	5.32	0	Inf	up	1	1	no	0	0	0	0	0	0	0	0	0	0	0	0	0	0	0	no	1	1
TRINITY_DN31928_c0_g1	207	TRINITY_DN31928_c0_g1_i1	-	-	-	-	-	-	-	-	-	-	4	9	8	0	0	0	4.32	6.73	10.69	0	0	0	7.25	0	Inf	up	1	1	no	0	0	0	0	0	0	0	0	0	0	0	0	0	0	0	no	1	1
TRINITY_DN32042_c0_g1	201	TRINITY_DN32042_c0_g1_i1	-	-	-	-	-	-	-	-	-	-	7	5	3	0	0	0	8.21	4.06	4.34	0	0	0	5.54	0	Inf	up	1	1	no	0	0	0	0	0	0	0	0	0	0	0	0	0	0	0	no	1	1
TRINITY_DN32155_c0_g1	430	TRINITY_DN32155_c0_g1_i1	-	-	-	-	-	-	-	-	-	-	235	265	160	101	74	71	34.6	28.06	29.9	9.74	8.42	7.09	30.85	8.42	2.28656	up	3.04269e-53	1.76529e-52	yes	0	0	0	0	0	0	0	0	0	0	0	0	0	0	0	no	1	1
TRINITY_DN32168_c0_g1	204	TRINITY_DN32168_c0_g1_i1	-	-	-	-	-	-	-	-	-	-	9	8	5	0	0	0	10.13	6.23	6.95	0	0	0	7.77	0	Inf	up	1	1	no	0	0	1	2	0	0	0	0	0.71	1.54	0	0	0.24	0.51	-1.0875	down	1	1
TRINITY_DN32173_c0_g1	209	TRINITY_DN32173_c0_g1_i1	-	-	-	-	ENOG4110CDI(tigger transposable element derived)	-	-	-	-	G0N3N4.1 PF03184.17;DDE_1;	12	10	9	2	0	6	12.62	7.28	11.71	1.27	0	3.9	10.54	1.72	2.6154	up	1	1	no	0	0	0	0	0	0	0	0	0	0	0	0	0	0	0	no	1	1
TRINITY_DN3219_c0_g1	765	TRINITY_DN3219_c0_g1_i1;TRINITY_DN3219_c0_g1_i2	predicted protein, partial [Ostreococcus lucimarinus CCE9901]	mtp-18	Mitochondrial fission process protein 1 OS=Caenorhabditis elegans GN=mtp-18 PE=3 SV=2	GO:0003674(molecular_function);GO:0005575(cellular_component);GO:0005739(mitochondrion);GO:0005743(mitochondrial inner membrane);GO:0006915(apoptotic process);GO:0008150(biological_process);GO:0016020(membrane);GO:0016021(integral component of membrane)	ENOG4111JTM(Mitochondrial fission process 1)	-	-	-	-	H3FY79.1 PF10558.7;MTP18;	163	124	75	35	24	21	10.58	5.79	6.18	1.52	1.23	0.94	7.52	1.23	3.03982	up	6.93347e-30	3.2443e-29	yes	0	0	1	0	0	0	0	0	0.04	0	0	0	0.01	0	Inf	up	1	1
TRINITY_DN32271_c0_g1	313	TRINITY_DN32271_c0_g1_i1;TRINITY_DN32271_c0_g1_i2	Ribosomal protein L38, component of cytosolic 80S ribosome and 60S large subunit [Ostreococcus lucimarinus CCE9901]	RpL38	60S ribosomal protein L38 OS=Drosophila melanogaster GN=RpL38 PE=1 SV=1	GO:0003723(RNA binding);GO:0003735(structural constituent of ribosome);GO:0006412(translation);GO:0022618(ribonucleoprotein complex assembly);GO:0022625(cytosolic large ribosomal subunit)	ENOG4112229(Ribosomal protein L38)	K02923	large subunit ribosomal protein L38e	-	cme03010(Ribosome)	S9UBB7.1 PF01781.16;Ribosomal_L38e;	87	97	51	0	1	1	32.91	25.8	25.31	0	0.23	0.2	28.01	0.14	7.41941	up	9.73924e-58	5.8135e-57	yes	4	7	0	0	0	0	0.78	1.89	0	0	0	0	0.89	0	Inf	up	1	1
TRINITY_DN32484_c0_g1	1199	TRINITY_DN32484_c0_g1_i1	-	-	-	GO:0003674(molecular_function);GO:0005575(cellular_component);GO:0008150(biological_process)	ENOG410YZF6(DUF1713)	-	-	-	-	E5A4Q2.1 PF08213.9;DUF1713;	106	145	85	358	300	382	3.5	3.47	3.56	7.91	7.85	8.78	3.51	8.18	-0.769884	down	1.06101e-09	3.04563e-09	no	15	19	15	21	26	47	0.33	0.44	0.35	0.49	0.62	1.3	0.37	0.8	-1.10622	down	0.00277381	0.00505602
TRINITY_DN32511_c0_g1	1267	TRINITY_DN32511_c0_g1_i1	putative mitochondrial phosphate carrier protein [Anthurium amnicola]	SPBC1703.13c	Probable mitochondrial phosphate carrier protein OS=Schizosaccharomyces pombe (strain 972 / ATCC 24843) GN=SPBC1703.13c PE=3 SV=1	GO:0003735(structural constituent of ribosome);GO:0006412(translation)	ENOG410XPST(Phosphate carrier protein)	-	-	-	-	B2WHE1.1 PF00153.25;Mito_carr;	91	95	59	1264	1061	1193	2.81	2.13	2.31	26.14	26	25.68	2.42	25.94	-2.98192	down	7.57273e-172	9.53915e-171	yes	0	2	0	11	15	16	0	0.04	0	0.24	0.34	0.42	0.01	0.33	-4.29627	down	7.38498e-10	2.75542e-09
TRINITY_DN32522_c0_g1	825	TRINITY_DN32522_c0_g1_i1	-	-	-	-	ENOG410Z25I(cell wall protein)	-	-	-	-	-	86	111	75	284	243	339	4.56	4.26	5.05	10.04	10.17	12.47	4.62	10.89	-0.801465	down	1.01642e-07	2.6154e-07	no	52	32	24	26	39	33	1.83	1.19	0.88	0.98	1.49	1.47	1.3	1.31	-0.0156752	down	1	1
TRINITY_DN32523_c0_g1	608	TRINITY_DN32523_c0_g1_i1;TRINITY_DN32523_c0_g1_i2;TRINITY_DN32523_c0_g1_i3	-	-	-	-	-	-	-	-	-	-	106	129	60	42	18	32	10.97	9.7	8.29	2.99	1.48	2.38	9.65	2.28	2.5284	up	1.81877e-28	8.38274e-28	yes	0	0	0	0	0	0	0	0	0	0	0	0	0	0	0	no	1	1
TRINITY_DN32573_c0_g1	672	TRINITY_DN32573_c0_g1_i1;TRINITY_DN32573_c0_g1_i2	predicted protein [Physcomitrella patens]	RPS7	40S ribosomal protein S7 OS=Avicennia marina GN=RPS7 PE=2 SV=1	GO:0006364(rRNA processing);GO:0022627(cytosolic small ribosomal subunit);GO:0030686(90S preribosome);GO:0032040(small-subunit processome);GO:0042274(ribosomal small subunit biogenesis)	ENOG410ZYKB(ribosomal protein S7)	K02993	small subunit ribosomal protein S7e	-	ppp03010(Ribosome)	F9WIF0.1 PF01251.16;Ribosomal_S7e;	193	313	177	1	15	5	13.78	16.07	16.07	0.05	0.85	0.25	15.31	0.38	5.83774	up	8.80402e-114	7.49972e-113	yes	5	3	9	0	1	1	0.24	0.15	0.45	0	0.05	0.06	0.28	0.04	2.8074	up	1	1
TRINITY_DN32595_c0_g1	744	TRINITY_DN32595_c0_g1_i1;TRINITY_DN32595_c0_g1_i2;TRINITY_DN32595_c0_g1_i3;TRINITY_DN32595_c0_g1_i4	PREDICTED: ferritin-4, chloroplastic-like [Ziziphus jujuba]	-	Soma ferritin OS=Lymnaea stagnalis PE=2 SV=2	GO:0005575(cellular_component);GO:0006826(iron ion transport);GO:0006879(cellular iron ion homeostasis);GO:0008199(ferric iron binding);GO:0046872(metal ion binding)	COG1528(Stores iron in a soluble, non-toxic, readily available form. Important for iron homeostasis (By similarity))	-	-	-	-	T1ELR3.1 PF00210.22;Ferritin;	226	253	184	38	27	53	15.93	12.83	15.89	1.68	1.39	2.6	14.88	1.89	3.37058	up	4.67066e-72	3.07728e-71	yes	0	0	0	0	0	0	0	0	0	0	0	0	0	0	0	no	1	1
TRINITY_DN32622_c0_g1	467	TRINITY_DN32622_c0_g1_i1	60S ribosomal protein L27a, partial [Anthurium amnicola]	RpL27A	60S ribosomal protein L27a OS=Drosophila melanogaster GN=RpL27A PE=1 SV=2	GO:0000022(mitotic spindle elongation);GO:0003735(structural constituent of ribosome);GO:0005840(ribosome);GO:0006412(translation);GO:0007052(mitotic spindle organization);GO:0022625(cytosolic large ribosomal subunit);GO:0051298(centrosome duplication)	COG0200(Binds to the 23S rRNA (By similarity))	K02900	large subunit ribosomal protein L27Ae	-	atr03010(Ribosome)	B3MU25.1 PF00828.17;Ribosomal_L27A;	0	0	0	0	0	0	0	0	0	0	0	0	0	0	0	no	1	1	no	1	0	1	0	0	0	0.08	0	0.09	0	0	0	0.06	0	Inf	up	1	1
TRINITY_DN32642_c0_g3	624	TRINITY_DN32642_c0_g3_i1	-	-	-	-	-	-	-	-	-	-	31	42	20.64	151.7	120.73	148.86	2.44	2.39	2.06	7.92	7.46	8.08	2.3	7.82	-1.30798	down	4.79507e-12	1.5279e-11	yes	10	6	5	10	10	8	0.52	0.33	0.27	0.56	0.57	0.53	0.37	0.55	-0.5719	down	1	1
TRINITY_DN32659_c0_g1	211	TRINITY_DN32659_c0_g1_i1	-	-	-	-	-	-	-	-	-	-	9	8	2	0	0	0	9.21	5.67	2.53	0	0	0	5.8	0	Inf	up	1	1	no	0	0	0	0	0	0	0	0	0	0	0	0	0	0	0	no	1	1
TRINITY_DN32755_c0_g1	904	TRINITY_DN32755_c0_g1_i1	-	F53E10.6	RRP15-like protein OS=Caenorhabditis elegans GN=F53E10.6 PE=3 SV=1	GO:0000460(maturation of 5.8S rRNA);GO:0000470(maturation of LSU-rRNA);GO:0030687(preribosome, large subunit precursor)	ENOG4111R78(ribosomal RNA processing 15 homolog (S. cerevisiae))	-	-	-	-	A0A0B2US29.1 PF07890.10;Rrp15p;	542	601	330	74	65	90	25.45	20.44	19.7	2.32	2.42	2.94	21.86	2.56	3.53882	up	7.23176e-147	7.78059e-146	yes	1	1	1	0	0	0	0.03	0.03	0.03	0	0	0	0.03	0	Inf	up	1	1
TRINITY_DN32826_c0_g1	1083	TRINITY_DN32826_c0_g1_i1;TRINITY_DN32826_c0_g1_i2	-	-	-	GO:0016020(membrane);GO:0016021(integral component of membrane)	ENOG4111763(CD20-like family)	-	-	-	-	A0A0M3HY69.1 PF04103.13;CD20;	255	295	165	77	35	60	10.16	8.67	8.34	1.93	1.04	1.74	9.06	1.57	2.91905	up	2.26318e-67	1.44312e-66	yes	0	0	0	0	0	0	0	0	0	0	0	0	0	0	0	no	1	1
TRINITY_DN32844_c0_g1	325	TRINITY_DN32844_c0_g1_i1	-	-	-	-	-	-	-	-	-	-	0	69.66	1.58	1.75	0	1.64	0	13.68	0.55	0.31	0	0.3	4.74	0.2	4.5668	up	1	1	no	9.08	4.69	1.62	0	0	0	1.57	0.86	0.29	0	0	0	0.91	0	Inf	up	1	1
TRINITY_DN32968_c0_g1	208	TRINITY_DN32968_c0_g1_i1	-	-	-	-	-	-	-	-	-	-	14	14	11	13	17	10	14.93	10.33	14.5	8.34	12.8	6.6	13.25	9.25	0.819042	up	0.0558216	0.0799152	no	10	8	9	6	4	14	6.48	5.5	6.02	4.39	2.96	11.87	6	6.41	-0.0954	down	1	1
TRINITY_DN33035_c0_g1	220	TRINITY_DN33035_c0_g1_i1	-	-	-	-	-	-	-	-	-	-	26	39	17	134	114	136	23.48	24.43	19.04	72.69	72.58	75.76	22.32	73.68	-1.37368	down	9.5895e-12	3.01557e-11	yes	482	452	508	139	147	154	264.31	262.76	287.07	86.84	92.52	110.99	271.38	96.78	1.5613	up	2.09584e-57	5.39406e-56
TRINITY_DN33043_c1_g1	203	TRINITY_DN33043_c1_g1_i1	-	-	-	-	-	-	-	-	-	-	8	6	3	0	0	0	9.12	4.74	4.23	0	0	0	6.03	0	Inf	up	1	1	no	0	0	0	0	0	0	0	0	0	0	0	0	0	0	0	no	1	1
TRINITY_DN33065_c0_g1	1265	TRINITY_DN33065_c0_g1_i1;TRINITY_DN33065_c0_g1_i2	hypothetical protein g.146135 [Anthurium amnicola]	-	-	GO:0034605(cellular response to heat);GO:0045461(sterigmatocystin biosynthetic process);GO:0097308(cellular response to farnesol)	ENOG41120RQ(conserved hypothetical protein)	-	-	-	-	-	1	0	0	0	0	0	0.03	0	0	0	0	0	0.01	0	Inf	up	1	1	no	0	0	0	951	882	735	0	0	0	21.4	20.28	19.5	0	20.39	-12.8154	down	0	0
TRINITY_DN33073_c1_g1	207	TRINITY_DN33073_c1_g1_i1	-	-	-	-	-	-	-	-	-	-	9	4	2	1	0	0	9.73	2.99	2.67	0.65	0	0	5.13	0.22	4.5434	up	1	1	no	0	0	0	0	0	0	0	0	0	0	0	0	0	0	0	no	1	1
TRINITY_DN33080_c0_g1	220	TRINITY_DN33080_c0_g1_i1;TRINITY_DN33080_c0_g1_i2	-	-	-	-	-	-	-	-	-	-	0	0	0	0	1	7	0	0	0	0	0.64	4.63	0	1.76	-Inf	down	1	1	no	1	0	4	2	13	7	0.67	0	2.51	1.25	8.32	5.34	1.06	4.97	-2.2292	down	1	1
TRINITY_DN3318_c0_g1	334	TRINITY_DN3318_c0_g1_i1	-	-	-	-	-	-	-	-	-	-	67	61	45	14	7	20	17.22	11.18	14.63	2.29	1.35	3.38	14.34	2.34	2.94909	up	1.26719e-21	5.21758e-21	yes	0	0	0	0	0	0	0	0	0	0	0	0	0	0	0	no	1	1
TRINITY_DN33230_c0_g1	204	TRINITY_DN33230_c0_g1_i1	-	-	-	-	-	-	-	-	-	-	7	12	8	0	0	0	7.88	9.35	11.13	0	0	0	9.45	0	Inf	up	1	1	no	0	0	0	0	0	0	0	0	0	0	0	0	0	0	0	no	1	1
TRINITY_DN33294_c0_g1	635	TRINITY_DN33294_c0_g1_i1	-	-	-	GO:0003674(molecular_function);GO:0005575(cellular_component);GO:0008150(biological_process)	ENOG4112347(NA)	-	-	-	-	B2AF22.1 PF11160.6;DUF2945;	20	16	10	159	117	146	1.53	0.89	0.97	8.09	7.04	7.72	1.13	7.62	-2.32616	down	3.10994e-23	1.32152e-22	yes	0	0	0	2	3	0	0	0	0	0.11	0.17	0	0	0.09	-Inf	down	1	1
TRINITY_DN33301_c0_g1	203	TRINITY_DN33301_c0_g1_i1	-	-	-	-	-	-	-	-	-	-	8	5	4	0	0	1	9.12	3.95	5.64	0	0	0.71	6.24	0.24	4.7004	up	1	1	no	0	0	0	0	0	0	0	0	0	0	0	0	0	0	0	no	1	1
TRINITY_DN33320_c0_g1	208	TRINITY_DN33320_c0_g1_i1	-	-	-	-	-	-	-	-	-	-	11	16	9	3	0	1	11.73	11.81	11.87	1.93	0	0.66	11.8	0.86	3.7783	up	1	1	no	0	0	0	0	0	0	0	0	0	0	0	0	0	0	0	no	1	1
TRINITY_DN33351_c0_g1	211	TRINITY_DN33351_c0_g1_i1	predicted protein [Hordeum vulgare subsp. vulgare]	-	-	GO:0003723(RNA binding);GO:0004526(ribonuclease P activity);GO:0005655(nucleolar ribonuclease P complex);GO:0008033(tRNA processing);GO:0090502(RNA phosphodiester bond hydrolysis, endonucleolytic)	COG1603(Part of ribonuclease P, a protein complex that generates mature tRNA molecules by cleaving their 5'-ends (By similarity))	K03539	ribonuclease P/MRP protein subunit RPP1	EC:3.1.26.5	bdi03013(RNA transport);bdi03008(Ribosome biogenesis in eukaryotes)	W5EQL9.1 PF01876.14;RNase_P_p30;	4	15	7	13	3	5	4.09	10.63	8.86	8	2.17	3.16	7.86	4.44	0.824	up	1	1	no	4	7	4	3	4	4	2.48	4.61	2.57	2.11	2.84	3.26	3.22	2.74	0.2329	up	1	1
TRINITY_DN33360_c0_g1	213	TRINITY_DN33360_c0_g1_i1	ARM repeat superfamily protein [Arabidopsis thaliana]	-	-	GO:0005643(nuclear pore);GO:0005654(nucleoplasm);GO:0005829(cytosol);GO:0006607(NLS-bearing protein import into nucleus);GO:0008139(nuclear localization sequence binding);GO:0008565(protein transporter activity)	COG5064(importin subunit alpha)	-	-	-	-	X2C510.1 PF00514.21;Arm;	5	9	7	1	0	0	4.97	6.2	8.62	0.6	0	0	6.6	0.2	5.0444	up	1	1	no	0	0	0	0	0	0	0	0	0	0	0	0	0	0	0	no	1	1
TRINITY_DN33386_c0_g2	569	TRINITY_DN33386_c0_g2_i1;TRINITY_DN33386_c0_g2_i2	-	-	-	GO:0031305(integral component of mitochondrial inner membrane);GO:0033617(mitochondrial respiratory chain complex IV assembly);GO:0070131(positive regulation of mitochondrial translation)	ENOG4111XAC(cytochrome c oxidase assembly factor 3)	-	-	-	-	A0A0B2V9A6.1 PF09813.7;Coiled-coil_56;	132	180	87	43	20	22	12	11.79	10.09	2.67	1.42	1.37	11.29	1.82	3.07507	up	3.31852e-48	1.84962e-47	yes	0	0	0	0	0	0	0	0	0	0	0	0	0	0	0	no	1	1
TRINITY_DN33396_c0_g1	210	TRINITY_DN33396_c0_g1_i1	-	-	-	-	-	-	-	-	-	-	4	0	1	8	4	14	4.15	0	1.28	4.99	2.93	8.98	1.81	5.63	-1.6371	down	1	1	no	0	0	0	0	0	0	0	0	0	0	0	0	0	0	0	no	1	1
TRINITY_DN33442_c0_g3	223	TRINITY_DN33442_c0_g3_i1	-	DDB_G0274181	Probable GH family 25 lysozyme 2 OS=Dictyostelium discoideum GN=DDB_G0274181 PE=3 SV=1	GO:0003796(lysozyme activity);GO:0003824(catalytic activity);GO:0005576(extracellular region);GO:0005615(extracellular space);GO:0005975(carbohydrate metabolic process);GO:0008152(metabolic process);GO:0009253(peptidoglycan catabolic process);GO:0016787(hydrolase activity);GO:0016798(hydrolase activity, acting on glycosyl bonds);GO:0016998(cell wall macromolecule catabolic process);GO:0019835(cyt…	ENOG41124VU(lysozyme)	-	-	-	-	J9EG77.1 PF01183.18;Glyco_hydro_25;	4	13	14	0	0	2	3.46	7.81	15.05	0	0	1.07	8.77	0.36	4.6065	up	1	1	no	0	0	0	0	0	0	0	0	0	0	0	0	0	0	0	no	1	1
TRINITY_DN33456_c1_g1	378	TRINITY_DN33456_c1_g1_i1;TRINITY_DN33456_c1_g1_i2	-	-	-	-	-	-	-	-	-	-	0	0	0	306	302	309	0	0	0	54.17	62.75	55.28	0	57.4	-10.8966	down	1.81214e-106	1.47382e-105	yes	0	0	1	0	0	0	0	0	0.13	0	0	0	0.04	0	Inf	up	1	1
TRINITY_DN33459_c0_g1	1201	TRINITY_DN33459_c0_g1_i1;TRINITY_DN33459_c0_g1_i2	-	-	-	-	-	-	-	-	-	-	119.34	138.77	87.34	357.3	257.21	365.02	6.05	5.08	5.57	11.82	10.24	12.59	5.57	11.55	-0.634882	down	2.94301e-06	6.87811e-06	no	356.2	304.05	359.23	295.2	316.4	252.12	11.72	10.65	12.29	10.56	11.4	10.62	11.55	10.86	0.0924222	up	0.281939	0.344194
TRINITY_DN33475_c0_g1	217	TRINITY_DN33475_c0_g1_i1	Transcription-associated protein 1 [Triticum urartu]	-	-	GO:0005634(nucleus);GO:0006281(DNA repair);GO:0016301(kinase activity)	COG5032(phosphatidylinositol kinase activity)	-	-	-	-	-	15	19	10	21	20	17	14.12	12.4	11.66	11.88	13.28	9.88	12.73	11.68	0.450846	up	0.239882	0.29883	no	12	3	9	24	19	18	6.86	1.82	5.3	15.6	12.45	13.51	4.66	13.85	-1.4805	down	8.39316e-05	0.000190579
TRINITY_DN33477_c0_g1	677	TRINITY_DN33477_c0_g1_i1;TRINITY_DN33477_c0_g1_i2;TRINITY_DN33477_c0_g1_i3	unknown [Picea sitchensis]	mdt-31	Mediator of RNA polymerase II transcription subunit 31 OS=Caenorhabditis briggsae GN=mdt-31 PE=3 SV=2	GO:0003713(transcription coactivator activity);GO:0006357(regulation of transcription from RNA polymerase II promoter);GO:0016592(mediator complex);GO:0070847(core mediator complex)	COG5088(Component of the Mediator complex, a coactivator involved in the regulated transcription of nearly all RNA polymerase II-dependent genes. Mediator functions as a bridge to convey information from gene-specific regulatory proteins to the basal RNA polymerase II transcription machinery. Mediator is recruited to promoters by direct interactions with regulatory proteins and serves as a scaffo…	-	-	-	-	A0A0N4VBT7.1 PF05669.10;Med31;	155	164	103	41	19	27	20.17	14.99	16.16	3.15	1.87	1.73	17.11	2.25	3.14468	up	1.73369e-53	1.00673e-52	yes	0	0	0	0	0	1	0	0	0	0	0	0.06	0	0.02	-Inf	down	1	1
TRINITY_DN33487_c0_g1	475	TRINITY_DN33487_c0_g1_i1	-	-	60S ribosomal protein L28 OS=Trypanosoma cruzi PE=1 SV=2	-	ENOG4111SZQ(60s ribosomal protein l28)	-	-	-	-	A0A061J3R0.1 PF01778.15;Ribosomal_L28e;	163	324	156	3	0	1	19.96	28.59	24.26	0.24	0	0.08	24.27	0.11	8.00359	up	1.51281e-104	1.21564e-103	yes	1	5	14	0	0	1	0.08	0.42	1.16	0	0	0.1	0.55	0.03	4.1964	up	1	1
TRINITY_DN33495_c0_g1	987	TRINITY_DN33495_c0_g1_i1;TRINITY_DN33495_c0_g1_i2	hypothetical protein OsJ_34339 [Oryza sativa Japonica Group]	panB	3-methyl-2-oxobutanoate hydroxymethyltransferase OS=Alteromonas mediterranea (strain DSM 17117 / CIP 110805 / LMG 28347 / Deep ecotype) GN=panB PE=3 SV=1	GO:0000287(magnesium ion binding);GO:0003824(catalytic activity);GO:0003864(3-methyl-2-oxobutanoate hydroxymethyltransferase activity);GO:0005737(cytoplasm);GO:0005829(cytosol);GO:0015940(pantothenate biosynthetic process);GO:0016020(membrane);GO:0016740(transferase activity);GO:0033317(pantothenate biosynthetic process from valine);GO:0046872(metal ion binding)	COG0413(Catalyzes the reversible reaction in which hydroxymethyl group from 5,10-methylenetetrahydrofolate is tranferred onto alpha-ketoisovalerate to form ketopantoate (By similarity))	K00606	3-methyl-2-oxobutanoate hydroxymethyltransferase	EC:2.1.2.11	bvg00770(Pantothenate and CoA biosynthesis)	I4VKF3.1 PF02548.13;Pantoate_transf;	205	290	158	83	55	89	9.32	9.08	9.26	3.18	2.75	4.33	9.22	3.42	2.38018	up	1.22157e-57	7.28643e-57	yes	0	0	0	0	0	0	0	0	0	0	0	0	0	0	0	no	1	1
TRINITY_DN33534_c0_g1	741	TRINITY_DN33534_c0_g1_i1	-	Bm1_03610	UPF0729 protein Bm1_03610 OS=Brugia malayi GN=Bm1_03610 PE=3 SV=1	GO:0004871(signal transducer activity)	ENOG41116EY(NA)	-	-	-	-	U1M6X6.1 PF14975.4;DUF4512;	324	440	269	103	60	64	19.87	19.53	20.97	4.21	2.9	2.72	20.12	3.28	3.05298	up	7.05938e-98	5.43118e-97	yes	1	0	4	0	0	0	0.04	0	0.17	0	0	0	0.07	0	Inf	up	1	1
TRINITY_DN33536_c0_g2	215	TRINITY_DN33536_c0_g2_i1	-	-	-	-	-	-	-	-	-	-	4	8.58	7	0	0	0	3.87	5.76	8.39	0	0	0	6.01	0	Inf	up	1	1	no	1	0	0	0	0	0	0.59	0	0	0	0	0	0.2	0	Inf	up	1	1
TRINITY_DN33543_c0_g1	219	TRINITY_DN33543_c0_g1_i1	-	-	-	-	-	-	-	-	-	-	10	12	9	0	1	0	9.16	7.62	10.22	0	0.65	0	9	0.22	5.3543	up	1	1	no	0	0	0	0	0	0	0	0	0	0	0	0	0	0	0	no	1	1
TRINITY_DN3357_c0_g1	207	TRINITY_DN3357_c0_g1_i1	-	-	-	-	-	-	-	-	-	-	8	3	3	0	0	0	8.65	2.24	4.01	0	0	0	4.97	0	Inf	up	1	1	no	0	0	0	0	0	0	0	0	0	0	0	0	0	0	0	no	1	1
TRINITY_DN33571_c0_g1	233	TRINITY_DN33571_c0_g1_i1	-	-	-	-	-	-	-	-	-	-	12	7	2	0	0	2	9.07	3.68	1.88	0	0	0.93	4.88	0.31	3.9765	up	1	1	no	0	0	0	0	0	0	0	0	0	0	0	0	0	0	0	no	1	1
TRINITY_DN33574_c0_g1	213	TRINITY_DN33574_c0_g1_i1	-	-	-	-	-	-	-	-	-	-	9	8	4	0	0	1	8.95	5.51	4.92	0	0	0.61	6.46	0.2	5.0135	up	1	1	no	0	0	0	0	0	0	0	0	0	0	0	0	0	0	0	no	1	1
TRINITY_DN33732_c0_g1	206	TRINITY_DN33732_c0_g1_i1	-	-	-	-	-	-	-	-	-	-	2	2	2	14	4	2	2.19	1.52	2.71	9.24	3.1	1.36	2.14	4.57	-1.0946	down	1	1	no	0	0	0	0	1	0	0	0	0	0	0.76	0	0	0.25	-Inf	down	1	1
TRINITY_DN33735_c0_g1	211	TRINITY_DN33735_c0_g1_i1	-	-	-	-	-	-	-	-	-	-	13	6	2	2	0	0	13.3	4.25	2.53	1.23	0	0	6.69	0.41	4.0283	up	1	1	no	0	0	0	0	0	0	0	0	0	0	0	0	0	0	0	no	1	1
TRINITY_DN33738_c0_g1	211	TRINITY_DN33738_c0_g1_i1	-	-	-	-	-	-	-	-	-	-	5	6	7	0	1	0	5.12	4.25	8.86	0	0.72	0	6.08	0.24	4.663	up	1	1	no	1	0	0	0	0	0	0.62	0	0	0	0	0	0.21	0	Inf	up	1	1
TRINITY_DN33775_c0_g1	211	TRINITY_DN33775_c0_g1_i1	Disease resistance protein RPM1 [Aegilops tauschii]	-	-	-	COG4886(leucine Rich Repeat)	K13457	disease resistance protein RPM1	-	bdi04626(Plant-pathogen interaction)	-	1	1	1	3	12	4	1.02	0.71	1.27	1.85	8.67	2.53	1	4.35	-2.121	down	1	1	no	0	1	2	0	1	0	0	0.66	1.28	0	0.71	0	0.65	0.24	1.4374	up	1	1
TRINITY_DN33784_c0_g1	208	TRINITY_DN33784_c0_g1_i1	-	-	-	-	-	-	-	-	-	-	0	0	1	0	0	0	0	0	1.32	0	0	0	0.44	0	Inf	up	1	1	no	4	13	7	4	8	4	2.59	8.93	4.68	2.93	5.92	3.39	5.4	4.08	0.4044	up	1	1
TRINITY_DN33897_c0_g1	420	TRINITY_DN33897_c0_g1_i1	-	-	-	-	-	-	-	-	-	-	86	114	67	16	12	17	13.26	12.63	13.11	1.61	1.43	1.77	13	1.6	3.41561	up	7.46014e-48	4.14887e-47	yes	1	0	0	0	0	0	0.1	0	0	0	0	0	0.03	0	Inf	up	1	1
TRINITY_DN339_c0_g1	210	TRINITY_DN339_c0_g1_i1	-	-	-	-	-	-	-	-	-	-	2	6	9	1	0	0	2.08	4.31	11.55	0.62	0	0	5.98	0.21	4.8317	up	1	1	no	0	0	0	0	0	0	0	0	0	0	0	0	0	0	0	no	1	1
TRINITY_DN33922_c0_g1	1295	TRINITY_DN33922_c0_g1_i1;TRINITY_DN33922_c0_g1_i2	-	-	-	-	-	-	-	-	-	-	210	312	175	8	2	2	9.29	8.7	7.88	0.18	0.05	0.11	8.62	0.11	6.66114	up	4.82079e-151	5.32782e-150	yes	4	6	3	0	0	0	0.08	0.13	0.09	0	0	0	0.1	0	Inf	up	1	1
TRINITY_DN33934_c0_g3	206	TRINITY_DN33934_c0_g3_i1;TRINITY_DN33934_c0_g3_i2	hypothetical protein ACMD2_14510 [Ananas comosus]	-	-	GO:0003674(molecular_function);GO:0005739(mitochondrion);GO:0008150(biological_process);GO:0009507(chloroplast);GO:0009535(chloroplast thylakoid membrane);GO:0009536(plastid);GO:0009706(chloroplast inner membrane);GO:0009941(chloroplast envelope);GO:0016020(membrane);GO:0016021(integral component of membrane)	ENOG410YMEN(NA)	-	-	-	-	-	0	4	0	0	0	0	0	3.08	0	0	0	0	1.03	0	Inf	up	1	1	no	2	4	5	0	1	0	1.33	2.82	3.48	0	0.8	0	2.54	0.27	3.2338	up	1	1
TRINITY_DN33962_c0_g1	552	TRINITY_DN33962_c0_g1_i1	predicted protein [Hordeum vulgare subsp. vulgare]	-	Cortical cell-delineating protein OS=Zea mays PE=2 SV=1	GO:0005576(extracellular region);GO:0006508(proteolysis);GO:0006869(lipid transport);GO:0008233(peptidase activity);GO:0008289(lipid binding);GO:0009535(chloroplast thylakoid membrane)	ENOG410YSDK(- Protease inhibitor seed storage LTP family protein precursor)	K02883	large subunit ribosomal protein L18e	-	zma03010(Ribosome)	W4ZQ03.1 PF14547.4;Hydrophob_seed;	9	18	10	141	166	121	0.86	1.24	1.21	8.88	12.35	7.91	1.1	9.71	-2.68429	down	1.38215e-20	5.57366e-20	yes	138	147	148	66	50	62	8.6	9.73	9.62	4.45	3.42	4.93	9.32	4.27	1.13159	up	1.59937e-13	7.85192e-13
TRINITY_DN33990_c0_g1	207	TRINITY_DN33990_c0_g1_i1	-	-	-	-	-	-	-	-	-	-	0	0	0	0	0	0	0	0	0	0	0	0	0	0	0	no	1	1	no	3	3	0	11	2	3	1.97	2.09	0	8.15	1.5	2.58	1.35	4.08	-1.5956	down	1	1
TRINITY_DN34018_c0_g1	917	TRINITY_DN34018_c0_g1_i1;TRINITY_DN34018_c0_g1_i2	-	mrps-7	28S ribosomal protein S7, mitochondrial OS=Caenorhabditis elegans GN=mrps-7 PE=3 SV=2	GO:0000028(ribosomal small subunit assembly);GO:0003729(mRNA binding);GO:0003735(structural constituent of ribosome);GO:0005739(mitochondrion);GO:0005763(mitochondrial small ribosomal subunit);GO:0005840(ribosome);GO:0006412(translation);GO:0019843(rRNA binding);GO:0030529(intracellular ribonucleoprotein complex);GO:0032543(mitochondrial translation)	COG0049(One of the primary rRNA binding proteins, it binds directly to 16S rRNA where it nucleates assembly of the head domain of the 30S subunit. Is located at the subunit interface close to the decoding center, probably blocks exit of the E-site tRNA (By similarity))	-	-	-	-	A0A0N4WFG0.1 PF00177.19;Ribosomal_S7;	227	278	145	65	62	45	14.08	12.4	11.33	2.66	2.95	1.87	12.6	2.49	2.76248	up	1.54182e-63	9.5861e-63	yes	0	1	1	0	0	1	0	0.04	0.04	0	0	0.05	0.03	0.02	0.585	up	1	1
TRINITY_DN34030_c0_g1	229	TRINITY_DN34030_c0_g1_i1	-	-	-	-	-	-	-	-	-	-	0	11	9	0	0	0	0	6.1	8.93	0	0	0	5.01	0	Inf	up	1	1	no	7	10	8	0	0	0	3.39	5.14	3.99	0	0	0	4.17	0	Inf	up	1	1
TRINITY_DN34031_c0_g1	552	TRINITY_DN34031_c0_g1_i1;TRINITY_DN34031_c0_g1_i2	DNA-directed RNA polymerases I, II, and III subunit RPABC5, partial [Anthurium amnicola]	rpb10	DNA-directed RNA polymerases I, II, and III subunit RPABC5 OS=Schizosaccharomyces pombe (strain 972 / ATCC 24843) GN=rpb10 PE=1 SV=2	GO:0001054(RNA polymerase I activity);GO:0001055(RNA polymerase II activity);GO:0001056(RNA polymerase III activity);GO:0005665(DNA-directed RNA polymerase II, core complex);GO:0005666(DNA-directed RNA polymerase III complex);GO:0005736(DNA-directed RNA polymerase I complex);GO:0008270(zinc ion binding)	COG1644(DNA-dependent RNA polymerase catalyzes the transcription of DNA into RNA using the four ribonucleoside triphosphates as substrates)	K03007	DNA-directed RNA polymerases I, II, and III subunit RPABC5	-	vcn00230(Purine metabolism);vcn00240(Pyrimidine metabolism);vcn03020(RNA polymerase)	M2UMB8.1 PF01194.15;RNA_pol_N;	23	36	18	112	78	125	2.19	2.53	2.17	7.05	5.88	8.23	2.3	7.05	-1.17096	down	4.76911e-07	1.17627e-06	yes	9	17	11	13	10	11	0.56	1.13	0.71	0.88	0.68	0.87	0.8	0.81	-0.0179	down	1	1
TRINITY_DN34052_c0_g1	2427	TRINITY_DN34052_c0_g1_i1	-	B0303.4	Uncharacterized protein B0303.4 OS=Caenorhabditis elegans GN=B0303.4 PE=3 SV=2	GO:0005634(nucleus);GO:0005654(nucleoplasm);GO:0005737(cytoplasm);GO:0005768(endosome);GO:0005856(cytoskeleton);GO:0005886(plasma membrane);GO:0016020(membrane);GO:0016021(integral component of membrane);GO:0030054(cell junction);GO:0030433(ER-associated ubiquitin-dependent protein catabolic process);GO:0045202(synapse);GO:0045211(postsynaptic membrane)	ENOG410Z840(Cysteine and glycine-rich protein 3 (Cardiac LIM protein))	-	-	-	-	A0A0N4UY46.1 PF00240.21;ubiquitin;	1317	1647	922	279	243	298	19.38	17.6	17.26	2.76	2.85	3.07	18.08	2.89	3.10025	up	1.0818e-292	3.1543e-291	yes	2	1	1	2	0	1	0.02	0.01	0.01	0.02	0	0.01	0.01	0.01	0	no	1	1
TRINITY_DN34078_c0_g3	1417	TRINITY_DN34078_c0_g3_i1	-	-	-	-	-	-	-	-	-	-	2333	3515	2091	360	332	392	63.04	68.89	71.85	6.53	7.13	7.4	67.93	7.02	3.73287	up	2e-295	6.78882e-294	yes	3	2	1	3	1	2	0.05	0.04	0.02	0.06	0.02	0.05	0.04	0.04	0	no	1	1
TRINITY_DN34101_c0_g1	350	TRINITY_DN34101_c0_g1_i1;TRINITY_DN34101_c0_g1_i2	Ribosomal protein S14, conserved site [Ostreococcus tauri]	RPS29	40S ribosomal protein S29 OS=Debaryomyces hansenii (strain ATCC 36239 / CBS 767 / JCM 1990 / NBRC 0083 / IGC 2968) GN=RPS29 PE=3 SV=1	GO:0003735(structural constituent of ribosome);GO:0008270(zinc ion binding);GO:0022627(cytosolic small ribosomal subunit)	COG0199(Binds 16S rRNA, required for the assembly of 30S particles and may also be responsible for determining the conformation of the 16S rRNA at the A site (By similarity))	K02980	small subunit ribosomal protein S29e	-	ccp03010(Ribosome)	G0QSG1.1 PF00253.19;Ribosomal_S14;	0	0	0	45	38	43	0	0	0	8.67	7.69	8.63	0	8.33	-8.0322	down	3.69913e-19	1.44787e-18	yes	0	0	0	0	0	0	0	0	0	0	0	0	0	0	0	no	1	1
TRINITY_DN34117_c1_g1	221	TRINITY_DN34117_c1_g1_i1	-	-	-	-	-	-	-	-	-	-	12	15	5	7	1	2	10.69	9.27	5.53	3.74	0.63	1.1	8.5	1.82	2.2235	up	1	1	no	0	0	0	0	0	0	0	0	0	0	0	0	0	0	0	no	1	1
TRINITY_DN34152_c0_g1	235	TRINITY_DN34152_c0_g1_i1	-	-	-	-	-	-	-	-	-	-	13	4	4	0	0	0	9.56	2.05	3.66	0	0	0	5.09	0	Inf	up	1	1	no	0	0	0	0	0	0	0	0	0	0	0	0	0	0	0	no	1	1
TRINITY_DN34166_c0_g1	787	TRINITY_DN34166_c0_g1_i1;TRINITY_DN34166_c0_g1_i2;TRINITY_DN34166_c0_g1_i3;TRINITY_DN34166_c0_g1_i4	-	-	-	-	-	-	-	-	-	-	153	196	124	20	28	28	9.16	8.59	9.73	0.9	1.43	1.21	9.16	1.18	3.49165	up	1.72507e-73	1.14598e-72	yes	0	0	1	0	0	0	0	0	0.05	0	0	0	0.02	0	Inf	up	1	1
TRINITY_DN34204_c0_g1	715	TRINITY_DN34204_c0_g1_i1	ribosomal protein L37 component of cytosolic 80S ribosome and 60S large subunit [Coccomyxa subellipsoidea C-169]	rpl37	60S ribosomal protein L37 OS=Emericella nidulans (strain FGSC A4 / ATCC 38163 / CBS 112.46 / NRRL 194 / M139) GN=rpl37 PE=3 SV=1	GO:0003723(RNA binding);GO:0003735(structural constituent of ribosome);GO:0006412(translation);GO:0022625(cytosolic large ribosomal subunit)	COG2126(Binds to the 23S rRNA (By similarity))	K02922	large subunit ribosomal protein L37e	-	csl03010(Ribosome)	F0XHP2.1 PF01907.17;Ribosomal_L37e;	0	0	0	0	0	0	0	0	0	0	0	0	0	0	0	no	1	1	no	0	0	0	225	174	186	0	0	0	10.29	8.1	10.06	0	9.48	-10.6867	down	2.50317e-118	1.98934e-116
TRINITY_DN34213_c0_g1	246	TRINITY_DN34213_c0_g1_i1;TRINITY_DN34213_c0_g1_i2	-	-	-	-	-	-	-	-	-	-	7	10	3	13	7	9	4.45	4.44	2.38	5	3.15	3.55	3.76	3.9	-0.0527	down	1	1	no	5	5	5	10	9	12	1.93	2.05	1.99	4.45	4.01	6.13	1.99	4.86	-1.2882	down	1	1
TRINITY_DN34223_c0_g1	1032	TRINITY_DN34223_c0_g1_i1;TRINITY_DN34223_c0_g1_i2	-	-	-	GO:0003674(molecular_function);GO:0005575(cellular_component);GO:0008150(biological_process)	ENOG410Y4B4(NA)	-	-	-	-	A0A016P6W1.1 PF04774.13;HABP4_PAI-RBP1;	1	0	0	0	0	0	0.04	0	0	0	0	0	0.01	0	Inf	up	1	1	no	30	49	22	255	233	245	1.11	1.93	0.85	7.18	6.69	8.18	1.3	7.35	-3.00551	down	2.09192e-64	6.44686e-63
TRINITY_DN34292_c0_g1	240	TRINITY_DN34292_c0_g1_i1	-	-	-	-	-	-	-	-	-	-	0	0	0	4	17	6	0	0	0	1.66	8.27	2.56	0	4.16	-Inf	down	1	1	no	0	0	0	0	0	0	0	0	0	0	0	0	0	0	0	no	1	1
TRINITY_DN34309_c0_g1	992	TRINITY_DN34309_c0_g1_i1	-	-	-	-	ENOG410XNMM(collagen, type)	-	-	-	-	-	772	915	542	120	87	163	32.18	27.63	28.72	3.35	2.87	4.73	29.51	3.65	3.45661	up	1.18175e-169	1.46505e-168	yes	2	1	2	0	0	1	0.06	0.03	0.06	0	0	0.04	0.05	0.01	2.3219	up	1	1
TRINITY_DN34328_c0_g1	235	TRINITY_DN34328_c0_g1_i1	-	-	-	-	-	-	-	-	-	-	11	6	3	0	1	0	8.09	3.07	2.75	0	0.52	0	4.64	0.17	4.7705	up	1	1	no	0	0	0	0	0	0	0	0	0	0	0	0	0	0	0	no	1	1
TRINITY_DN34338_c0_g1	205	TRINITY_DN34338_c0_g1_i1	-	DROSHA	Ribonuclease 3 OS=Homo sapiens GN=DROSHA PE=1 SV=2	GO:0001530(lipopolysaccharide binding);GO:0003725(double-stranded RNA binding);GO:0004525(ribonuclease III activity);GO:0005634(nucleus);GO:0010586(miRNA metabolic process);GO:0010628(positive regulation of gene expression);GO:0016075(rRNA catabolic process);GO:0030422(production of siRNA involved in RNA interference);GO:0031053(primary miRNA processing);GO:0031054(pre-miRNA processing);GO:004280…	ENOG410YSVE(NA)	-	-	-	-	-	0	11	10	0	0	0	0	10.18	16.51	0	0	0	8.9	0	Inf	up	1	1	no	5	4	7	0	0	0	4.08	3.46	5.92	0	0	0	4.49	0	Inf	up	1	1
TRINITY_DN34382_c0_g1	610	TRINITY_DN34382_c0_g1_i1;TRINITY_DN34382_c0_g1_i2	-	-	-	GO:0005739(mitochondrion);GO:0008137(NADH dehydrogenase (ubiquinone) activity);GO:0008150(biological_process)	ENOG4111YZY(NADH ubiquinone oxidoreductase)	-	-	-	-	B2W596.1 PF05821.9;NDUF_B8;	58	77	45	212	152	185	5.12	4.81	4.91	12.14	10.57	11.11	4.95	11.27	-0.745621	down	2.55477e-06	5.99205e-06	no	7	9	7	11	19	18	0.42	0.56	0.44	0.7	1.19	1.36	0.47	1.08	-1.19856	down	0.0046403	0.00815552
TRINITY_DN34421_c0_g1	1191	TRINITY_DN34421_c0_g1_i1;TRINITY_DN34421_c0_g1_i2	-	-	-	-	-	-	-	-	-	-	269	332	203	51	66	74	9.11	8.22	8.82	1.18	1.89	1.72	8.72	1.6	2.92972	up	6.71378e-81	4.65464e-80	yes	0	0	0	0	0	0	0	0	0	0	0	0	0	0	0	no	1	1
TRINITY_DN34464_c1_g1	205	TRINITY_DN34464_c1_g1_i1	-	-	-	-	-	-	-	-	-	-	6	2	4	13	3	2	6.66	1.54	5.49	8.7	2.36	1.38	4.56	4.15	0.1359	up	1	1	no	0	0	1	0	0	0	0	0	0.7	0	0	0	0.23	0	Inf	up	1	1
TRINITY_DN34487_c0_g1	1096	TRINITY_DN34487_c0_g1_i1	-	-	-	-	-	-	-	-	-	-	229	297	177	46	40	37	8.43	7.92	8.28	1.13	1.17	0.95	8.21	1.08	3.37048	up	5.26091e-103	4.18254e-102	yes	0	0	0	0	0	0	0	0	0	0	0	0	0	0	0	no	1	1
TRINITY_DN34513_c0_g1	1053	TRINITY_DN34513_c0_g1_i1	Uridylate kinase [Anthurium amnicola]	URA6	Uridylate kinase OS=Saccharomyces cerevisiae (strain ATCC 204508 / S288c) GN=URA6 PE=1 SV=1	GO:0005575(cellular_component)	COG0563(Catalyzes the reversible transfer of the terminal phosphate group between ATP and AMP. Plays an important role in cellular energy homeostasis and in adenine nucleotide metabolism (By similarity))	K13800	UMP-CMP kinase	EC:2.7.4.- 2.7.4.14	ccp00240(Pyrimidine metabolism)	M2TTL4.1 PF00406.20;ADK;	92	130	62	291	262	263	3.56	3.64	3.05	7.53	8.03	7.08	3.42	7.55	-0.67583	down	7.2746e-07	1.77336e-06	no	27	20	13	20	26	15	0.7	0.55	0.35	0.55	0.73	0.49	0.53	0.59	-0.168366	down	0.651521	0.707675
TRINITY_DN34588_c0_g1	449	TRINITY_DN34588_c0_g1_i1;TRINITY_DN34588_c0_g1_i2	hypothetical protein SELMODRAFT_232056 [Selaginella moellendorffii]	LSM2	U6 snRNA-associated Sm-like protein LSm2 OS=Homo sapiens GN=LSM2 PE=1 SV=1	GO:0000398(mRNA splicing, via spliceosome);GO:0000932(cytoplasmic mRNA processing body);GO:0003723(RNA binding);GO:0005688(U6 snRNP);GO:0017160(Ral GTPase binding);GO:0044822(poly(A) RNA binding);GO:0046540(U4/U6 x U5 tri-snRNP complex);GO:0071011(precatalytic spliceosome);GO:0071013(catalytic step 2 spliceosome)	COG1958(small nuclear ribonucleoprotein)	K12621	U6 snRNA-associated Sm-like protein LSm2	-	smo03040(Spliceosome);smo03018(RNA degradation)	E3LPC6.1 PF01423.20;LSM;	105	126	70	24	21	22	14.47	12.53	12.26	2.14	2.21	2.03	13.09	2.13	3.01528	up	4.13867e-46	2.2702e-45	yes	0	0	0	0	0	0	0	0	0	0	0	0	0	0	0	no	1	1
TRINITY_DN34602_c0_g1	997	TRINITY_DN34602_c0_g1_i1	hypothetical protein COCSUDRAFT_27403 [Coccomyxa subellipsoidea C-169]	SDF2	Stromal cell-derived factor 2 OS=Bos taurus GN=SDF2 PE=2 SV=1	GO:0000032(cell wall mannoprotein biosynthetic process);GO:0004169(dolichyl-phosphate-mannose-protein mannosyltransferase activity);GO:0007275(multicellular organism development);GO:0031502(dolichyl-phosphate-mannose-protein mannosyltransferase complex);GO:0044845(chain elongation of O-linked mannose residue);GO:1900101(regulation of endoplasmic reticulum unfolded protein response)	ENOG410ZBU3(stromal cell-derived factor)	-	-	-	-	E3MGH4.1 PF02815.17;MIR;	406	554	287	104	90	96	16.82	16.63	15.11	2.88	2.95	2.77	16.19	2.87	2.9516	up	7.51756e-134	7.37847e-133	yes	1	0	1	0	0	0	0.03	0	0.03	0	0	0	0.02	0	Inf	up	1	1
TRINITY_DN34622_c0_g1	210	TRINITY_DN34622_c0_g1_i1	-	-	-	-	-	-	-	-	-	-	0	6	6	7	7	16	0	4.31	7.7	4.37	5.13	10.26	4	6.59	-0.7203	down	1	1	no	2	0	1	2	4	1	1.26	0	0.65	1.43	2.88	0.83	0.64	1.71	-1.4179	down	1	1
TRINITY_DN34641_c0_g1	926	TRINITY_DN34641_c0_g1_i1;TRINITY_DN34641_c0_g1_i2	PREDICTED: 2-methoxy-6-polyprenyl-1,4-benzoquinol methylase, mitochondrial [Setaria italica]	coq-5	2-methoxy-6-polyprenyl-1,4-benzoquinol methylase, mitochondrial OS=Caenorhabditis elegans GN=coq-5 PE=3 SV=2	GO:0005739(mitochondrion);GO:0005743(mitochondrial inner membrane);GO:0006744(ubiquinone biosynthetic process);GO:0008168(methyltransferase activity);GO:0008757(S-adenosylmethionine-dependent methyltransferase activity);GO:0016020(membrane);GO:0016740(transferase activity);GO:0032259(methylation)	COG2226(Methyltransferase required for the conversion of demethylmenaquinone (DMKH2) to menaquinone (MKH2))	K06127	2-methoxy-6-polyprenyl-1,4-benzoquinol methylase	EC:2.1.1.201	sita00130(Ubiquinone and other terpenoid-quinone biosynthesis)	A0A0N5B5P1.1 PF01209.16;Ubie_methyltran;	791	913	503	199	140	184	52.81	42.75	39.91	7.5	6.34	6.65	45.16	6.83	2.9355	up	4.20049e-171	5.26101e-170	yes	1	0	1	0	0	0	0.08	0	0.08	0	0	0	0.05	0	Inf	up	1	1
TRINITY_DN34703_c0_g1	212	TRINITY_DN34703_c0_g1_i1	NADH-cytochrome b5 reductase 1 [Anthurium amnicola]	cbr1	NADH-cytochrome b5 reductase 1 OS=Neurospora crassa (strain ATCC 24698 / 74-OR23-1A / CBS 708.71 / DSM 1257 / FGSC 987) GN=cbr1 PE=3 SV=1	GO:0005575(cellular_component);GO:0043581(mycelium development)	COG0543(cytochrome-b5 reductase activity, acting on NAD(P)H)	K00326	cytochrome-b5 reductase	EC:1.6.2.2	thj00520(Amino sugar and nucleotide sugar metabolism)	A0A016PD64.1 PF00175.19;NAD_binding_1;	0	0	0	0	0	0	0	0	0	0	0	0	0	0	0	no	1	1	no	6	4	13	0	0	0	3.67	2.6	8.22	0	0	0	4.83	0	Inf	up	1	1
TRINITY_DN34708_c0_g1	644	TRINITY_DN34708_c0_g1_i1	predicted protein [Physcomitrella patens]	Sgf11	SAGA-associated factor 11 homolog OS=Aedes aegypti GN=Sgf11 PE=3 SV=1	GO:0000124(SAGA complex);GO:0003713(transcription coactivator activity);GO:0008270(zinc ion binding);GO:0016578(histone deubiquitination);GO:0045893(positive regulation of transcription, DNA-templated);GO:0071819(DUBm complex)	ENOG4111IPI(Component of the transcription regulatory histone acetylation (HAT) complex SAGA, a multiprotein complex that activates transcription by remodeling chromatin and mediating histone acetylation and deubiquitination. Within the SAGA complex, participates in a subcomplex that specifically deubiquitinates histone H2B. The SAGA complex is recruited to specific gene promoters by activators, …	-	-	-	-	-	133	181	99	20	18	30	9.97	9.81	9.44	1	1.06	1.55	9.74	1.2	3.44868	up	1.90308e-68	1.22322e-67	yes	0	0	0	0	0	1	0	0	0	0	0	0.06	0	0.02	-Inf	down	1	1
TRINITY_DN34754_c0_g1	256	TRINITY_DN34754_c0_g1_i1;TRINITY_DN34754_c0_g1_i2	-	-	-	-	-	-	-	-	-	-	19	30	11	4	0	5	11.07	12.53	8.5	1.36	0	1.75	10.7	1.04	3.5086	up	1.19181e-12	3.88529e-12	yes	0	0	0	0	0	0	0	0	0	0	0	0	0	0	0	no	1	1
TRINITY_DN34756_c0_g1	525	TRINITY_DN34756_c0_g1_i1	-	-	-	-	-	-	-	-	-	-	58	108	72	21	14	11	5.98	8.04	9.44	1.43	1.13	0.78	7.82	1.11	3.23111	up	1.2907e-27	5.88538e-27	yes	0	0	0	1	0	0	0	0	0	0.07	0	0	0	0.02	-Inf	down	1	1
TRINITY_DN34766_c0_g1	201	TRINITY_DN34766_c0_g1_i1	hypothetical protein KFL_001930040 [Klebsormidium flaccidum]	-	-	GO:0004198(calcium-dependent cysteine-type endopeptidase activity);GO:0005737(cytoplasm);GO:0006508(proteolysis)	ENOG4111AXI(transcription factor RfeF)	-	-	-	-	C5FR82.1 PF10138.7;vWA-TerF-like;	10	1	1	0	4	0	11.73	0.81	1.45	0	3.33	0	4.66	1.11	2.0698	up	1	1	no	0	0	0	0	0	0	0	0	0	0	0	0	0	0	0	no	1	1
TRINITY_DN34768_c0_g1	211	TRINITY_DN34768_c0_g1_i1	-	-	-	-	-	-	-	-	-	-	9	5	6	0	0	0	9.21	3.54	7.59	0	0	0	6.78	0	Inf	up	1	1	no	0	0	0	0	0	0	0	0	0	0	0	0	0	0	0	no	1	1
TRINITY_DN34771_c0_g1	219	TRINITY_DN34771_c0_g1_i1	-	-	-	-	ENOG4110D6R(NA)	-	-	-	-	-	8	9	9	0	0	0	7.33	5.71	10.22	0	0	0	7.75	0	Inf	up	1	1	no	0	0	1	0	0	0	0	0	0.57	0	0	0	0.19	0	Inf	up	1	1
TRINITY_DN34884_c0_g1	208	TRINITY_DN34884_c0_g1_i1	-	atA	6-methylsalicylic acid decarboxylase atA OS=Aspergillus terreus (strain NIH 2624 / FGSC A1156) GN=atA PE=1 SV=1	GO:0004497(monooxygenase activity);GO:0035690(cellular response to drug);GO:0044550(secondary metabolite biosynthetic process)	COG0654(oxidoreductase activity, acting on paired donors, with incorporation or reduction of molecular oxygen, NAD(P)H as one donor, and incorporation of one atom of oxygen)	-	-	-	-	B2WL37.1 PF01494.17;FAD_binding_3;	0	4	2	14	1	0	0	2.95	2.64	8.99	0.75	0	1.86	3.25	-0.8051	down	1	1	no	2	0	1	0	0	0	1.3	0	0.67	0	0	0	0.66	0	Inf	up	1	1
TRINITY_DN34888_c0_g1	1351	TRINITY_DN34888_c0_g1_i1	-	FCR1	Fluconazole resistance protein 1 OS=Candida albicans GN=FCR1 PE=3 SV=1	GO:0000981(RNA polymerase II transcription factor activity, sequence-specific DNA binding);GO:0005634(nucleus);GO:0006355(regulation of transcription, DNA-templated);GO:0008270(zinc ion binding)	ENOG41121SE(Transcription factor)	-	-	-	-	W9ZJI4.1 PF00172.16;Zn_clus;	117	187	102	469	374	431	3.34	3.88	3.71	8.99	8.5	8.6	3.64	8.7	-0.794041	down	1.78401e-11	5.54911e-11	no	31	29	18	18	31	15	0.59	0.59	0.36	0.37	0.64	0.36	0.51	0.46	0.142233	up	0.69438	0.746315
TRINITY_DN34889_c0_g1	684	TRINITY_DN34889_c0_g1_i1;TRINITY_DN34889_c0_g1_i2	-	dpy-30	Dosage compensation protein dpy-30 OS=Caenorhabditis elegans GN=dpy-30 PE=2 SV=1	GO:0006348(chromatin silencing at telomere);GO:0042800(histone methyltransferase activity (H3-K4 specific));GO:0048188(Set1C/COMPASS complex)	ENOG41123UZ(dpy-30 homolog (C. elegans))	-	-	-	-	A0A044UMX3.1 PF05186.11;Dpy-30;	419	465	284	87	79	100	31.97	25.59	27.48	4.39	4.71	5.26	28.35	4.79	2.99691	up	5.48906e-118	4.82972e-117	yes	0	0	1	0	0	0	0	0	0.05	0	0	0	0.02	0	Inf	up	1	1
TRINITY_DN34956_c0_g1	561	TRINITY_DN34956_c0_g1_i1	-	-	-	GO:0003674(molecular_function);GO:0005575(cellular_component);GO:0008150(biological_process)	ENOG4111PMU(ethanolamine utilization protein (EutQ))	-	-	-	-	B2W6D1.1 PF06249.10;EutQ;	93	168	91	254	180	214	8.62	11.24	10.71	15.59	13.06	13.64	10.19	14.1	-0.0240672	down	0.887812	0.913501	no	26	28	25	73	58	41	1.58	1.81	1.58	4.8	3.87	3.18	1.66	3.95	-1.25972	down	1.05443e-07	3.27143e-07
TRINITY_DN34965_c0_g1	835	TRINITY_DN34965_c0_g1_i1;TRINITY_DN34965_c0_g1_i2	40S ribosomal protein S6 [Anthurium amnicola]	rps6	40S ribosomal protein S6 OS=Ictalurus punctatus GN=rps6 PE=2 SV=1	GO:0006364(rRNA processing);GO:0022627(cytosolic small ribosomal subunit);GO:0042274(ribosomal small subunit biogenesis)	COG2125(40s ribosomal protein s6)	K02991	small subunit ribosomal protein S6e	-	bvg03010(Ribosome)	A0A044UJ36.1 PF01092.17;Ribosomal_S6e;	2376	3235	1717	444	362	489	124.25	122.2	113.87	15.45	14.97	17.74	120.11	16.05	3.35149	up	0	0	yes	6	0	2	2	0	1	0.21	0	0.07	0.07	0	0.08	0.09	0.05	0.848	up	1	1
TRINITY_DN34981_c0_g1	611	TRINITY_DN34981_c0_g1_i1	-	-	-	-	-	-	-	-	-	-	167	229	108	63	33	48	13.55	13.43	11.14	3.39	2.1	2.69	12.71	2.73	2.65308	up	1.34488e-50	7.63036e-50	yes	2	0	0	0	0	0	0.11	0	0	0	0	0	0.04	0	Inf	up	1	1
TRINITY_DN35017_c0_g1	249	TRINITY_DN35017_c0_g1_i1	predicted protein [Hordeum vulgare subsp. vulgare]	-	-	-	ENOG410ZAUB(NA)	-	-	-	-	-	16	41	27	70	38	45	9.79	17.53	20.64	25.94	16.49	17.12	15.99	19.85	0.012033	up	1	1	no	22	15	22	33	31	20	8.19	5.93	8.42	14.15	13.28	9.84	7.51	12.42	-0.650917	down	0.0286726	0.0438746
TRINITY_DN35046_c0_g1	337	TRINITY_DN35046_c0_g1_i1	histone H2B [Micromonas commoda]	HIST1H2BA	Histone H2B type 1-A OS=Homo sapiens GN=HIST1H2BA PE=1 SV=3	GO:0000788(nuclear nucleosome);GO:0003677(DNA binding);GO:0006334(nucleosome assembly)	ENOG4111NV5(Core component of nucleosome. Nucleosomes wrap and compact DNA into chromatin, limiting DNA accessibility to the cellular machineries which require DNA as a template. Histones thereby play a central role in transcription regulation, DNA repair, DNA replication and chromosomal stability. DNA accessibility is regulated via a complex set of post-translational modifications of histones, a…	-	-	-	-	B0WTD7.1 PF00125.22;Histone;	21	29	29	4	4	7	5.28	5.2	9.22	0.64	0.75	1.16	6.57	0.85	3.25884	up	6.73658e-13	2.21389e-12	yes	0	0	0	0	0	0	0	0	0	0	0	0	0	0	0	no	1	1
TRINITY_DN35072_c0_g1	211	TRINITY_DN35072_c0_g1_i1	-	-	-	-	ENOG410ZVIA(NA)	-	-	-	-	-	7	10	7	0	0	0	7.16	7.08	8.86	0	0	0	7.7	0	Inf	up	1	1	no	0	0	0	0	0	0	0	0	0	0	0	0	0	0	0	no	1	1
TRINITY_DN35145_c2_g1	1334	TRINITY_DN35145_c2_g1_i1;TRINITY_DN35145_c2_g1_i2	-	-	-	-	ENOG410YQS5(NA)	-	-	-	-	-	1	0	0	0	0	0	0.03	0	0	0	0	0	0.01	0	Inf	up	1	1	no	0	0	0	404	411	303	0	0	0	9.89	10.41	8.84	0	9.71	-11.614	down	4.9485e-236	1.41064e-233
TRINITY_DN35207_c0_g2	207	TRINITY_DN35207_c0_g2_i1	-	-	-	-	-	-	-	-	-	-	0	11	1	0	0	0	0	8.23	1.34	0	0	0	3.19	0	Inf	up	1	1	no	9	5	8	0	0	0	5.91	3.48	5.43	0	0	0	4.94	0	Inf	up	1	1
TRINITY_DN35231_c0_g1	962	TRINITY_DN35231_c0_g1_i1;TRINITY_DN35231_c0_g1_i2	Eukaryotic translation initiation factor 5A-2 [Zostera marina]	-	Eukaryotic translation initiation factor 5A-3 OS=Solanum lycopersicum PE=2 SV=1	GO:0003743(translation initiation factor activity);GO:0003746(translation elongation factor activity);GO:0005737(cytoplasm);GO:0006413(translational initiation);GO:0006452(translational frameshifting);GO:0043022(ribosome binding);GO:0045901(positive regulation of translational elongation);GO:0045905(positive regulation of translational termination)	COG0231(Involved in peptide bond synthesis. Stimulates efficient translation and peptide-bond synthesis on native or reconstituted 70S ribosomes in vitro. Probably functions indirectly by altering the affinity of the ribosome for aminoacyl-tRNA, thus increasing their reactivity as acceptors for peptidyl transferase (By similarity))	-	-	-	-	J4D667.1 PF08207.10;EFP_N;	208	297	190	3	6	2	10.91	11.94	13.04	0.09	0.24	0.06	11.96	0.13	6.78638	up	1.382e-143	1.45174e-142	yes	10	10	4	0	0	1	0.39	0.32	0.13	0	0	0.05	0.28	0.02	3.8074	up	1	1
TRINITY_DN3525_c0_g1	556	TRINITY_DN3525_c0_g1_i1	-	-	-	-	-	-	-	-	-	-	87	99	52	13	9	16	8.18	6.72	6.21	0.81	0.66	1.03	7.04	0.83	3.48632	up	9.98733e-41	5.24064e-40	yes	0	0	0	0	0	0	0	0	0	0	0	0	0	0	0	no	1	1
TRINITY_DN35269_c0_g1	306	TRINITY_DN35269_c0_g1_i1	BnaC08g29750D [Brassica napus]	RpL38	60S ribosomal protein L38 OS=Timarcha balearica GN=RpL38 PE=3 SV=1	GO:0001501(skeletal system development);GO:0001503(ossification);GO:0003723(RNA binding);GO:0003735(structural constituent of ribosome);GO:0005925(focal adhesion);GO:0006412(translation);GO:0006417(regulation of translation);GO:0007605(sensory perception of sound);GO:0022618(ribonucleoprotein complex assembly);GO:0022625(cytosolic large ribosomal subunit);GO:0033291(eukaryotic 80S initiation comp…	ENOG4112229(Ribosomal protein L38)	K02923	large subunit ribosomal protein L38e	-	brp03010(Ribosome)	A0A0N4V6H8.1 PF01781.16;Ribosomal_L38e;	252	364	161	67	83	76	81.88	83.91	66.02	13.67	19.9	15.99	77.27	16.52	2.60527	up	3.15307e-56	1.86284e-55	yes	0	1	0	0	0	0	0	0.21	0	0	0	0	0.07	0	Inf	up	1	1
TRINITY_DN35326_c0_g2	255	TRINITY_DN35326_c0_g2_i1	-	pmp20	Putative peroxiredoxin pmp20 OS=Neosartorya fumigata (strain ATCC MYA-4609 / Af293 / CBS 101355 / FGSC A1100) GN=pmp20 PE=1 SV=1	GO:0005777(peroxisome);GO:0005886(plasma membrane);GO:0008379(thioredoxin peroxidase activity);GO:0010038(response to metal ion);GO:0030445(yeast-form cell wall);GO:0030446(hyphal cell wall);GO:0034599(cellular response to oxidative stress);GO:0045454(cell redox homeostasis)	COG0678(peroxiredoxin)	-	-	-	-	A0A074XIQ8.1 PF08534.8;Redoxin;	0	0	0	0	0	0	0	0	0	0	0	0	0	0	0	no	1	1	no	0	0	0	9	22	10	0	0	0	3.58	8.74	4.56	0	5.63	-Inf	down	1	1
TRINITY_DN35357_c0_g1	252	TRINITY_DN35357_c0_g1_i1	GLYCINE RICH PROTEIN 9 [Arabidopsis thaliana]	GRP3	Glycine-rich protein 3 OS=Arabidopsis thaliana GN=GRP3 PE=1 SV=1	GO:0003674(molecular_function);GO:0008150(biological_process)	-	-	-	-	-	Q8S8J7.1 PF07172.9;GRP;	0	0	0	20	13	28	0	0	0	7.14	5.44	10.27	0	7.62	-6.98293	down	5.35722e-10	1.55983e-09	yes	0	0	0	0	0	0	0	0	0	0	0	0	0	0	0	no	1	1
TRINITY_DN35377_c0_g1	1343	TRINITY_DN35377_c0_g1_i1	Pre-mRNA-splicing factor RBM22, partial [Anthurium amnicola]	RBM22	Pre-mRNA-splicing factor RBM22 OS=Homo sapiens GN=RBM22 PE=1 SV=1	GO:0000166(nucleotide binding);GO:0000387(spliceosomal snRNP assembly);GO:0000974(Prp19 complex);GO:0003676(nucleic acid binding);GO:0003723(RNA binding);GO:0005634(nucleus);GO:0017070(U6 snRNA binding);GO:0036002(pre-mRNA binding);GO:0046872(metal ion binding);GO:0071006(U2-type catalytic step 1 spliceosome);GO:0071007(U2-type catalytic step 2 spliceosome)	ENOG410XSFK(RNA binding motif protein 22)	K12872	pre-mRNA-splicing factor RBM22/SLT11	-	sind03040(Spliceosome)	Q22412.2 PF16131.3;Torus;	489	597	339	124	101	83	14.08	12.46	12.41	2.39	2.31	1.67	12.98	2.12	3.06538	up	4.34878e-134	4.28366e-133	yes	0	2	0	0	1	0	0	0.04	0	0	0.02	0	0.01	0.01	0	no	1	1
TRINITY_DN35386_c0_g1	275	TRINITY_DN35386_c0_g1_i1	-	-	-	-	-	-	-	-	-	-	20	27	9	3	2	1	8.93	8.49	5.05	0.82	0.64	0.28	7.49	0.58	3.9505	up	1.49619e-13	5.0296e-13	yes	0	0	0	0	0	0	0	0	0	0	0	0	0	0	0	no	1	1
TRINITY_DN35401_c0_g4	211	TRINITY_DN35401_c0_g4_i1	-	-	-	GO:0003674(molecular_function);GO:0005783(endoplasmic reticulum);GO:0005887(integral component of plasma membrane);GO:0005934(cellular bud tip);GO:0005935(cellular bud neck);GO:0006506(GPI anchor biosynthetic process);GO:0031505(fungal-type cell wall organization)	ENOG410XT2T(Post-GPI attachment to proteins)	-	-	-	-	-	0	0	0	0	0	0	0	0	0	0	0	0	0	0	0	no	1	1	no	0	0	0	1	3	11	0	0	0	0.7	2.13	8.96	0	3.93	-Inf	down	1	1
TRINITY_DN35468_c0_g1	216	TRINITY_DN35468_c0_g1_i1	-	-	-	-	ENOG410Z0EA(NA)	-	-	-	-	-	7	5	7	0	7	4	6.68	3.31	8.27	0	4.71	2.36	6.09	2.36	1.3677	up	1	1	no	0	0	0	0	0	2	0	0	0	0	0	1.52	0	0.51	-Inf	down	1	1
TRINITY_DN35491_c0_g1	201	TRINITY_DN35491_c0_g1_i1	20S proteasome beta subunit E, type beta 5 [Chlamydomonas reinhardtii]	pts1	Probable proteasome subunit beta type-5 OS=Schizosaccharomyces pombe (strain 972 / ATCC 24843) GN=pts1 PE=3 SV=3	GO:0004175(endopeptidase activity);GO:0006511(ubiquitin-dependent protein catabolic process)	ENOG410XQRP(The proteasome is a multicatalytic proteinase complex which is characterized by its ability to cleave peptides with Arg, Phe, Tyr, Leu, and Glu adjacent to the leaving group at neutral or slightly basic pH. The proteasome has an ATP-dependent proteolytic activity (By similarity))	K02737	20S proteasome subunit beta 5	EC:3.4.25.1	cre03050(Proteasome)	S9U4I5.1 PF00227.24;Proteasome;	6	9	8	0	0	0	7.04	7.3	11.59	0	0	0	8.64	0	Inf	up	1	1	no	0	0	0	0	1	0	0	0	0	0	0.81	0	0	0.27	-Inf	down	1	1
TRINITY_DN35526_c1_g1	233	TRINITY_DN35526_c1_g1_i1	-	C8orf44	Putative uncharacterized protein C8orf44 OS=Homo sapiens GN=C8orf44 PE=2 SV=2	GO:0016021(integral component of membrane)	ENOG41113P7(chromosome 8 open reading frame 44)	-	-	-	-	G1S654.1 PF00079.18;Serpin;	0	411.43	214.28	78.68	53.38	70.97	0	216.32	201.53	35.78	28.47	33.13	139.28	32.46	2.46388	up	0.00157544	0.00285189	yes	401.49	304.91	382.49	0	0	0	184.29	148.41	180.61	0	0	0	171.1	0	11.4292	up	7.1335e-187	1.23081e-184
TRINITY_DN35616_c0_g1	258	TRINITY_DN35616_c0_g1_i1;TRINITY_DN35616_c0_g1_i2	-	-	-	-	-	-	-	-	-	-	6	2	5	15	19	12	3.39	0.77	3.78	5.29	7.79	4.37	2.65	5.82	-1.135	down	1	1	no	7	9	12	24	13	22	2.43	3.44	4.22	9.48	5.1	9.91	3.36	8.16	-1.21646	down	0.00159633	0.00302103
TRINITY_DN35640_c0_g1	207	TRINITY_DN35640_c0_g1_i1	-	-	-	-	-	-	-	-	-	-	0	0	0	0	0	0	0	0	0	0	0	0	0	0	0	no	1	1	no	0	0	0	0	0	0	0	0	0	0	0	0	0	0	0	no	1	1
TRINITY_DN35652_c0_g1	328	TRINITY_DN35652_c0_g1_i1	pre-mRNA branch site protein p14 [Klebsormidium flaccidum]	C50D2.5	Splicing factor 3B subunit 6-like protein OS=Caenorhabditis elegans GN=C50D2.5 PE=3 SV=2	GO:0000398(mRNA splicing, via spliceosome);GO:0005684(U2-type spliceosomal complex);GO:0005686(U2 snRNP);GO:0005689(U12-type spliceosomal complex);GO:0071011(precatalytic spliceosome);GO:0071013(catalytic step 2 spliceosome)	ENOG4111IHX(premRNA branch site protein)	K12833	pre-mRNA branch site protein p14	-	sita03040(Spliceosome)	A0A085NE27.1 PF00076.20;RRM_1;	362	445	222	56	69	73	97.47	85.34	75.59	9.58	13.89	12.9	86.13	12.12	3.2164	up	1.12801e-102	8.94194e-102	yes	2	1	0	0	0	0	0.34	0.18	0	0	0	0	0.17	0	Inf	up	1	1
TRINITY_DN35652_c0_g2	313	TRINITY_DN35652_c0_g2_i1	-	-	-	GO:0000398(mRNA splicing, via spliceosome);GO:0005684(U2-type spliceosomal complex);GO:0005686(U2 snRNP);GO:0005689(U12-type spliceosomal complex);GO:0071011(precatalytic spliceosome);GO:0071013(catalytic step 2 spliceosome)	ENOG4111IHX(premRNA branch site protein)	-	-	-	-	-	178	168	134	91	64	86	54.3	36.41	51.64	17.51	14.47	17.07	47.45	16.35	1.88444	up	3.89447e-26	1.7361e-25	yes	0	1	1	0	0	0	0	0.2	0.2	0	0	0	0.13	0	Inf	up	1	1
TRINITY_DN35658_c0_g1	1294	TRINITY_DN35658_c0_g1_i1;TRINITY_DN35658_c0_g1_i2;TRINITY_DN35658_c0_g1_i3	Acyl-CoA-binding protein, partial [Anthurium amnicola]	acbp-1	Acyl-CoA-binding protein homolog 1 OS=Caenorhabditis elegans GN=acbp-1 PE=3 SV=1	GO:0000062(fatty-acyl-CoA binding);GO:0006810(transport);GO:0008289(lipid binding);GO:0008340(determination of adult lifespan);GO:0019915(lipid storage)	COG4281(Acyl-CoA binding domain containing)	-	-	-	-	A0A0N5A1G6.1 PF00887.17;ACBP;	307	349	205	74	78	65	32.44	26.97	27.38	4.53	6.99	4.29	28.93	5.27	2.84267	up	8.22022e-84	5.79184e-83	yes	0	0	0	0	0	0	0	0	0	0	0	0	0	0	0	no	1	1
TRINITY_DN35684_c0_g1	370	TRINITY_DN35684_c0_g1_i1;TRINITY_DN35684_c0_g1_i2	-	-	-	-	-	-	-	-	-	-	13	10	9	3	1	1	10.26	1.44	6.99	0.39	0.15	0.13	6.23	0.22	4.8237	up	1	1	no	0	0	0	0	0	0	0	0	0	0	0	0	0	0	0	no	1	1
TRINITY_DN35685_c0_g1	209	TRINITY_DN35685_c0_g1_i1	-	-	-	-	-	-	-	-	-	-	3	24	3	0	2	2	3.16	17.48	3.9	0	1.49	1.3	8.18	0.93	3.1368	up	1	1	no	3	4	9	1	2	0	1.92	2.71	5.94	0.72	1.46	0	3.52	0.73	2.2696	up	1	1
TRINITY_DN35722_c0_g1	1454	TRINITY_DN35722_c0_g1_i1	-	cbhB	Probable 1,4-beta-D-glucan cellobiohydrolase B OS=Neosartorya fumigata (strain CEA10 / CBS 144.89 / FGSC A1163) GN=cbhB PE=3 SV=1	GO:0005576(extracellular region);GO:0009251(glucan catabolic process);GO:0016162(cellulose 1,4-beta-cellobiosidase activity);GO:0030248(cellulose binding)	ENOG41101KD(The biological conversion of cellulose to glucose generally requires three types of hydrolytic enzymes (1) Endoglucanases which cut internal beta-1,4-glucosidic bonds)	-	-	-	-	R0JU77.1 PF00840.18;Glyco_hydro_7;	238	381	195	571	502	535	6.24	7.25	6.5	10.05	10.47	9.8	6.66	10.11	-0.136005	down	0.191154	0.243766	no	3	2	2	20	18	28	0.05	0.04	0.04	0.37	0.34	0.62	0.04	0.44	-3.32488	down	2.17688e-11	9.16387e-11
TRINITY_DN35756_c0_g1	405	TRINITY_DN35756_c0_g1_i1	-	-	-	-	-	-	-	-	-	-	275	323	192	120	85	121	45.6	38.46	40.39	12.97	10.83	13.55	41.48	12.45	2.14083	up	2.84875e-59	1.72045e-58	yes	1	0	0	0	0	0	0.11	0	0	0	0	0	0.04	0	Inf	up	1	1
TRINITY_DN35773_c0_g1	1118	TRINITY_DN35773_c0_g1_i1	Acetolactate synthase small subunit, mitochondrial [Anthurium amnicola]	ILV6	Acetolactate synthase small subunit, mitochondrial OS=Saccharomyces cerevisiae (strain ATCC 204508 / S288c) GN=ILV6 PE=1 SV=2	GO:0003984(acetolactate synthase activity);GO:0005948(acetolactate synthase complex);GO:0009082(branched-chain amino acid biosynthetic process);GO:0016597(amino acid binding);GO:0030234(enzyme regulator activity);GO:0042645(mitochondrial nucleoid)	COG0440(Acetolactate synthase small subunit)	K01653	acetolactate synthase I/III small subunit	EC:2.2.1.6	vcn01210(2-Oxocarboxylic acid metabolism);vcn01230(Biosynthesis of amino acids);vcn00650(Butanoate metabolism);vcn00660(C5-Branched dibasic acid metabolism);vcn00290(Valine, leucine and isoleucine biosynthesis);vcn00770(Pantothenate and CoA biosynthesis)	Q0USR1.2 PF10369.7;ALS_ss_C;	55	134	72	436	314	350	1.98	3.49	3.29	10.49	8.95	8.76	2.92	9.4	-1.22162	down	2.7424e-11	8.45813e-11	yes	68	54	45	44	38	28	1.63	1.37	1.13	1.12	0.99	0.85	1.38	0.99	0.454825	up	0.0354498	0.0532997
TRINITY_DN35794_c0_g1	1304	TRINITY_DN35794_c0_g1_i1	-	-	-	-	ENOG410XVUS(NA)	-	-	-	-	-	2	0	0	0	0	0	0.06	0	0	0	0	0	0.02	0	Inf	up	1	1	no	0	0	0	519	503	395	0	0	0	10.98	10.86	9.92	0	10.59	-11.957	down	7e-306	3e-303
TRINITY_DN35795_c0_g1	855	TRINITY_DN35795_c0_g1_i1;TRINITY_DN35795_c0_g1_i2	Translocon-associated protein subunit gamma [Anthurium amnicola]	SSR3	Translocon-associated protein subunit gamma OS=Homo sapiens GN=SSR3 PE=1 SV=1	GO:0005784(Sec61 translocon complex);GO:0005786(signal recognition particle, endoplasmic reticulum targeting);GO:0005811(lipid particle);GO:0006614(SRP-dependent cotranslational protein targeting to membrane);GO:0016021(integral component of membrane)	ENOG410XR1X(signal sequence receptor, gamma (translocon-associated protein gamma))	-	-	-	-	A0A0B2USJ7.1 PF07074.10;TRAP-gamma;	456	565	322	122	91	132	23.29	21.32	21.18	4.32	3.89	4.74	21.93	4.32	2.81993	up	7.51531e-134	7.37847e-133	yes	0	0	4	0	1	0	0	0	0.21	0	0.04	0	0.07	0.01	2.8074	up	1	1
TRINITY_DN35890_c0_g1	1007	TRINITY_DN35890_c0_g1_i1;TRINITY_DN35890_c0_g1_i2;TRINITY_DN35890_c0_g1_i3;TRINITY_DN35890_c0_g1_i4;TRINITY_DN35890_c0_g1_i5;TRINITY_DN35890_c0_g1_i6	3-5 exoribonuclease CSL4 [Zostera marina]	Exosc1	Exosome complex component CSL4 OS=Mus musculus GN=Exosc1 PE=1 SV=1	GO:0000176(nuclear exosome (RNase complex));GO:0005737(cytoplasm)	COG1096(Exosome complex)	K07573	exosome complex component CSL4	-	ccp03018(RNA degradation)	A0A0B2VW02.1 PF10447.7;EXOSC1;	195	198	124	40	35	49	12.71	8.99	10.32	1.62	1.75	1.85	10.67	1.74	2.92252	up	6.5429e-58	3.90981e-57	yes	0	0	1	0	0	1	0	0	0.05	0	0	0.08	0.02	0.03	-0.585	down	1	1
TRINITY_DN35929_c0_g1	204	TRINITY_DN35929_c0_g1_i1	COG5405: ATP-dependent protease HslVU (ISS) [Ostreococcus tauri]	HslV	ATP-dependent protease subunit HslV OS=Trypanosoma brucei brucei (strain 927/4 GUTat10.1) GN=HslV PE=1 SV=1	GO:0006508(proteolysis);GO:0009376(HslUV protease complex)	COG5405(Protease subunit of a proteasome-like degradation complex believed to be a general protein degrading machinery (By similarity))	-	-	-	-	A4HPR7.1 PF00227.24;Proteasome;	5	16	2	0	0	0	5.63	12.47	2.78	0	0	0	6.96	0	Inf	up	1	1	no	0	0	1	0	0	0	0	0	0.71	0	0	0	0.24	0	Inf	up	1	1
TRINITY_DN35944_c0_g1	770	TRINITY_DN35944_c0_g1_i1;TRINITY_DN35944_c0_g1_i2;TRINITY_DN35944_c0_g1_i3	PREDICTED: NHP2-like protein 1 [Amborella trichopoda]	M28.5	NHP2-like protein 1 homolog OS=Caenorhabditis elegans GN=M28.5 PE=3 SV=1	GO:0000398(mRNA splicing, via spliceosome);GO:0000470(maturation of LSU-rRNA);GO:0003723(RNA binding);GO:0006412(translation);GO:0022625(cytosolic large ribosomal subunit);GO:0030490(maturation of SSU-rRNA);GO:0031428(box C/D snoRNP complex);GO:0032040(small-subunit processome);GO:0046540(U4/U6 x U5 tri-snRNP complex);GO:0071011(precatalytic spliceosome)	COG1358((ribosomal) protein)	K12845	U4/U6 small nuclear ribonucleoprotein SNU13	-	atr03040(Spliceosome);atr03008(Ribosome biogenesis in eukaryotes)	A0A0N4ZWQ9.1 PF01248.24;Ribosomal_L7Ae;	209	266	137	48	38	49	17.2	15.68	14.43	2.67	2.51	2.79	15.77	2.66	3.02813	up	8.69809e-80	5.98494e-79	yes	1	0	0	0	0	0	0.04	0	0	0	0	0	0.01	0	Inf	up	1	1
TRINITY_DN35981_c0_g1	855	TRINITY_DN35981_c0_g1_i1	-	-	-	-	-	-	-	-	-	-	74	121	65	205	145	243	3.74	4.43	4.17	6.92	5.79	8.53	4.11	7.08	-0.329585	down	0.0662887	0.0933879	no	11	6	3	20	8	11	0.37	0.21	0.11	0.72	0.29	0.47	0.23	0.49	-1.0911	down	1	1
TRINITY_DN36001_c0_g1	1600	TRINITY_DN36001_c0_g1_i1	PREDICTED: protein tesmin/TSO1-like CXC 5 [Tarenaya hassleriana]	lin-54	Protein lin-54 OS=Caenorhabditis elegans GN=lin-54 PE=1 SV=1	GO:0000794(condensed nuclear chromosome);GO:0001046(core promoter sequence-specific DNA binding);GO:0003677(DNA binding);GO:0005634(nucleus);GO:0006351(transcription, DNA-templated);GO:0006355(regulation of transcription, DNA-templated);GO:0006357(regulation of transcription from RNA polymerase II promoter);GO:0007049(cell cycle);GO:0030849(autosome);GO:0070176(DRM complex)	ENOG4110UR5(Tesmin TSO1-like CXC domain containing protein)	-	-	-	-	J9EZM2.1 PF03638.13;TCR;	708	864	506	110	80	103	16.62	14.71	15.1	1.73	1.49	1.69	15.48	1.64	3.68678	up	5.77988e-264	1.36468e-262	yes	1	0	2	0	1	0	0.02	0	0.03	0	0.02	0	0.02	0.01	1	up	1	1
TRINITY_DN36020_c0_g1	783	TRINITY_DN36020_c0_g1_i1	-	-	-	-	-	-	-	-	-	-	303	420	228	79	76	71	17.23	17.28	16.48	3	3.41	2.8	17	3.07	2.92193	up	6.34434e-107	5.17523e-106	yes	0	0	0	0	0	2	0	0	0	0	0	0.1	0	0.03	-Inf	down	1	1
TRINITY_DN36056_c0_g1	213	TRINITY_DN36056_c0_g1_i1	-	-	-	-	-	-	-	-	-	-	6	14	5	0	4	0	5.97	9.65	6.16	0	2.81	0	7.26	0.94	2.9492	up	1	1	no	0	0	0	0	0	0	0	0	0	0	0	0	0	0	0	no	1	1
TRINITY_DN36064_c0_g2	212	TRINITY_DN36064_c0_g2_i1	-	-	-	GO:0004100(chitin synthase activity);GO:0005886(plasma membrane);GO:0005938(cell cortex);GO:0008152(metabolic process);GO:0016020(membrane);GO:0016021(integral component of membrane);GO:0016758(transferase activity, transferring hexosyl groups);GO:0030703(eggshell formation)	COG1215(Glycosyl transferase, family 2)	-	-	-	-	H3FIF0.1 PF03142.13;Chitin_synth_2;	10	2	0	0	0	0	10.09	1.4	0	0	0	0	3.83	0	Inf	up	1	1	no	0	0	0	0	0	0	0	0	0	0	0	0	0	0	0	no	1	1
TRINITY_DN36075_c0_g1	549	TRINITY_DN36075_c0_g1_i1	60S ribosomal protein L34, partial [Anthurium amnicola]	RpL34	60S ribosomal protein L34 OS=Aedes albopictus GN=RpL34 PE=2 SV=2	GO:0003735(structural constituent of ribosome);GO:0005840(ribosome);GO:0006412(translation);GO:0022625(cytosolic large ribosomal subunit)	COG2174((ribosomal) protein)	K02915	large subunit ribosomal protein L34e	-	obr03010(Ribosome)	B4K6E1.1 PF01199.16;Ribosomal_L34e;	0	0	0	0	0	0	0	0	0	0	0	0	0	0	0	no	1	1	no	0	0	1	0	0	0	0	0	0.07	0	0	0	0.02	0	Inf	up	1	1
TRINITY_DN36080_c0_g1	398	TRINITY_DN36080_c0_g1_i1	predicted protein [Chlamydomonas reinhardtii]	CISD1	CDGSH iron-sulfur domain-containing protein 1 OS=Bos taurus GN=CISD1 PE=1 SV=1	GO:0016020(membrane);GO:0016021(integral component of membrane);GO:0043231(intracellular membrane-bounded organelle);GO:0051537(2 iron, 2 sulfur cluster binding)	ENOG41122II(CDGSH iron sulfur domain)	-	-	-	-	A0A0N4VLP8.1 PF09360.8;zf-CDGSH;	264	328	210	38	16	38	45.38	40.46	45.78	4.25	2.11	4.4	43.87	3.59	3.99143	up	7.54349e-118	6.63206e-117	yes	1	0	1	0	0	1	0.11	0	0.11	0	0	0.14	0.07	0.05	0.4854	up	1	1
TRINITY_DN36165_c0_g1	1107	TRINITY_DN36165_c0_g1_i1;TRINITY_DN36165_c0_g1_i2	predicted protein [Hordeum vulgare subsp. vulgare]	pUf68	Poly(U)-binding-splicing factor half pint OS=Drosophila melanogaster GN=pUf68 PE=1 SV=2	GO:0000166(nucleotide binding);GO:0003676(nucleic acid binding)	ENOG410XSGH(Poly-U binding splicing factor 60KDa)	K13126	polyadenylate-binding protein	-	pmum03013(RNA transport);pmum03015(mRNA surveillance pathway);pmum03018(RNA degradation)	A0A0N4ZT10.1 PF00076.20;RRM_1;	235	315	163	36	38	43	8.9	8.62	7.64	0.92	1.1	1.09	8.39	1.04	3.45088	up	1.22297e-102	9.69009e-102	yes	1	0	0	0	0	0	0.02	0	0	0	0	0	0.01	0	Inf	up	1	1
TRINITY_DN36166_c0_g1	944	TRINITY_DN36166_c0_g1_i1	predicted protein [Physcomitrella patens]	Aqp8	Aquaporin-8 OS=Mus musculus GN=Aqp8 PE=2 SV=1	GO:0005215(transporter activity);GO:0005886(plasma membrane);GO:0006810(transport);GO:0006833(water transport);GO:0015250(water channel activity);GO:0015254(glycerol channel activity);GO:0015793(glycerol transport);GO:0016020(membrane);GO:0016021(integral component of membrane);GO:0016324(apical plasma membrane);GO:0034220(ion transmembrane transport)	COG0580(Channel that permits osmotically driven movement of water in both directions. It is involved in the osmoregulation and in the maintenance of cell turgor during volume expansion in rapidly growing cells. It mediates rapid entry or exit of water in response to abrupt changes in osmolarity (By similarity))	-	-	-	-	A0A0N5ASX0.1 PF00230.18;MIP;	221	257	131	33	41	53	9.81	8.27	7.4	0.98	1.44	1.64	8.49	1.35	3.10307	up	9.20345e-65	5.76355e-64	yes	1	0	0	0	0	0	0.03	0	0	0	0	0	0.01	0	Inf	up	1	1
TRINITY_DN3619_c0_g1	491	TRINITY_DN3619_c0_g1_i1;TRINITY_DN3619_c0_g1_i2	-	-	-	-	-	-	-	-	-	-	82	107	51	22	11	15	9.57	8.95	7.49	1.68	1	1.2	8.67	1.29	3.15992	up	1.27114e-36	6.40635e-36	yes	0	0	0	0	0	0	0	0	0	0	0	0	0	0	0	no	1	1
TRINITY_DN36196_c0_g1	2019	TRINITY_DN36196_c0_g1_i1	PREDICTED: protein phosphatase 2C homolog C10F6.17c-like [Pyrus x bretschneideri]	PTC5	[Pyruvate dehydrogenase [acetyl-transferring]]-phosphatase 1, mitochondrial OS=Saccharomyces cerevisiae (strain ATCC 204508 / S288c) GN=PTC5 PE=1 SV=1	GO:0004722(protein serine/threonine phosphatase activity);GO:0005758(mitochondrial intermembrane space);GO:0006470(protein dephosphorylation);GO:0035690(cellular response to drug);GO:0043085(positive regulation of catalytic activity);GO:0071276(cellular response to cadmium ion)	COG0631(Phosphatase)	-	-	-	-	B2W1P4.1 PF00481.19;PP2C;	124	207	97	641	562	628	2.24	2.71	2.22	7.77	8.08	7.93	2.39	7.93	-1.25277	down	1.50078e-27	6.83666e-27	yes	14	17	11	36	36	29	0.17	0.22	0.14	0.46	0.47	0.44	0.18	0.46	-1.40404	down	5.39201e-07	1.56532e-06
TRINITY_DN36199_c0_g1	1096	TRINITY_DN36199_c0_g1_i1;TRINITY_DN36199_c0_g1_i2	PREDICTED: COP9 signalosome complex subunit 6a-like [Nelumbo nucifera]	cops6	COP9 signalosome complex subunit 6 OS=Xenopus tropicalis GN=cops6 PE=2 SV=1	GO:0008180(COP9 signalosome);GO:0010388(cullin deneddylation)	COG1310(Component of the eukaryotic translation initiation factor 3 (eIF-3) complex, which is involved in protein synthesis and, together with other initiation factors, stimulates binding of mRNA and methionyl-tRNAi to the 40S ribosome (By similarity))	-	-	-	-	Q6DIS5.1 PF01398.19;JAB;	321	373	223	63	75	68	15.85	9.95	11.34	1.55	2.19	2.19	12.38	1.98	3.00901	up	4.94854e-97	3.78594e-96	yes	0	0	0	1	0	0	0	0	0	0.03	0	0	0	0.01	-Inf	down	1	1
TRINITY_DN36207_c0_g1	219	TRINITY_DN36207_c0_g1_i1	-	-	-	-	-	-	-	-	-	-	12	2	1	0	0	0	10.99	1.27	1.14	0	0	0	4.47	0	Inf	up	1	1	no	0	0	0	0	0	0	0	0	0	0	0	0	0	0	0	no	1	1
TRINITY_DN36231_c0_g1	2178	TRINITY_DN36231_c0_g1_i1	hypothetical protein COCSUDRAFT_29142 [Coccomyxa subellipsoidea C-169]	cao1	Copper amine oxidase 1 OS=Schizosaccharomyces pombe (strain 972 / ATCC 24843) GN=cao1 PE=1 SV=1	GO:0005507(copper ion binding);GO:0005829(cytosol);GO:0006878(cellular copper ion homeostasis);GO:0008131(primary amine oxidase activity);GO:0009310(amine catabolic process);GO:0042764(ascospore-type prospore);GO:0048038(quinone binding);GO:0055114(oxidation-reduction process)	COG3733(amine oxidase)	K00276	primary-amine oxidase	EC:1.4.3.21	csl00260(Glycine, serine and threonine metabolism);csl00350(Tyrosine metabolism);csl00360(Phenylalanine metabolism);csl00410(beta-Alanine metabolism);csl00950(Isoquinoline alkaloid biosynthesis);csl00960(Tropane, piperidine and pyridine alkaloid biosynthesis)	E5AB00.1 PF01179.18;Cu_amine_oxid;	602	816	481	1065	929	1028	9.98	9.82	10.14	11.87	12.28	11.93	9.98	12.03	0.188578	up	0.0134906	0.0215518	no	71	80	78	227	204	200	0.79	0.94	0.91	2.67	2.45	2.8	0.88	2.64	-1.60918	down	2.81172e-37	4.12418e-36
TRINITY_DN36232_c0_g1	764	TRINITY_DN36232_c0_g1_i1	60S ribosomal protein L19, partial [Anthurium amnicola]	RpL19	60S ribosomal protein L19 OS=Drosophila melanogaster GN=RpL19 PE=1 SV=2	GO:0000022(mitotic spindle elongation);GO:0003735(structural constituent of ribosome);GO:0005840(ribosome);GO:0006412(translation);GO:0022625(cytosolic large ribosomal subunit);GO:0051298(centrosome duplication)	COG2147(ribosomal protein L19)	K02885	large subunit ribosomal protein L19e	-	gmx03010(Ribosome)	E2BCG5.1 PF01280.18;Ribosomal_L19e;	0	0	0	0	0	0	0	0	0	0	0	0	0	0	0	no	1	1	no	2	1	1	0	0	0	0.08	0.04	0.04	0	0	0	0.05	0	Inf	up	1	1
TRINITY_DN36248_c0_g1	497	TRINITY_DN36248_c0_g1_i1	hypothetical protein CARUB_v10024048mg [Capsella rubella]	Cyb5r4	Cytochrome b5 reductase 4 OS=Rattus norvegicus GN=Cyb5r4 PE=1 SV=2	GO:0016491(oxidoreductase activity);GO:0046872(metal ion binding);GO:0055114(oxidation-reduction process)	COG1018(Is involved in NO detoxification in an aerobic process, termed nitric oxide dioxygenase (NOD) reaction that utilizes O(2) and NAD(P)H to convert NO to nitrate, which protects the bacterium from various noxious nitrogen compounds. Therefore, plays a central role in the inducible response to nitrosative stress (By similarity));COG5274(cytochrome b5)	K00326	cytochrome-b5 reductase	EC:1.6.2.2	ccp00520(Amino sugar and nucleotide sugar metabolism)	U6P380.1 PF00173.26;Cyt-b5;	71	130	70	44	22	30	8.03	10.61	10.06	3.28	1.94	2.32	9.57	2.51	2.35024	up	9.17445e-23	3.87055e-22	yes	0	0	1	0	0	0	0	0	0.08	0	0	0	0.03	0	Inf	up	1	1
TRINITY_DN36319_c0_g1	622	TRINITY_DN36319_c0_g1_i1	-	-	-	GO:0005575(cellular_component);GO:0030234(enzyme regulator activity);GO:0050790(regulation of catalytic activity)	ENOG410ZCSX(NA)	-	-	-	-	F9FI52.1 PF08114.9;PMP1_2;	0	0	0	0	0	0	0	0	0	0	0	0	0	0	0	no	1	1	no	117	147	128	0	0	0	6.09	8.12	6.95	0	0	0	7.05	0	9.96193	up	3.25021e-77	1.33187e-75
TRINITY_DN36344_c0_g1	227	TRINITY_DN36344_c0_g1_i1	Acyl-CoA-binding domain-containing protein 2 [Aegilops tauschii]	ACBP2	Acyl-CoA-binding domain-containing protein 2 OS=Arabidopsis thaliana GN=ACBP2 PE=1 SV=1	GO:0000062(fatty-acyl-CoA binding);GO:0001666(response to hypoxia);GO:0005515(protein binding);GO:0005778(peroxisomal membrane);GO:0005783(endoplasmic reticulum);GO:0005789(endoplasmic reticulum membrane);GO:0005886(plasma membrane);GO:0006869(lipid transport);GO:0008289(lipid binding);GO:0009514(glyoxysome);GO:0010288(response to lead ion);GO:0016021(integral component of membrane);GO:0032791(le…	COG4281(Acyl-CoA binding domain containing)	-	-	-	-	-	70	151	72	214	164	183	57.41	86.01	73.36	105.44	94.79	92.59	72.26	97.61	-0.0951346	down	0.590567	0.652022	no	125	105	102	121	127	105	62.24	55.43	52.27	68.97	72.75	68.9	56.65	70.21	-0.236127	down	0.0672996	0.0956069
TRINITY_DN36373_c0_g2	218	TRINITY_DN36373_c0_g2_i1	-	CHEK2	Serine/threonine-protein kinase Chk2 OS=Homo sapiens GN=CHEK2 PE=1 SV=1	GO:0004672(protein kinase activity);GO:0005524(ATP binding);GO:0006468(protein phosphorylation)	ENOG410YA63(doublecortin-like kinase)	-	-	-	-	-	0	13	4	0	0	0	0	8.37	4.6	0	0	0	4.32	0	Inf	up	1	1	no	10	4	8.74	0	0	0	5.64	2.39	5.08	0	0	0	4.37	0	Inf	up	1	1
TRINITY_DN36406_c0_g1	520	TRINITY_DN36406_c0_g1_i1	-	-	-	-	-	-	-	-	-	-	40	56	34	279	244	232	4.19	4.23	4.53	19.33	19.98	16.68	4.32	18.66	-1.67924	down	2.24795e-23	9.57459e-23	yes	3	10	5	11	17	21	0.21	0.73	0.36	0.82	1.28	1.84	0.43	1.31	-1.57889	down	0.00058558	0.00118563
TRINITY_DN36431_c0_g1	205	TRINITY_DN36431_c0_g1_i1	-	-	-	-	-	-	-	-	-	-	12	5	3	0	0	0	13.32	3.84	4.12	0	0	0	7.09	0	Inf	up	1	1	no	0	0	0	0	0	0	0	0	0	0	0	0	0	0	0	no	1	1
TRINITY_DN36446_c0_g1	281	TRINITY_DN36446_c0_g1_i1	-	-	-	-	-	-	-	-	-	-	0	49	25	0	0	0	0	14.43	13.14	0	0	0	9.19	0	8.09412	up	1.29102e-08	3.50518e-08	yes	51	42	35	0	0	0	13.09	11.47	9.26	0	0	0	11.27	0	8.34622	up	1.06414e-28	1.1466e-27
TRINITY_DN36459_c0_g1	213	TRINITY_DN36459_c0_g1_i1	-	-	-	-	-	-	-	-	-	-	0	0	0	12	12	3	0	0	0	7.18	8.43	1.84	0	5.82	-Inf	down	1	1	no	0	0	0	0	0	0	0	0	0	0	0	0	0	0	0	no	1	1
TRINITY_DN36490_c0_g1	725	TRINITY_DN36490_c0_g1_i1;TRINITY_DN36490_c0_g1_i2	-	-	-	-	ENOG41112K0(NA)	-	-	-	-	-	44	70	40	499	382	456	2.94	3.37	3.31	21.36	19.47	20.62	3.21	20.48	-2.25637	down	4.14738e-57	2.4649e-56	yes	2	0	0	9	8	8	0.09	0	0	0.45	0.41	0.42	0.03	0.43	-3.8413	down	1	1
TRINITY_DN36495_c0_g1	784	TRINITY_DN36495_c0_g1_i1	PREDICTED: 50S ribosomal protein L21, mitochondrial-like [Eucalyptus grandis]	Mrpl21	39S ribosomal protein L21, mitochondrial OS=Mus musculus GN=Mrpl21 PE=1 SV=1	GO:0003735(structural constituent of ribosome);GO:0005762(mitochondrial large ribosomal subunit);GO:0005840(ribosome)	ENOG4111TX4(ribosomal protein l21)	K02888	large subunit ribosomal protein L21	-	egr03010(Ribosome)	A0A0B2VWL3.1 PF00829.19;Ribosomal_L21p;	172	223	122	48	29	28	9.76	9.16	8.8	1.82	1.3	1.1	9.24	1.41	3.15179	up	2.71991e-72	1.79418e-71	yes	0	0	1	0	0	0	0	0	0.04	0	0	0	0.01	0	Inf	up	1	1
TRINITY_DN365_c0_g1	1558	TRINITY_DN365_c0_g1_i1	-	-	-	-	-	-	-	-	-	-	1	0	0	0	0	0	0.02	0	0	0	0	0	0.01	0	Inf	up	1	1	no	0	0	0	632	605	481	0	0	0	10.85	10.61	9.81	0	10.42	-12.2349	down	0	0
TRINITY_DN36547_c0_g1	230	TRINITY_DN36547_c0_g1_i1	-	-	-	-	-	-	-	-	-	-	3	17	5	0	0	0	2.36	9.3	4.89	0	0	0	5.52	0	Inf	up	1	1	no	0	0	0	0	0	0	0	0	0	0	0	0	0	0	0	no	1	1
TRINITY_DN36598_c0_g2	215	TRINITY_DN36598_c0_g2_i1	-	-	-	GO:0005351(sugar:proton symporter activity);GO:0005355(glucose transmembrane transporter activity);GO:0005887(integral component of plasma membrane);GO:0035428(hexose transmembrane transport);GO:0046323(glucose import)	ENOG410XNQK(Transporter)	-	-	-	-	Q0U0Z1.1 PF00083.22;Sugar_tr;	0	0	1	14	4	1	0	0	1.2	8.15	2.73	0.6	0.4	3.83	-3.2593	down	1	1	no	0	0	0	0	0	0	0	0	0	0	0	0	0	0	0	no	1	1
TRINITY_DN36606_c0_g1	1344	TRINITY_DN36606_c0_g1_i1	hypothetical protein F775_00332 [Aegilops tauschii]	-	-	-	-	-	-	-	-	-	117	178	108	197	191	221	3.37	3.71	3.95	3.8	4.37	4.44	3.68	4.2	0.261828	up	0.0678242	0.0954041	no	444	409	399	332	311	292	8.54	8.35	8.03	6.78	6.48	7.07	8.31	6.78	0.272525	up	0.00038444	0.000798346
TRINITY_DN36613_c0_g1	214	TRINITY_DN36613_c0_g1_i1	-	-	-	-	ENOG4110E35(NA)	-	-	-	-	Q38C83.1 PF04418.10;DUF543;	4	6	7	0	0	0	3.92	4.08	8.5	0	0	0	5.5	0	Inf	up	1	1	no	1	1	1	0	0	0	0.6	0.63	0.61	0	0	0	0.61	0	Inf	up	1	1
TRINITY_DN36652_c0_g1	276	TRINITY_DN36652_c0_g1_i1	-	-	-	-	-	-	-	-	-	-	26	27	10	3	0	3	11.48	8.39	5.55	0.82	0	0.84	8.47	0.55	4.13151	up	1.24828e-14	4.3381e-14	yes	0	0	0	0	0	0	0	0	0	0	0	0	0	0	0	no	1	1
TRINITY_DN3666_c0_g1	292	TRINITY_DN3666_c0_g1_i1	hypothetical protein OsI_14941 [Oryza sativa Indica Group]	-	-	GO:0005634(nucleus);GO:0008270(zinc ion binding)	ENOG4111YPU(PHD)	-	-	-	-	S8CFQ5.1 PF00628.27;PHD;	5	23	18	3	2	11	1.86	6.05	8.44	0.69	0.54	2.62	5.45	1.28	2.38676	up	0.000127261	0.000259542	yes	16	8	10	25	7	5	3.68	1.96	2.37	6.56	1.84	1.51	2.67	3.3	-0.254994	down	0.679035	0.732493
TRINITY_DN3669_c0_g1	212	TRINITY_DN3669_c0_g1_i1	-	-	-	-	-	-	-	-	-	-	10	10	2	0	0	0	10.09	6.99	2.5	0	0	0	6.53	0	Inf	up	1	1	no	0	0	0	0	0	0	0	0	0	0	0	0	0	0	0	no	1	1
TRINITY_DN36691_c0_g1	996	TRINITY_DN36691_c0_g1_i1	PREDICTED: pre-mRNA-splicing factor 38A-like [Populus euphratica]	prpf38a	Pre-mRNA-splicing factor 38A OS=Xenopus tropicalis GN=prpf38a PE=2 SV=1	GO:0071011(precatalytic spliceosome)	ENOG410XQ3F(RNA splicing)	K12849	pre-mRNA-splicing factor 38A	-	pvu03040(Spliceosome)	A0A0N5AFH1.1 PF03371.13;PRP38;	737	1037	569	210	153	176	30.57	31.16	30	5.83	5.03	5.08	30.58	5.31	2.97496	up	3.31181e-207	5.16723e-206	yes	4	0	1	0	1	1	0.11	0	0.03	0	0.03	0.03	0.05	0.02	1.3219	up	1	1
TRINITY_DN36722_c0_g1	292	TRINITY_DN36722_c0_g1_i1	-	-	-	-	-	-	-	-	-	B4L1E6.1 PF15430.4;SVWC;	0	0	0	0	0	0	0	0	0	0	0	0	0	0	0	no	1	1	no	1	0	1	0	0	0	0.23	0	0.24	0	0	0	0.16	0	Inf	up	1	1
TRINITY_DN36798_c0_g2	212	TRINITY_DN36798_c0_g2_i1	-	-	-	-	-	-	-	-	-	-	3	8	7	0	0	0	3.03	5.59	8.74	0	0	0	5.79	0	Inf	up	1	1	no	0	0	0	0	0	0	0	0	0	0	0	0	0	0	0	no	1	1
TRINITY_DN36893_c0_g2	212	TRINITY_DN36893_c0_g2_i1	-	-	-	-	-	-	-	-	-	-	8	4	4	2	0	0	8.07	2.79	4.99	1.21	0	0	5.28	0.4	3.7225	up	1	1	no	0	0	0	0	0	0	0	0	0	0	0	0	0	0	0	no	1	1
TRINITY_DN36909_c0_g2	212	TRINITY_DN36909_c0_g2_i1	-	-	-	-	-	-	-	-	-	-	9	11	5	0	0	0	9.08	7.69	6.24	0	0	0	7.67	0	Inf	up	1	1	no	0	0	0	0	0	0	0	0	0	0	0	0	0	0	0	no	1	1
TRINITY_DN36936_c0_g1	480	TRINITY_DN36936_c0_g1_i1	UPF0136 membrane protein YJR085C [Anthurium amnicola]	YJR085C	TMEM14 protein homolog YJR085C OS=Saccharomyces cerevisiae (strain ATCC 204508 / S288c) GN=YJR085C PE=1 SV=1	GO:0003674(molecular_function);GO:0005739(mitochondrion);GO:0005783(endoplasmic reticulum);GO:0008150(biological_process);GO:0016020(membrane)	ENOG41126ZV(domain protein)	-	-	-	-	E3RCW6.1 PF03647.11;Tmemb_14;	28	65	20	325	297	333	3.37	5.63	3.05	25.74	27.78	27.36	4.02	26.96	-2.24801	down	8.77755e-35	4.3406e-34	yes	1	3	0	9	1	7	0.08	0.25	0	0.77	0.09	0.7	0.11	0.52	-2.241	down	1	1
TRINITY_DN36971_c0_g1	768	TRINITY_DN36971_c0_g1_i1;TRINITY_DN36971_c0_g1_i2;TRINITY_DN36971_c0_g1_i3	hypothetical protein SOVF_018310 [Spinacia oleracea]	ND-ACP	Acyl carrier protein, mitochondrial OS=Drosophila melanogaster GN=ND-ACP PE=2 SV=1	GO:0006633(fatty acid biosynthetic process)	COG0236(Carrier of the growing fatty acid chain in fatty acid biosynthesis (By similarity))	K03955	NADH dehydrogenase (ubiquinone) 1 alpha/beta subcomplex 1	-	gsl00190(Oxidative phosphorylation)	E1FZH7.1 PF00550.23;PP-binding;	417	481	299	115	60	73	28.48	22.25	22.91	4.89	2.85	3.65	24.55	3.8	3.14357	up	5.70572e-104	4.56374e-103	yes	1	0	0	0	0	1	0.04	0	0	0	0	0.06	0.01	0.02	-1	down	1	1
TRINITY_DN36978_c0_g1	834	TRINITY_DN36978_c0_g1_i1;TRINITY_DN36978_c0_g1_i2	Synaptobrevin YKT6, partial [Anthurium amnicola]	YKT6	Synaptobrevin homolog YKT6 OS=Saccharomyces cerevisiae (strain ATCC 204508 / S288c) GN=YKT6 PE=1 SV=1	GO:0000149(SNARE binding);GO:0005484(SNAP receptor activity);GO:0006887(exocytosis);GO:0006906(vesicle fusion);GO:0031201(SNARE complex)	COG5143(Vesicle-associated membrane protein)	K08516	synaptobrevin homolog YKT6	-	bvg04130(SNARE interactions in vesicular transport)	A0A0L9SWE7.1 PF13774.4;Longin;	99	139	76	333	292	330	8.04	5.91	5.04	11.61	12.05	11.96	6.33	11.87	-0.749853	down	2.62715e-09	7.3928e-09	no	2	5	5	15	17	15	0.07	0.18	0.18	0.56	0.64	0.66	0.14	0.62	-2.08133	down	4.67596e-06	1.23186e-05
TRINITY_DN37024_c0_g1	1500	TRINITY_DN37024_c0_g1_i1	-	-	-	GO:0003674(molecular_function);GO:0005575(cellular_component);GO:0008150(biological_process)	ENOG4111QME(Conserved hypothetical, protein)	-	-	-	-	-	121	193	116	587	478	587	3.06	3.54	3.73	9.96	9.61	10.37	3.44	9.98	-1.08051	down	2.13508e-20	8.57105e-20	yes	6	14	8	14	15	9	0.1	0.25	0.14	0.25	0.27	0.19	0.16	0.24	-0.575264	down	0.197398	0.251541
TRINITY_DN37041_c0_g1	263	TRINITY_DN37041_c0_g1_i1	-	-	-	-	-	-	-	-	-	-	0	0	0	2	0	0	0	0	0	0.63	0	0	0	0.21	-Inf	down	1	1	no	27	13	19	11	18	11	8.47	4.33	6.13	3.97	6.49	4.56	6.31	5.01	0.408284	up	0.272032	0.333597
TRINITY_DN37044_c0_g1	219	TRINITY_DN37044_c0_g1_i1	-	-	-	-	-	-	-	-	-	-	5	14	4	1	0	0	4.58	8.89	4.54	0.55	0	0	6	0.18	5.0589	up	1	1	no	0	0	0	0	0	0	0	0	0	0	0	0	0	0	0	no	1	1
TRINITY_DN371_c0_g1	802	TRINITY_DN371_c0_g1_i1	PREDICTED: miraculin [Theobroma cacao]	-	Miraculin OS=Synsepalum dulcificum PE=1 SV=3	GO:0004866(endopeptidase inhibitor activity);GO:0005576(extracellular region);GO:0005618(cell wall);GO:0006508(proteolysis);GO:0008233(peptidase activity);GO:0048046(apoplast)	ENOG410YHN1(trypsin and protease inhibitor family protein Kunitz family protein)	-	-	-	-	A0A0D2RWN2.1 PF00197.16;Kunitz_legume;	0	258	160	0	0	0	0	10.28	11.19	0	0	0	7.16	0	10.6262	up	3.71974e-13	1.23441e-12	yes	306	183	247	0	0	0	11.17	7.09	9.42	0	0	0	9.23	0	10.8622	up	1.58682e-101	9.97983e-100
TRINITY_DN37105_c0_g1	618	TRINITY_DN37105_c0_g1_i1;TRINITY_DN37105_c0_g1_i2	-	-	-	-	ENOG41112EE(NA)	-	-	-	-	-	29	36	23	124	118	151	3.02	2.69	3.04	8.52	9.49	10.78	2.92	9.6	-1.29662	down	7.24012e-10	2.09545e-09	yes	9	8	6	8	16	11	0.57	0.54	0.43	0.6	1.13	0.97	0.51	0.9	-0.8194	down	1	1
TRINITY_DN37137_c0_g1	260	TRINITY_DN37137_c0_g1_i1	-	-	-	-	-	-	-	-	-	-	6	13	20	0	0	2	3.2	4.86	13.35	0	0	0.67	7.14	0.22	5.0203	up	1	1	no	0	0	0	0	0	0	0	0	0	0	0	0	0	0	0	no	1	1
TRINITY_DN37197_c0_g1	231	TRINITY_DN37197_c0_g1_i1	PREDICTED: craniofacial development protein 1 [Setaria italica]	-	-	-	ENOG4111H9K(Craniofacial development protein)	-	-	-	-	B0XHI2.1 PF07572.10;BCNT;	21	26	15	5	1	6	16.31	14.04	14.49	2.34	0.55	2.88	14.95	1.92	3.18291	up	1.08129e-12	3.53023e-12	yes	0	0	0	0	0	0	0	0	0	0	0	0	0	0	0	no	1	1
TRINITY_DN37200_c0_g1	633	TRINITY_DN37200_c0_g1_i1	U6 snRNA-associated Sm-like protein LSm3, partial [Anthurium amnicola]	lsm3	Probable U6 snRNA-associated Sm-like protein LSm3 OS=Schizosaccharomyces pombe (strain 972 / ATCC 24843) GN=lsm3 PE=1 SV=2	GO:0000398(mRNA splicing, via spliceosome);GO:0000932(cytoplasmic mRNA processing body);GO:0003723(RNA binding);GO:0005688(U6 snRNP);GO:0033962(cytoplasmic mRNA processing body assembly);GO:0046540(U4/U6 x U5 tri-snRNP complex);GO:0071011(precatalytic spliceosome);GO:0071013(catalytic step 2 spliceosome)	ENOG4111PB8(LSM3 homolog, U6 small nuclear RNA associated (S. cerevisiae))	K12622	U6 snRNA-associated Sm-like protein LSm3	-	ath03040(Spliceosome);ath03018(RNA degradation)	M2SDD3.1 PF01423.20;LSM;	34	52	42	147	148	160	2.62	2.89	4.11	7.52	8.95	8.5	3.21	8.32	-0.959003	down	2.57713e-06	6.04062e-06	no	5	9	7	5	16	5	0.25	0.48	0.37	0.27	0.89	0.32	0.37	0.49	-0.4053	down	1	1
TRINITY_DN37220_c0_g1	218	TRINITY_DN37220_c0_g1_i1	-	-	-	-	COG4447(The ortholog in A.thaliana is involved in photosystem II (PSII) assembly, but knockout of the corresponding gene in Synechoccus PCC 7002 has no effect on PSII activity)	-	-	-	-	-	2	4	9	2	4	4	1.86	2.57	10.36	1.12	2.62	2.29	4.93	2.01	1.2944	up	1	1	no	0	0	0	0	0	0	0	0	0	0	0	0	0	0	0	no	1	1
TRINITY_DN37228_c0_g1	212	TRINITY_DN37228_c0_g1_i1	-	-	-	-	-	-	-	-	-	-	1	4	2	8	17	6	1.01	2.79	2.5	4.85	12.1	3.74	2.1	6.9	-1.7162	down	1	1	no	0	0	0	0	1	0	0	0	0	0	0.7	0	0	0.23	-Inf	down	1	1
TRINITY_DN37244_c0_g1	2111	TRINITY_DN37244_c0_g1_i1;TRINITY_DN37244_c0_g1_i2	-	immt-1	MICOS complex subunit MIC60-1 OS=Caenorhabditis elegans GN=immt-1 PE=2 SV=2	GO:0000302(response to reactive oxygen species);GO:0005739(mitochondrion);GO:0005743(mitochondrial inner membrane);GO:0005753(mitochondrial proton-transporting ATP synthase complex);GO:0016020(membrane);GO:0016021(integral component of membrane);GO:0042407(cristae formation);GO:0070584(mitochondrion morphogenesis)	ENOG410Y49V(Multifunctional regulator of mitochondrial architecture and protein biogenesis. May act in concert with ATP synthase dimers to generate inner membrane structure and consequently normal mitochondrial morphology. Plays a role in keeping cristae membranes connected to the inner boundary membrane. Promotes protein import via the mitochondrial intermembrane space assembly (MIA) pathway (By…	-	-	-	-	H2WCU0.2 PF09731.7;Mitofilin;	1189	1400	799	164	94	183	21	17.94	17.95	1.95	1.32	2.26	18.96	1.84	3.80787	up	1.87209e-222	3.23218e-221	yes	1	2	3	0	0	0	0.01	0.03	0.04	0	0	0	0.03	0	Inf	up	1	1
TRINITY_DN3729_c0_g1	220	TRINITY_DN3729_c0_g1_i1	-	pelA	Probable pectin lyase A OS=Neosartorya fumigata (strain ATCC MYA-4609 / Af293 / CBS 101355 / FGSC A1100) GN=pelA PE=3 SV=1	GO:0005576(extracellular region);GO:0045490(pectin catabolic process);GO:0047490(pectin lyase activity)	ENOG4111IYK(Pectinolytic enzymes consist of four classes of enzymes pectin lyase, polygalacturonase, pectin methylesterase and rhamnogalacturonase. Among pectinolytic enzymes, pectin lyase is the most important in depolymerization of pectin, since it cleaves internal glycosidic bonds of highly methylated pectins)	-	-	-	-	B2W0D4.1 PF00544.17;Pec_lyase_C;	10	1	1	0	0	0	9.03	0.63	1.12	0	0	0	3.59	0	Inf	up	1	1	no	0	0	0	0	0	0	0	0	0	0	0	0	0	0	0	no	1	1
TRINITY_DN37306_c0_g1	1053	TRINITY_DN37306_c0_g1_i1;TRINITY_DN37306_c0_g1_i2;TRINITY_DN37306_c0_g1_i3	putative endoplasmic reticulum membrane protein C16E8.02 [Anthurium amnicola]	SPAC16E8.02	Uncharacterized endoplasmic reticulum membrane protein C16E8.02 OS=Schizosaccharomyces pombe (strain 972 / ATCC 24843) GN=SPAC16E8.02 PE=4 SV=2	GO:0003674(molecular_function);GO:0005783(endoplasmic reticulum);GO:0046521(sphingoid catabolic process)	COG4539(PRS2 protein)	-	-	-	-	B2WC38.1 PF06127.9;DUF962;	94	160	84	466	385	472	3.89	4.78	4.41	12.88	12.55	13.55	4.36	12.99	-1.11544	down	6.52991e-19	2.54194e-18	yes	8	4	15	18	21	22	0.22	0.12	0.42	0.53	0.63	0.76	0.25	0.64	-1.31626	down	0.000654463	0.00131434
TRINITY_DN37320_c0_g1	211	TRINITY_DN37320_c0_g1_i1	-	-	-	-	-	-	-	-	-	-	19	43	18	26	18	48	19.44	30.46	22.78	16	13	30.36	24.23	19.79	0.633981	up	0.101035	0.137179	no	31	19	33	40	47	22	19.25	12.52	21.16	28.13	33.39	17.91	17.64	26.48	-0.529989	down	0.0669072	0.0951061
TRINITY_DN37377_c0_g1	245	TRINITY_DN37377_c0_g1_i1;TRINITY_DN37377_c0_g1_i2;TRINITY_DN37377_c0_g1_i3	-	-	-	-	-	-	-	-	-	-	7	12	9	5	0	2	5.7	6.57	8.19	1.95	0	0.8	6.82	0.92	2.8901	up	1	1	no	0	0	0	0	0	0	0	0	0	0	0	0	0	0	0	no	1	1
TRINITY_DN37397_c0_g1	238	TRINITY_DN37397_c0_g1_i1	-	-	-	-	COG0723(Component of the ubiquinol-cytochrome c reductase complex (complex III or cytochrome b-c1 complex), which is a respiratory chain that generates an electrochemical potential coupled to ATP synthesis (By similarity))	-	-	-	-	-	18	21	13	0	0	0	12.72	10.34	11.45	0	0	0	11.5	0	7.61938	up	1.78797e-15	6.37122e-15	yes	1	1	1	1	0	0	0.43	0.46	0.44	0.49	0	0	0.44	0.16	1.4594	up	1	1
TRINITY_DN37408_c0_g1	1214	TRINITY_DN37408_c0_g1_i1	-	-	-	-	ENOG411123V(NA)	-	-	-	-	-	81	90	49	517	466	562	2.63	2.12	2.02	11.25	12.02	12.73	2.26	12	-1.95492	down	2.31583e-50	1.31143e-49	yes	14	12	9	19	26	17	0.3	0.28	0.2	0.44	0.61	0.46	0.26	0.5	-0.963428	down	0.00483556	0.00847257
TRINITY_DN37420_c0_g2	1429	TRINITY_DN37420_c0_g2_i1	hypothetical protein PHAVU_005G083500g [Phaseolus vulgaris]	-	-	GO:0003824(catalytic activity);GO:0005634(nucleus);GO:0005829(cytosol);GO:0005886(plasma membrane);GO:0009789(positive regulation of abscisic acid-activated signaling pathway);GO:0010314(phosphatidylinositol-5-phosphate binding);GO:0030864(cortical actin cytoskeleton);GO:0032266(phosphatidylinositol-3-phosphate binding);GO:0045892(negative regulation of transcription, DNA-templated);GO:0070273(ph…	ENOG410XQIA(glutathione binding)	-	-	-	-	E4ZW07.1 PF05147.11;LANC_like;	35	61	39	631	489	601	0.94	1.18	1.33	11.33	10.4	11.23	1.15	10.99	-2.80738	down	5.29848e-87	3.81245e-86	yes	0	2	4	11	8	21	0	0.04	0.07	0.21	0.16	0.47	0.04	0.28	-2.8074	down	1	1
TRINITY_DN3744_c0_g1	219	TRINITY_DN3744_c0_g1_i1	-	-	-	-	-	-	-	-	-	-	7	3	8	0	0	0	6.41	1.9	9.08	0	0	0	5.8	0	Inf	up	1	1	no	0	0	0	0	0	0	0	0	0	0	0	0	0	0	0	no	1	1
TRINITY_DN37537_c0_g1	237	TRINITY_DN37537_c0_g1_i1	-	-	-	-	-	-	-	-	-	-	3	15	10	0	0	0	2.15	7.48	8.92	0	0	0	6.18	0	Inf	up	1	1	no	0	1	0	0	0	0	0	0.46	0	0	0	0	0.15	0	Inf	up	1	1
TRINITY_DN3758_c0_g1	210	TRINITY_DN3758_c0_g1_i1	-	-	-	-	-	-	-	-	-	-	5	6	7	1	1	0	5.19	4.31	8.98	0.62	0.73	0	6.16	0.45	3.7749	up	1	1	no	0	0	0	0	0	0	0	0	0	0	0	0	0	0	0	no	1	1
TRINITY_DN37610_c0_g1	293	TRINITY_DN37610_c0_g1_i1	Helicase SKI2W [Triticum urartu]	-	-	-	COG4581(helicase)	K12599	antiviral helicase SKI2	EC:3.6.4.-	bdi03018(RNA degradation)	-	21	38	18	15	8	19	7.73	9.9	8.35	3.44	2.15	4.49	8.66	3.36	1.71451	up	1.11601e-06	2.68531e-06	yes	15	11	5	9	15	15	3.41	2.66	1.17	2.34	3.9	4.49	2.41	3.58	-0.481056	down	0.269096	0.330322
TRINITY_DN37625_c0_g1	223	TRINITY_DN37625_c0_g1_i1	-	-	-	-	-	-	-	-	-	-	4	3	9	0	0	1	3.46	1.8	9.68	0	0	0.53	4.98	0.18	4.7901	up	1	1	no	0	0	0	0	0	0	0	0	0	0	0	0	0	0	0	no	1	1
TRINITY_DN37626_c0_g1	1832	TRINITY_DN37626_c0_g1_i1;TRINITY_DN37626_c0_g1_i2;TRINITY_DN37626_c0_g1_i3	-	-	-	GO:0016020(membrane);GO:0016021(integral component of membrane)	ENOG410ZJAF(homocysteine-inducible, endoplasmic reticulum stress-inducible, ubiquitin-like domain member 1)	-	-	-	-	A0A0N5AWS2.1 PF00240.21;ubiquitin;	687	859	450	210	136	199	16.57	15.21	13.69	3.46	2.59	3.42	15.16	3.16	2.72789	up	1.07983e-143	1.13505e-142	yes	0	0	0	1	0	0	0	0	0	0.02	0	0	0	0.01	-Inf	down	1	1
TRINITY_DN3774_c0_g1	214	TRINITY_DN3774_c0_g1_i1	-	-	-	-	-	-	-	-	-	-	3	13	3	0	0	0	2.94	8.84	3.64	0	0	0	5.14	0	Inf	up	1	1	no	0	0	0	0	0	0	0	0	0	0	0	0	0	0	0	no	1	1
TRINITY_DN37837_c0_g1	205	TRINITY_DN37837_c0_g1_i1	-	-	-	-	-	-	-	-	-	-	2	10	8	0	0	0	2.22	7.69	10.98	0	0	0	6.96	0	Inf	up	1	1	no	0	0	0	0	0	0	0	0	0	0	0	0	0	0	0	no	1	1
TRINITY_DN37849_c0_g1	207	TRINITY_DN37849_c0_g1_i1	-	-	-	-	-	-	-	-	-	-	4	2	7	0	0	1	4.32	1.5	9.35	0	0	0.67	5.06	0.22	4.5236	up	1	1	no	0	0	0	0	0	0	0	0	0	0	0	0	0	0	0	no	1	1
TRINITY_DN3785_c0_g1	647	TRINITY_DN3785_c0_g1_i1	-	-	-	GO:0003674(molecular_function);GO:0005575(cellular_component);GO:0008150(biological_process)	-	-	-	-	-	-	0	0	0	0	0	1	0	0	0	0	0	0.05	0	0.02	-Inf	down	1	1	no	2	0	1	240	195	183	0.1	0	0.05	12.68	10.48	11.43	0.05	11.53	-7.65677	down	8.30767e-134	7.95171e-132
TRINITY_DN37864_c0_g1	476	TRINITY_DN37864_c0_g1_i1;TRINITY_DN37864_c0_g1_i2	hypothetical protein SELMODRAFT_165371 [Selaginella moellendorffii]	RPL27A	60S ribosomal protein L27a OS=Trypanosoma brucei brucei GN=RPL27A PE=2 SV=1	GO:0003735(structural constituent of ribosome);GO:0022625(cytosolic large ribosomal subunit)	COG0200(Binds to the 23S rRNA (By similarity))	K02900	large subunit ribosomal protein L27Ae	-	smo03010(Ribosome)	S9UQ01.1 PF00828.17;Ribosomal_L27A;	149	262	146	2	4	5	18.47	23.33	22.94	0.17	0.38	0.42	21.58	0.32	6.4533	up	2.37125e-107	1.94054e-106	yes	3	4	11	1	1	0	0.25	0.34	0.91	0.09	0.09	0	0.5	0.06	3.0589	up	1	1
TRINITY_DN37868_c0_g1	261	TRINITY_DN37868_c0_g1_i1;TRINITY_DN37868_c0_g1_i2	-	-	-	-	-	-	-	-	-	-	15	11	4	0	0	0	9.42	4.3	3.38	0	0	0	5.7	0	Inf	up	1	1	no	0	0	0	0	0	0	0	0	0	0	0	0	0	0	0	no	1	1
TRINITY_DN37892_c0_g1	221	TRINITY_DN37892_c0_g1_i1	-	-	-	-	-	-	-	-	-	-	1	8	9	0	0	0	0.89	4.94	9.95	0	0	0	5.26	0	Inf	up	1	1	no	0	0	0	0	0	0	0	0	0	0	0	0	0	0	0	no	1	1
TRINITY_DN37901_c0_g1	665	TRINITY_DN37901_c0_g1_i1	40S ribosomal protein S17 [Anthurium amnicola]	RpS17	40S ribosomal protein S17 OS=Drosophila melanogaster GN=RpS17 PE=1 SV=2	GO:0003735(structural constituent of ribosome);GO:0005840(ribosome);GO:0006412(translation);GO:0022627(cytosolic small ribosomal subunit)	COG1383(Ribosomal protein)	K02962	small subunit ribosomal protein S17e	-	ccp03010(Ribosome)	B3MAQ7.1 PF00833.16;Ribosomal_S17e;	0	0	0	1	1	0	0	0	0	0.05	0.06	0	0	0.04	-Inf	down	1	1	no	0	0	2	0	0	0	0	0	0.1	0	0	0	0.03	0	Inf	up	1	1
TRINITY_DN37912_c0_g2	656	TRINITY_DN37912_c0_g2_i1;TRINITY_DN37912_c0_g2_i2	-	-	-	-	ENOG4112A0T(Conserved hypothetical, protein)	-	-	-	-	-	14	21	13	41	28	54	1.52	1.64	1.79	2.93	2.37	4.01	1.65	3.1	-0.487555	down	0.149464	0.195742	no	3	1	4	3	6	6	0.21	0.08	0.29	0.23	0.47	0.54	0.19	0.41	-1.1096	down	1	1
TRINITY_DN37916_c0_g1	589	TRINITY_DN37916_c0_g1_i1	-	Emc9	ER membrane protein complex subunit 9 OS=Mus musculus GN=Emc9 PE=1 SV=1	GO:0003674(molecular_function);GO:0005575(cellular_component);GO:0008150(biological_process)	ENOG410Y8KS(ER membrane protein complex subunit)	-	-	-	-	A0A0B2W3P0.1 PF03665.11;UPF0172;	108	132	71	36	25	32	9.27	8.18	7.74	2.05	1.68	1.89	8.4	1.87	2.59252	up	9.3401e-40	4.85916e-39	yes	0	0	1	0	0	0	0	0	0.06	0	0	0	0.02	0	Inf	up	1	1
TRINITY_DN37981_c0_g2	555	TRINITY_DN37981_c0_g2_i1	-	-	-	GO:0003674(molecular_function);GO:0005575(cellular_component);GO:0008150(biological_process)	ENOG410YS6Z(NA)	-	-	-	-	-	1	0	0	0	0	0	0.09	0	0	0	0	0	0.03	0	Inf	up	1	1	no	0	0	0	512	447	384	0	0	0	34.23	30.36	30.27	0	31.62	-11.8805	down	2.74014e-271	9.84422e-269
TRINITY_DN38048_c0_g2	720	TRINITY_DN38048_c0_g2_i1	-	-	-	GO:0000276(mitochondrial proton-transporting ATP synthase complex, coupling factor F(o));GO:0015986(ATP synthesis coupled proton transport);GO:0033615(mitochondrial proton-transporting ATP synthase complex assembly);GO:0046933(proton-transporting ATP synthase activity, rotational mechanism)	ENOG410Y2V3(mitochondrial F1F0 ATP synthase subunit Atp14)	-	-	-	-	K3VRI5.1 PF10775.7;ATP_sub_h;	0	0	0	0	0	0	0	0	0	0	0	0	0	0	0	no	1	1	no	0	0	0	164	179	111	0	0	0	7.43	8.26	5.95	0	7.21	-10.3105	down	4.18905e-92	2.22844e-90
TRINITY_DN38056_c0_g1	474	TRINITY_DN38056_c0_g1_i1	-	-	-	-	ENOG411243I(NA)	-	-	-	-	M2UE72.1 PF00085.18;Thioredoxin;	19	20	15	143	147	140	2.34	1.77	2.34	11.57	14.05	11.75	2.15	12.46	-2.12989	down	3.49863e-20	1.39971e-19	yes	2	2	2	8	3	5	0.16	0.17	0.17	0.7	0.27	0.51	0.17	0.49	-1.5272	down	1	1
TRINITY_DN38075_c0_g1	1485	TRINITY_DN38075_c0_g1_i1	-	gaaC	L-threo-3-deoxy-hexylosonate aldolase OS=Aspergillus niger GN=gaaC PE=3 SV=1	GO:0003824(catalytic activity);GO:0005575(cellular_component);GO:0008152(metabolic process);GO:0016829(lyase activity)	COG0329(Catalyzes the condensation of (S)-aspartate-beta- semialdehyde (S)-ASA and pyruvate to 4-hydroxy- tetrahydrodipicolinate (HTPA) (By similarity))	-	-	-	-	B2VR82.1 PF00701.20;DHDPS;	159	248	136	504	419	470	4.07	4.6	4.42	8.65	8.53	8.4	4.36	8.53	-0.504786	down	4.61918e-06	1.06152e-05	no	8	4	14	28	16	22	0.14	0.07	0.25	0.51	0.3	0.47	0.15	0.43	-1.48209	down	0.000185381	0.000402233
TRINITY_DN38086_c0_g1	606	TRINITY_DN38086_c0_g1_i1	60S ribosomal protein L35a [Anthurium amnicola]	RPL35A	60S ribosomal protein L35a OS=Homo sapiens GN=RPL35A PE=1 SV=2	GO:0003735(structural constituent of ribosome);GO:0005840(ribosome);GO:0006412(translation);GO:0022625(cytosolic large ribosomal subunit);GO:0040018(positive regulation of multicellular organism growth);GO:0090277(positive regulation of peptide hormone secretion)	COG2451(Ribosomal protein)	K02917	large subunit ribosomal protein L35Ae	-	cvr03010(Ribosome)	Q296F1.1 PF01247.16;Ribosomal_L35Ae;	0	0	0	0	0	0	0	0	0	0	0	0	0	0	0	no	1	1	no	1	1	1	0	0	0	0.05	0.06	0.06	0	0	0	0.06	0	Inf	up	1	1
TRINITY_DN38091_c0_g1	1316	TRINITY_DN38091_c0_g1_i1	PREDICTED: probable quinone oxidoreductase [Cicer arietinum]	ZTA1	Probable quinone oxidoreductase OS=Saccharomyces cerevisiae (strain ATCC 204508 / S288c) GN=ZTA1 PE=1 SV=1	GO:0003960(NADPH:quinone reductase activity);GO:0005622(intracellular);GO:0005634(nucleus);GO:0005829(cytosol);GO:0008270(zinc ion binding);GO:0016747(transferase activity, transferring acyl groups other than amino-acyl groups);GO:0017091(AU-rich element binding);GO:0032440(2-alkenal reductase [NAD(P)] activity);GO:0034599(cellular response to oxidative stress);GO:0055114(oxidation-reduction proc…	COG0604(alcohol dehydrogenase)	-	-	-	-	R0IPN1.1 PF00107.24;ADH_zinc_N;	168	256	157	828	673	796	4.95	5.47	5.89	16.37	15.77	16.38	5.44	16.17	-1.12056	down	1.9352e-27	8.80463e-27	yes	15	14	9	39	31	29	0.3	0.29	0.19	0.82	0.66	0.72	0.26	0.73	-1.51924	down	2.49826e-07	7.49392e-07
TRINITY_DN38097_c0_g1	364	TRINITY_DN38097_c0_g1_i1	-	-	-	-	-	-	-	-	-	-	0	121.31	55.32	25	16.58	24.68	0	18.13	14.64	3.37	2.63	3.44	10.92	3.15	2.20378	up	0.00250265	0.0044223	yes	121.03	95.19	116.82	0	0	0	16.07	13.44	16.09	0	0	0	15.2	0	9.72313	up	2.20544e-73	8.26286e-72
TRINITY_DN38127_c0_g1	1570	TRINITY_DN38127_c0_g1_i1	hypothetical protein AXG93_891s1060 [Marchantia polymorpha subsp. polymorpha]	Gpat4	Glycerol-3-phosphate acyltransferase 4 OS=Mus musculus GN=Gpat4 PE=1 SV=1	GO:0005783(endoplasmic reticulum);GO:0008152(metabolic process);GO:0016020(membrane);GO:0016021(integral component of membrane);GO:0016740(transferase activity);GO:0016746(transferase activity, transferring acyl groups)	COG0204(Acyltransferase)	K13506	glycerol-3-phosphate O-acyltransferase 3/4	EC:2.3.1.15	ccp00561(Glycerolipid metabolism);ccp00564(Glycerophospholipid metabolism)	A0A0B2USV3.1 PF01553.19;Acyltransferase;	345	467	256	64	54	70	8.28	8.13	7.81	1.03	1.03	1.17	8.07	1.08	3.35785	up	3.61586e-145	3.84748e-144	yes	1	1	2	0	0	1	0.02	0.02	0.03	0	0	0.02	0.02	0.01	1	up	1	1
TRINITY_DN38130_c0_g1	812	TRINITY_DN38130_c0_g1_i1	40S ribosomal protein S6 [Anthurium amnicola]	RpS6	40S ribosomal protein S6 OS=Drosophila melanogaster GN=RpS6 PE=1 SV=1	GO:0000022(mitotic spindle elongation);GO:0003735(structural constituent of ribosome);GO:0005840(ribosome);GO:0006412(translation);GO:0006955(immune response);GO:0007052(mitotic spindle organization);GO:0022627(cytosolic small ribosomal subunit);GO:0051298(centrosome duplication)	COG2125(40s ribosomal protein s6)	K02991	small subunit ribosomal protein S6e	-	gsl03010(Ribosome)	B4L818.1 PF01092.17;Ribosomal_S6e;	0	0	0	0	0	0	0	0	0	0	0	0	0	0	0	no	1	1	no	1	3	0	0	0	0	0.04	0.11	0	0	0	0	0.05	0	Inf	up	1	1
TRINITY_DN38144_c0_g1	747	TRINITY_DN38144_c0_g1_i1;TRINITY_DN38144_c0_g1_i2	-	-	-	-	-	-	-	-	-	-	314	416	256	47	80	45	19.65	18.58	19.74	1.9	3.83	2.02	19.32	2.58	3.36323	up	3.55395e-68	2.27782e-67	yes	0	0	0	0	0	0	0	0	0	0	0	0	0	0	0	no	1	1
TRINITY_DN38183_c0_g1	912	TRINITY_DN38183_c0_g1_i1	-	-	-	GO:0003674(molecular_function);GO:0005575(cellular_component);GO:0008150(biological_process)	ENOG4111R7Q(NA)	-	-	-	-	-	138	200	128	413	351	375	6.41	6.73	7.55	12.82	12.9	12.1	6.9	12.61	-0.426088	down	0.000433944	0.000837484	no	18	24	23	73	94	88	0.56	0.79	0.74	2.4	3.16	3.43	0.7	3	-2.1162	down	6.87729e-21	5.15178e-20
TRINITY_DN38254_c0_g1	221	TRINITY_DN38254_c0_g1_i1;TRINITY_DN38254_c0_g1_i2	-	-	-	-	-	-	-	-	-	-	15	15	7	29	38	31	14.65	9.82	7.93	16.89	25.58	18.95	10.8	20.47	-0.559976	down	0.126574	0.168611	no	29	25	28	15	15	8	17.54	15.69	17.35	9.78	10.19	6.19	16.86	8.72	0.957677	up	0.00190268	0.00356121
TRINITY_DN383_c0_g1	345	TRINITY_DN383_c0_g1_i1	-	-	-	-	-	-	-	-	-	-	79	81	43	65	48	62	18.73	13.71	12.91	9.87	8.58	9.73	15.12	9.39	1.07103	up	1.56182e-07	3.97249e-07	yes	0	0	0	0	0	0	0	0	0	0	0	0	0	0	0	no	1	1
TRINITY_DN3833_c0_g1	256	TRINITY_DN3833_c0_g1_i1	-	-	-	-	-	-	-	-	-	-	39	44	36	14	10	21	21.82	17.24	25.23	4.76	3.99	7.34	21.43	5.36	2.27818	up	6.00491e-13	1.97719e-12	yes	0	0	0	0	0	0	0	0	0	0	0	0	0	0	0	no	1	1
TRINITY_DN3834_c0_g1	1216	TRINITY_DN3834_c0_g1_i1;TRINITY_DN3834_c0_g1_i2	MOB kinase activator 1B, partial [Anthurium amnicola]	mob1-1	Probable maintenance of ploidy protein mob1 OS=Neurospora crassa (strain ATCC 24698 / 74-OR23-1A / CBS 708.71 / DSM 1257 / FGSC 987) GN=mob1-1 PE=3 SV=2	GO:0000921(septin ring assembly);GO:0005634(nucleus);GO:0005829(cytosol);GO:0006874(cellular calcium ion homeostasis);GO:0030295(protein kinase activator activity);GO:0030428(cell septum);GO:0031031(positive regulation of septation initiation signaling);GO:0031097(medial cortex);GO:0032147(activation of protein kinase activity);GO:0034613(cellular protein localization);GO:0034973(Sid2-Mob1 comple…	ENOG410XSUJ(MOB kinase activator)	-	-	-	-	Q4X0T2.1 PF03637.15;Mob1_phocein;	62	75	55	324	237	292	2.61	2.24	2.97	9.35	7.84	8.73	2.61	8.64	-1.27804	down	4.01308e-17	1.49649e-16	yes	6	6	6	14	13	14	0.17	0.18	0.18	0.41	0.41	0.45	0.18	0.42	-1.31798	down	0.00238728	0.00439576
TRINITY_DN38371_c0_g1	286	TRINITY_DN38371_c0_g1_i1	E3 ubiquitin-protein ligase UBR4 [Triticum urartu]	Os09g0247700	Auxin transport protein BIG OS=Oryza sativa subsp. japonica GN=Os09g0247700 PE=2 SV=1	GO:0009826(unidimensional cell growth);GO:0009926(auxin polar transport)	ENOG410XPP8(Ubiquitin protein ligase E3 component n-recognin 4)	-	-	-	-	A0A0D9XBJ0.1 PF13764.4;E3_UbLigase_R4;	43	78	34	69	46	66	17.02	21.81	16.94	16.94	13.24	16.68	18.59	15.62	0.620182	up	0.00563647	0.00952835	no	50	42	44	64	56	65	12.19	10.9	11.07	17.85	15.62	20.89	11.39	18.12	-0.59405	down	0.00177854	0.00334095
TRINITY_DN38399_c0_g1	212	TRINITY_DN38399_c0_g1_i1	-	TRP4.8	DNA-directed RNA polymerase II subunit RPB1-A OS=Trypanosoma brucei brucei GN=TRP4.8 PE=1 SV=1	GO:0001055(RNA polymerase II activity);GO:0005665(DNA-directed RNA polymerase II, core complex)	COG0086(DNA-dependent RNA polymerase catalyzes the transcription of DNA into RNA using the four ribonucleoside triphosphates as substrates (By similarity))	-	-	-	-	-	8	11	5	0	0	0	8.07	7.69	6.24	0	0	0	7.33	0	Inf	up	1	1	no	0	0	0	0	0	0	0	0	0	0	0	0	0	0	0	no	1	1
TRINITY_DN38406_c0_g1	869	TRINITY_DN38406_c0_g1_i1	H-transporting ATPase (mitochondrion) [Lobosphaera incisa]	Mtatp6	ATP synthase subunit a OS=Mus musculus GN=Mtatp6 PE=1 SV=1	GO:0005739(mitochondrion);GO:0005743(mitochondrial inner membrane);GO:0006754(ATP biosynthetic process);GO:0006810(transport);GO:0006811(ion transport);GO:0015078(hydrogen ion transmembrane transporter activity);GO:0015986(ATP synthesis coupled proton transport);GO:0015992(proton transport);GO:0016020(membrane);GO:0016021(integral component of membrane);GO:0045263(proton-transporting ATP synthase…	COG0356(it plays a direct role in the translocation of protons across the membrane (By similarity))	K02126	F-type H+-transporting ATPase subunit a	-	apro00190(Oxidative phosphorylation)	Q7JCY9.1 PF00119.18;ATP-synt_A;	167	473	248	1	0	1	8.26	16.94	15.59	0.03	0	0.03	13.6	0.02	9.32718	up	1.0631e-81	7.40009e-81	yes	537	352	619	147	212	180	17.64	12.28	21.25	5.16	7.58	7.48	17.06	6.74	1.3281	up	1.54806e-14	8.11664e-14
TRINITY_DN38406_c0_g2	765	TRINITY_DN38406_c0_g2_i1	cytochrome c oxidase subunit 3 (mitochondrion) [Nephroselmis olivacea]	mt-Co3	Cytochrome c oxidase subunit 3 OS=Mus musculus GN=mt-Co3 PE=1 SV=2	GO:0004129(cytochrome-c oxidase activity);GO:0005739(mitochondrion);GO:0005743(mitochondrial inner membrane);GO:0015002(heme-copper terminal oxidase activity);GO:0016020(membrane);GO:0016021(integral component of membrane);GO:0019646(aerobic electron transport chain);GO:0022904(respiratory electron transport chain)	COG1845(Cytochrome C Oxidase, Subunit III)	K02262	cytochrome c oxidase subunit 3	-	ppp00190(Oxidative phosphorylation)	Q7H115.1 PF00510.16;COX3;	86	197	141	0	0	0	5.05	8.37	10.52	0	0	0	7.98	0	10.6635	up	6.47431e-58	3.86953e-57	yes	302	183	258	74	91	97	11.74	7.56	10.48	3.08	3.86	4.78	9.93	3.91	1.34203	up	2.12047e-14	1.10121e-13
TRINITY_DN38419_c0_g1	401	TRINITY_DN38419_c0_g1_i1	hypothetical protein F775_30226 [Aegilops tauschii]	LSM3	U6 snRNA-associated Sm-like protein LSm3 OS=Bos taurus GN=LSM3 PE=3 SV=3	GO:0000398(mRNA splicing, via spliceosome);GO:0000932(cytoplasmic mRNA processing body);GO:0003723(RNA binding);GO:0005688(U6 snRNP);GO:0033962(cytoplasmic mRNA processing body assembly);GO:0046540(U4/U6 x U5 tri-snRNP complex);GO:0071011(precatalytic spliceosome);GO:0071013(catalytic step 2 spliceosome)	ENOG4111PB8(LSM3 homolog, U6 small nuclear RNA associated (S. cerevisiae))	K12622	U6 snRNA-associated Sm-like protein LSm3	-	sita03040(Spliceosome);sita03018(RNA degradation)	E9GWX6.1 PF01423.20;LSM;	396	525	315	102	95	118	67.02	63.78	67.62	11.24	12.35	13.47	66.14	12.35	2.83175	up	1.62223e-123	1.47798e-122	yes	1	0	1	0	0	0	0.11	0	0.11	0	0	0	0.07	0	Inf	up	1	1
TRINITY_DN38447_c0_g1	1507	TRINITY_DN38447_c0_g1_i1;TRINITY_DN38447_c0_g1_i2	-	srp1	Pre-mRNA-splicing factor srp1 OS=Schizosaccharomyces pombe (strain 972 / ATCC 24843) GN=srp1 PE=1 SV=3	GO:0000166(nucleotide binding);GO:0003676(nucleic acid binding);GO:0005575(cellular_component);GO:0030448(hyphal growth);GO:0051211(anisotropic cell growth)	ENOG4111J0A(factor srp1)	-	-	-	-	N1PIG5.1 PF00076.20;RRM_1;	91	158	87	596	505	577	2.71	3.44	3.38	12.13	12.01	12.17	3.18	12.1	-1.46581	down	4.41721e-33	2.14502e-32	yes	22	23	19	27	27	26	0.45	0.5	0.41	0.58	0.58	0.67	0.45	0.61	-0.467805	down	0.094121	0.129453
TRINITY_DN38466_c0_g1	221	TRINITY_DN38466_c0_g1_i1	-	-	-	-	-	-	-	-	-	-	0	0.78	0	1.75	1.5	2.76	0	0.48	0	0.93	0.94	1.52	0.16	1.13	-2.8202	down	1	1	no	2.47	3.84	15.65	8.6	6.92	10.63	1.34	2.2	8.72	5.3	4.29	7.56	4.09	5.72	-0.4839	down	1	1
TRINITY_DN38514_c0_g2	995	TRINITY_DN38514_c0_g2_i1	Chaperone DnaJ, C-terminal [Cynara cardunculus var. scolymus]	DNAJA3	DnaJ homolog subfamily A member 3, mitochondrial OS=Homo sapiens GN=DNAJA3 PE=1 SV=2	GO:0000122(negative regulation of transcription from RNA polymerase II promoter);GO:0005133(interferon-gamma receptor binding);GO:0005524(ATP binding);GO:0005634(nucleus);GO:0005739(mitochondrion);GO:0005884(actin filament);GO:0006264(mitochondrial DNA replication);GO:0006457(protein folding);GO:0006469(negative regulation of protein kinase activity);GO:0006919(activation of cysteine-type endopep…	COG2214(DNAj domain protein)	K09503	DnaJ homolog subfamily A member 2	-	zma04141(Protein processing in endoplasmic reticulum)	M2SCG3.1 PF00226.29;DnaJ;	33	61	30	267	194	305	1.37	1.84	1.58	7.42	6.38	8.82	1.6	7.54	-1.76914	down	1.24591e-20	5.0292e-20	yes	5	6	4	11	4	2	0.14	0.18	0.12	0.32	0.12	0.07	0.15	0.17	-0.1806	down	1	1
TRINITY_DN38523_c0_g1	223	TRINITY_DN38523_c0_g1_i1;TRINITY_DN38523_c0_g1_i2	-	-	-	-	-	-	-	-	-	-	8	9	5	0	6	10	9.38	7.09	6.5	0	4.33	6.7	7.66	3.68	1.0576	up	1	1	no	3	0	1	3	4	1	1.77	0	0.54	2.2	3.04	0.93	0.77	2.06	-1.4197	down	1	1
TRINITY_DN38550_c0_g1	208	TRINITY_DN38550_c0_g1_i1	-	-	-	-	-	-	-	-	-	-	10	6	4	0	0	0	10.66	4.43	5.27	0	0	0	6.79	0	Inf	up	1	1	no	0	1	0	0	0	0	0	0.69	0	0	0	0	0.23	0	Inf	up	1	1
TRINITY_DN38562_c0_g1	392	TRINITY_DN38562_c0_g1_i1;TRINITY_DN38562_c0_g1_i2	-	-	-	-	-	-	-	-	-	-	57	58	34	18	9	11	12.31	8.15	9.36	2.08	1.22	1.31	9.94	1.54	2.82192	up	5.13208e-21	2.08491e-20	yes	0	0	0	0	1	0	0	0	0	0	0.13	0	0	0.04	-Inf	down	1	1
TRINITY_DN38581_c0_g1	680	TRINITY_DN38581_c0_g1_i1	60S ribosomal protein L18, partial [Anthurium amnicola]	RpL18	60S ribosomal protein L18 OS=Drosophila melanogaster GN=RpL18 PE=1 SV=1	GO:0000022(mitotic spindle elongation);GO:0003735(structural constituent of ribosome);GO:0005840(ribosome);GO:0006412(translation);GO:0007052(mitotic spindle organization);GO:0022625(cytosolic large ribosomal subunit)	COG1727(Ribosomal protein)	K02883	large subunit ribosomal protein L18e	-	pda03010(Ribosome)	B4IY73.1 PF17135.2;Ribosomal_L18;	0	0	0	0	0	0	0	0	0	0	0	0	0	0	0	no	1	1	no	0	0	1	0	0	0	0	0	0.05	0	0	0	0.02	0	Inf	up	1	1
TRINITY_DN38592_c0_g1	1692	TRINITY_DN38592_c0_g1_i1	-	-	-	-	ENOG410XQWV(multiple EGF-like-domains)	-	-	-	-	-	3	0	0	0	0	0	0.07	0	0	0	0	0	0.02	0	Inf	up	1	1	no	0	0	0	3194	3047	2565	0	0	0	49.89	48.62	47.59	0	48.7	-14.5935	down	0	0
TRINITY_DN38612_c0_g1	207	TRINITY_DN38612_c0_g1_i1	hypothetical protein SELMODRAFT_235275 [Selaginella moellendorffii]	BGL1B	Beta-glucosidase 1B OS=Phanerochaete chrysosporium GN=BGL1B PE=1 SV=1	GO:0008422(beta-glucosidase activity);GO:1901657(glycosyl compound metabolic process)	COG2723(beta-glucosidase)	K01188	beta-glucosidase	EC:3.2.1.21	smo00500(Starch and sucrose metabolism);smo00460(Cyanoamino acid metabolism);smo00940(Phenylpropanoid biosynthesis)	B2W4C3.1 PF00232.16;Glyco_hydro_1;	8	9	2	0	1	0	8.65	6.73	2.67	0	0.76	0	6.02	0.25	4.5898	up	1	1	no	0	0	0	0	0	0	0	0	0	0	0	0	0	0	0	no	1	1
TRINITY_DN3864_c0_g1	206	TRINITY_DN3864_c0_g1_i1	-	-	-	-	-	-	-	-	-	-	0	0	0	2	0	5	0	0	0	1.32	0	3.39	0	1.57	-Inf	down	1	1	no	5	11	11	7	7	10	3.33	7.77	7.57	5.25	5.32	8.7	6.22	6.42	-0.0457	down	1	1
TRINITY_DN3872_c0_g1	389	TRINITY_DN3872_c0_g1_i1	60S ribosomal protein L35, partial [Anthurium amnicola]	RPL35	60S ribosomal protein L35 OS=Sus scrofa GN=RPL35 PE=1 SV=3	GO:0000463(maturation of LSU-rRNA from tricistronic rRNA transcript (SSU-rRNA, 5.8S rRNA, LSU-rRNA));GO:0003729(mRNA binding);GO:0003735(structural constituent of ribosome);GO:0006412(translation);GO:0016020(membrane);GO:0022625(cytosolic large ribosomal subunit)	COG0255(50s ribosomal protein l29)	-	-	-	-	Q38FW8.1 PF00831.21;Ribosomal_L29;	98	136	83	5	5	6	17.68	17.59	18.98	0.59	0.69	0.73	18.08	0.67	5.1288	up	8.00822e-76	5.38741e-75	yes	7	3	3	0	0	0	0.81	0.37	0.36	0	0	0	0.51	0	Inf	up	1	1
TRINITY_DN38788_c0_g1	272	TRINITY_DN38788_c0_g1_i1	-	-	-	-	-	-	-	-	-	-	18	23	16	53	49	47	8.31	7.48	9.28	15.04	16.3	13.71	8.36	15.02	-0.523184	down	0.066762	0.0940124	no	74	101	80	53	66	34	20.93	30.39	23.32	17.23	21.44	12.71	24.88	17.13	0.599403	up	0.0043334	0.00764944
TRINITY_DN38797_c0_g1	234	TRINITY_DN38797_c0_g1_i1	-	-	-	-	-	-	-	-	-	-	0	1	0	6	0	2	0	0.52	0	2.69	0	0.92	0.17	1.2	-2.8194	down	1	1	no	23	13	10	0	1	4	10.42	6.24	4.66	0	0.52	2.39	7.11	0.97	2.8738	up	1	1
TRINITY_DN38799_c0_g1	249	TRINITY_DN38799_c0_g1_i1;TRINITY_DN38799_c0_g1_i2	-	-	-	-	-	-	-	-	-	-	13	8	7	1	0	0	9.07	3.8	6.37	0.37	0	0	6.41	0.12	5.7392	up	1	1	no	0	0	0	0	0	0	0	0	0	0	0	0	0	0	0	no	1	1
TRINITY_DN38828_c0_g1	234	TRINITY_DN38828_c0_g1_i1	-	-	-	-	-	-	-	-	-	-	0	51	0	0	0	0	0	26.46	0	0	0	0	8.82	0	Inf	up	1	1	no	1	2	0	0	0	0	0.45	0.96	0	0	0	0	0.47	0	Inf	up	1	1
TRINITY_DN38900_c0_g2	247	TRINITY_DN38900_c0_g2_i1	-	-	-	-	-	-	-	-	-	-	13	19	6	4	3	4	8.16	8.33	4.7	1.52	1.33	1.56	7.06	1.47	2.5728	up	6.4801e-07	1.58485e-06	yes	0	0	0	0	0	0	0	0	0	0	0	0	0	0	0	no	1	1
TRINITY_DN39055_c0_g1	708	TRINITY_DN39055_c0_g1_i1	40S ribosomal protein S7, partial [Anthurium amnicola]	RpS7	40S ribosomal protein S7 OS=Drosophila yakuba GN=RpS7 PE=2 SV=1	GO:0003735(structural constituent of ribosome);GO:0005634(nucleus);GO:0006412(translation);GO:0022627(cytosolic small ribosomal subunit)	ENOG410ZYKB(ribosomal protein S7)	K02993	small subunit ribosomal protein S7e	-	cre03010(Ribosome)	B4NGT5.2 PF01251.16;Ribosomal_S7e;	0	0	0	0	0	0	0	0	0	0	0	0	0	0	0	no	1	1	no	0	1	1	0	0	0	0	0.05	0.05	0	0	0	0.03	0	Inf	up	1	1
TRINITY_DN39084_c0_g1	667	TRINITY_DN39084_c0_g1_i1	-	-	-	GO:0003674(molecular_function);GO:0005575(cellular_component);GO:0008150(biological_process)	ENOG411257R(NA)	-	-	-	-	-	12	12	9	473	450	475	0.85	0.62	0.81	22.41	25.23	23.39	0.76	23.68	-4.53782	down	1.60353e-114	1.3738e-113	yes	0	0	1	11	3	3	0	0	0.05	0.56	0.15	0.18	0.02	0.3	-3.9069	down	1	1
TRINITY_DN39214_c0_g1	1128	TRINITY_DN39214_c0_g1_i1;TRINITY_DN39214_c0_g1_i2;TRINITY_DN39214_c0_g1_i3;TRINITY_DN39214_c0_g1_i4;TRINITY_DN39214_c0_g1_i5;TRINITY_DN39214_c0_g1_i6	PREDICTED: protein kish [Amborella trichopoda]	Tmem167a	Protein kish-A OS=Mus musculus GN=Tmem167a PE=1 SV=1	GO:0003674(molecular_function);GO:0005575(cellular_component);GO:0005794(Golgi apparatus);GO:0008150(biological_process);GO:0016020(membrane);GO:0016021(integral component of membrane)	ENOG4112243(Transmembrane protein 167A)	-	-	-	-	A0A0K0E0G2.1 PF06842.10;DUF1242;	456	515	256	114	90	122	33.17	24.67	22.93	4.7	4.34	6.47	26.92	5.17	2.75937	up	8.51006e-88	6.15561e-87	yes	0	0	0	0	0	0	0	0	0	0	0	0	0	0	0	no	1	1
TRINITY_DN39241_c0_g1	1341	TRINITY_DN39241_c0_g1_i1	Short/branched chain specific acyl-CoA dehydrogenase, mitochondrial, partial [Anthurium amnicola]	ACADSB	Short/branched chain specific acyl-CoA dehydrogenase, mitochondrial OS=Homo sapiens GN=ACADSB PE=1 SV=1	GO:0000062(fatty-acyl-CoA binding);GO:0003995(acyl-CoA dehydrogenase activity);GO:0005739(mitochondrion);GO:0009055(electron carrier activity);GO:0033539(fatty acid beta-oxidation using acyl-CoA dehydrogenase);GO:0050660(flavin adenine dinucleotide binding);GO:0052890(oxidoreductase activity, acting on the CH-CH group of donors, with a flavin as acceptor);GO:0055088(lipid homeostasis)	COG1960(acyl-CoA dehydrogenase)	K09478	short/branched chain acyl-CoA dehydrogenase	EC:1.3.99.12	cme01212(Fatty acid metabolism);cme00071(Fatty acid degradation);cme00280(Valine, leucine and isoleucine degradation)	M2QX32.1 PF00441.22;Acyl-CoA_dh_1;	182	234	135	564	502	523	5.25	4.89	4.95	10.91	11.5	10.53	5.03	10.98	-0.671608	down	9.84256e-11	2.96612e-10	no	17	15	11	23	22	15	0.33	0.31	0.22	0.47	0.46	0.36	0.29	0.43	-0.621599	down	0.0645069	0.0919484
TRINITY_DN39300_c0_g1	1674	TRINITY_DN39300_c0_g1_i1;TRINITY_DN39300_c0_g1_i2	catalase [Klebsormidium flaccidum]	CAT	Catalase OS=Ascaris suum GN=CAT PE=2 SV=2	GO:0004096(catalase activity);GO:0005739(mitochondrion);GO:0005777(peroxisome);GO:0020037(heme binding);GO:0042542(response to hydrogen peroxide);GO:0042744(hydrogen peroxide catabolic process)	COG0753(Catalase)	K03781	catalase	EC:1.11.1.6	ppp01200(Carbon metabolism);ppp00630(Glyoxylate and dicarboxylate metabolism);ppp00380(Tryptophan metabolism);ppp04146(Peroxisome)	A0A0B2V4H3.1 PF00199.17;Catalase;	453	565	310	108	69	111	10.34	9.39	9.29	1.91	1.52	2.04	9.67	1.82	3.06263	up	4.75496e-138	4.81647e-137	yes	6	0	0	1	0	0	0.1	0	0	0.02	0	0	0.03	0.01	1.585	up	1	1
TRINITY_DN39317_c0_g1	738	TRINITY_DN39317_c0_g1_i1	-	-	-	-	ENOG4111255(NA)	-	-	-	-	-	17	24	17	456	344	447	1.05	1.07	1.33	18.75	16.74	19.1	1.15	18.2	-3.5554	down	8.56431e-86	6.11683e-85	yes	1	0	0	3	1	0	0.04	0	0	0.13	0.04	0	0.01	0.06	-2.585	down	1	1
TRINITY_DN39331_c0_g1	309	TRINITY_DN39331_c0_g1_i1	hypothetical protein SORBIDRAFT_04g029590 [Sorghum bicolor]	LLG1	GPI-anchored protein LLG1 OS=Arabidopsis thaliana GN=LLG1 PE=1 SV=1	GO:0003674(molecular_function);GO:0005886(plasma membrane);GO:0008150(biological_process);GO:0031225(anchored component of membrane);GO:0090406(pollen tube)	ENOG410YIWK((GPI)-anchored protein)	-	-	-	-	-	0	76	2	2	0	0	0	17.06	0.8	0.4	0	0	5.95	0.13	5.5163	up	1	1	no	0	1	0	0	0	0	0	0.21	0	0	0	0	0.07	0	Inf	up	1	1
TRINITY_DN39368_c0_g2	1254	TRINITY_DN39368_c0_g2_i1	hypothetical protein SOVF_076070 [Spinacia oleracea]	Sgta	Small glutamine-rich tetratricopeptide repeat-containing protein alpha OS=Mus musculus GN=Sgta PE=1 SV=2	GO:0005515(protein binding)	COG0457(repeat-containing protein)	-	-	-	-	A0A0K0CVK2.1 PF16546.3;SGTA_dimer;	1223	1625	893	238	193	246	38.2	36.8	35.47	4.98	4.79	5.36	36.82	5.04	3.32066	up	0	0	yes	0	0	4	1	0	1	0	0	0.09	0.02	0	0.03	0.03	0.02	0.585	up	1	1
TRINITY_DN39407_c0_g1	201	TRINITY_DN39407_c0_g1_i1	-	-	-	-	-	-	-	-	-	-	12	15	5	1	3	2	14.07	12.17	7.24	0.71	2.5	1.46	11.16	1.56	2.8387	up	1	1	no	0	0	0	0	0	0	0	0	0	0	0	0	0	0	0	no	1	1
TRINITY_DN39453_c0_g1	991	TRINITY_DN39453_c0_g1_i1	Rhamnolipids biosynthesis 3-oxoacyl-[acyl-carrier-protein] reductase, partial [Anthurium amnicola]	gno	Gluconate 5-dehydrogenase OS=Gluconobacter oxydans (strain 621H) GN=gno PE=1 SV=1	GO:0005575(cellular_component);GO:0008152(metabolic process);GO:0016491(oxidoreductase activity)	COG1028(Dehydrogenase reductase)	K00059	3-oxoacyl-[acyl-carrier protein] reductase	EC:1.1.1.100	pxb01212(Fatty acid metabolism);pxb00061(Fatty acid biosynthesis);pxb01040(Biosynthesis of unsaturated fatty acids);pxb00780(Biotin metabolism)	E3S7V6.1 PF13561.4;adh_short_C2;	28	41	15	355	326	348	1.17	1.24	0.8	9.91	10.78	10.11	1.07	10.27	-2.76474	down	4.34332e-59	2.61729e-58	yes	1	0	0	5	10	3	0.03	0	0	0.15	0.3	0.11	0.01	0.19	-4.2479	down	1	1
TRINITY_DN39489_c0_g1	1493	TRINITY_DN39489_c0_g1_i1	mitochondrial import receptor subunit TOM40 [Zea mays]	tom40	Mitochondrial import receptor subunit tom40 OS=Neurospora crassa (strain ATCC 24698 / 74-OR23-1A / CBS 708.71 / DSM 1257 / FGSC 987) GN=tom40 PE=1 SV=1	GO:0005742(mitochondrial outer membrane translocase complex);GO:0015266(protein channel activity);GO:0030150(protein import into mitochondrial matrix)	ENOG410XS2U(Translocase of outer mitochondrial membrane 40 homolog)	-	-	-	-	E5A4S2.1 PF01459.20;Porin_3;	62	92	59	484	367	477	1.58	1.7	1.91	8.26	7.42	8.47	1.73	8.05	-1.77367	down	2.24115e-38	1.14958e-37	yes	26	17	23	31	27	26	0.44	0.31	0.41	0.56	0.5	0.56	0.39	0.54	-0.494391	down	0.0664848	0.0945774
TRINITY_DN39493_c0_g1	753	TRINITY_DN39493_c0_g1_i1;TRINITY_DN39493_c0_g1_i2;TRINITY_DN39493_c0_g1_i3;TRINITY_DN39493_c0_g1_i4	putative DnaJ protein [Klebsormidium flaccidum]	dnaJ	Chaperone protein DnaJ OS=Caldicellulosiruptor saccharolyticus (strain ATCC 43494 / DSM 8903 / Tp8T 6331) GN=dnaJ PE=3 SV=1	GO:0005737(cytoplasm)	ENOG410XV94(DnaJ domain)	K09517	DnaJ homolog subfamily B member 11	-	ppp04141(Protein processing in endoplasmic reticulum)	A0A0N4WKF9.1 PF00226.29;DnaJ;	138	124	77	18	26	33	9.07	5.91	7.74	0.78	1.25	1.62	7.57	1.22	2.99256	up	1.20267e-33	5.87405e-33	yes	0	0	0	0	0	0	0	0	0	0	0	0	0	0	0	no	1	1
TRINITY_DN39506_c0_g2	351	TRINITY_DN39506_c0_g2_i1	-	-	-	GO:0005750(mitochondrial respiratory chain complex III);GO:0006122(mitochondrial electron transport, ubiquinol to cytochrome c);GO:0008121(ubiquinol-cytochrome-c reductase activity);GO:0009060(aerobic respiration);GO:0034551(mitochondrial respiratory chain complex III assembly)	ENOG4112909(Ubiquinol--cytochrome c reductase)	-	-	-	-	G9NWA8.1 PF05365.10;UCR_UQCRX_QCR9;	0	0	0	0	0	0	0	0	0	0	0	0	0	0	0	no	1	1	no	0	0	0	82	55	53	0	0	0	13.2	8.91	9.94	0	10.68	-9.06117	down	1.60304e-41	2.69668e-40
TRINITY_DN39522_c0_g1	204	TRINITY_DN39522_c0_g1_i1	-	-	-	-	ENOG4111N9W(Short-chain dehydrogenase reductase Sdr)	-	-	-	-	-	8	10	4	0	0	0	9	7.79	5.56	0	0	0	7.45	0	Inf	up	1	1	no	0	0	0	0	0	0	0	0	0	0	0	0	0	0	0	no	1	1
TRINITY_DN39523_c0_g1	943	TRINITY_DN39523_c0_g1_i1	-	-	-	GO:0003674(molecular_function);GO:0005575(cellular_component);GO:0008150(biological_process)	ENOG411226G(NA)	-	-	-	-	-	205	323	151	448	370	386	9.12	10.4	8.54	13.32	13.03	11.94	9.35	12.76	0.0151348	up	0.943592	0.959373	no	3	12	5	29	31	15	0.09	0.38	0.15	0.91	1	0.56	0.21	0.82	-2.018	down	1.29173e-06	3.60815e-06
TRINITY_DN39532_c0_g1	219	TRINITY_DN39532_c0_g1_i1	-	-	-	-	-	-	-	-	-	-	0	70	1	0	0	0	0	44.45	1.14	0	0	0	15.2	0	Inf	up	1	1	no	3	3	1	0	0	0	1.67	1.77	0.57	0	0	0	1.34	0	Inf	up	1	1
TRINITY_DN39559_c0_g1	229	TRINITY_DN39559_c0_g1_i1	-	-	-	-	-	-	-	-	-	-	11	3	6	0	0	2	8.78	1.66	5.95	0	0	0.99	5.46	0.33	4.0484	up	1	1	no	0	0	0	0	0	0	0	0	0	0	0	0	0	0	0	no	1	1
TRINITY_DN39561_c0_g1	678	TRINITY_DN39561_c0_g1_i1;TRINITY_DN39561_c0_g1_i2	-	mrps-24	28S ribosomal protein S24, mitochondrial OS=Caenorhabditis elegans GN=mrps-24 PE=3 SV=1	GO:0003735(structural constituent of ribosome);GO:0005739(mitochondrion);GO:0005761(mitochondrial ribosome);GO:0005763(mitochondrial small ribosomal subunit);GO:0005840(ribosome);GO:0006412(translation);GO:0030529(intracellular ribonucleoprotein complex);GO:0032543(mitochondrial translation)	ENOG4111JJW(ribosomal protein S24)	-	-	-	-	A0A0B2VNK5.1 PF14955.4;MRP-S24;	171	246	142	36	32	22	11.96	12.44	12.67	1.68	1.78	1.06	12.36	1.51	3.48453	up	1.57766e-81	1.09795e-80	yes	0	0	0	0	0	1	0	0	0	0	0	0.06	0	0.02	-Inf	down	1	1
TRINITY_DN39579_c0_g3	208	TRINITY_DN39579_c0_g3_i1	-	-	-	GO:0004713(protein tyrosine kinase activity);GO:0005524(ATP binding);GO:0016021(integral component of membrane);GO:0018108(peptidyl-tyrosine phosphorylation)	ENOG410XNSR(erythroblastic leukemia viral oncogene homolog)	-	-	-	-	-	0	3	1	2	2	1	0	2.21	1.32	1.28	1.51	0.66	1.18	1.15	0.0372	up	1	1	no	5	2	8	0	0	0	3.24	1.37	5.35	0	0	0	3.32	0	Inf	up	1	1
TRINITY_DN39597_c0_g1	533	TRINITY_DN39597_c0_g1_i1	60S ribosomal protein L12 [Anthurium amnicola]	Rpl12	60S ribosomal protein L12 OS=Mus musculus GN=Rpl12 PE=1 SV=2	GO:0000022(mitotic spindle elongation);GO:0003735(structural constituent of ribosome);GO:0005840(ribosome);GO:0006412(translation);GO:0022625(cytosolic large ribosomal subunit)	COG0080(This protein binds directly to 23S ribosomal RNA (By similarity))	K02870	large subunit ribosomal protein L12e	-	egu03010(Ribosome)	A0A0L0C9A7.1 PF00298.17;Ribosomal_L11;	0	0	0	0	0	0	0	0	0	0	0	0	0	0	0	no	1	1	no	0	0	0	0	0	0	0	0	0	0	0	0	0	0	0	no	1	1
TRINITY_DN39633_c0_g2	214	TRINITY_DN39633_c0_g2_i1	-	-	-	-	-	-	-	-	-	-	1	0	9	1	3	1	0.98	0	10.93	0.59	2.08	0.61	3.97	1.09	1.8648	up	1	1	no	0	0	0	0	0	0	0	0	0	0	0	0	0	0	0	no	1	1
TRINITY_DN39636_c0_g1	668	TRINITY_DN39636_c0_g1_i1	60S ribosomal protein L9, partial [Anthurium amnicola]	RpL9	60S ribosomal protein L9 OS=Drosophila melanogaster GN=RpL9 PE=1 SV=2	GO:0000022(mitotic spindle elongation);GO:0003735(structural constituent of ribosome);GO:0005840(ribosome);GO:0006412(translation);GO:0007052(mitotic spindle organization);GO:0019843(rRNA binding);GO:0022625(cytosolic large ribosomal subunit);GO:0051298(centrosome duplication)	COG0097(This protein binds to the 23S rRNA, and is important in its secondary structure. It is located near the subunit interface in the base of the L7 L12 stalk, and near the tRNA binding site of the peptidyltransferase center (By similarity))	K02940	large subunit ribosomal protein L9e	-	rcu03010(Ribosome)	B4G761.1 PF00347.21;Ribosomal_L6;	0	0	0	0	1	0	0	0	0	0	0.06	0	0	0.02	-Inf	down	1	1	no	0	1	0	0	0	0	0	0.05	0	0	0	0	0.02	0	Inf	up	1	1
TRINITY_DN39682_c0_g1	460	TRINITY_DN39682_c0_g1_i1	60S ribosomal protein L31, partial [Anthurium amnicola]	RpL31	60S ribosomal protein L31 OS=Drosophila melanogaster GN=RpL31 PE=1 SV=1	GO:0000022(mitotic spindle elongation);GO:0003735(structural constituent of ribosome);GO:0005840(ribosome);GO:0006412(translation);GO:0007052(mitotic spindle organization);GO:0022625(cytosolic large ribosomal subunit)	COG2097((ribosomal) protein)	K02910	large subunit ribosomal protein L31e	-	gsl03010(Ribosome)	Q28Y16.1 PF01198.17;Ribosomal_L31e;	0	0	0	0	0	0	0	0	0	0	0	0	0	0	0	no	1	1	no	1	0	0	0	0	0	0.08	0	0	0	0	0	0.03	0	Inf	up	1	1
TRINITY_DN39755_c0_g1	1310	TRINITY_DN39755_c0_g1_i1	hypothetical protein OsI_00998 [Oryza sativa Indica Group]	SYM1	Protein SYM1 OS=Gibberella zeae (strain PH-1 / ATCC MYA-4620 / FGSC 9075 / NRRL 31084) GN=SYM1 PE=3 SV=1	GO:0003674(molecular_function);GO:0008150(biological_process)	ENOG4111SYH(Peroxisomal membrane protein)	K13348	protein Mpv17	-	osa04146(Peroxisome)	R7YZT2.1 PF04117.10;Mpv17_PMP22;	77	119	61	494	441	495	2.28	2.56	2.3	9.82	10.39	10.24	2.38	10.15	-1.62416	down	4.7493e-39	2.4545e-38	yes	18	8	9	18	19	14	0.36	0.17	0.19	0.38	0.41	0.35	0.24	0.38	-0.685775	down	0.073036	0.102997
TRINITY_DN39757_c0_g1	913	TRINITY_DN39757_c0_g1_i1	-	-	-	-	-	-	-	-	-	-	195	268	136	593	546	664	9.04	9	8.02	18.38	20.04	21.4	8.69	19.94	-0.741089	down	4.96986e-12	1.58252e-11	no	48	34	40	52	68	46	1.48	1.11	1.29	1.71	2.28	1.79	1.29	1.93	-0.589567	down	0.00480165	0.00841991
TRINITY_DN39764_c0_g1	463	TRINITY_DN39764_c0_g1_i1	-	-	-	-	ENOG410YDCV(NA)	-	-	-	-	-	37	36	28	99	59	66	4.74	3.32	4.56	8.35	5.87	5.77	4.21	6.66	-0.264959	down	0.318463	0.383588	no	1	3	4	6	3	4	0.08	0.27	0.35	0.55	0.28	0.43	0.23	0.42	-0.8688	down	1	1
TRINITY_DN39765_c0_g1	209	TRINITY_DN39765_c0_g1_i1	hypothetical protein F775_16566 [Aegilops tauschii]	-	-	-	ENOG410ZUW1(F-box LRR-repeat protein)	-	-	-	-	-	0	0	1	2	5	1	0	0	1.3	1.27	3.71	0.65	0.43	1.88	-2.1283	down	1	1	no	1	5	0	2	2	1	0.64	3.39	0	1.44	1.46	0.84	1.34	1.25	0.1003	up	1	1
TRINITY_DN39767_c0_g1	578	TRINITY_DN39767_c0_g1_i1;TRINITY_DN39767_c0_g1_i2;TRINITY_DN39767_c0_g1_i3;TRINITY_DN39767_c0_g1_i4;TRINITY_DN39767_c0_g1_i5	-	-	-	-	-	-	-	-	-	-	356	578	279	45	52	44	36.63	43.37	35.46	2.9	3.99	2.97	38.49	3.29	3.93524	up	5.24091e-134	5.15625e-133	yes	1	0	0	0	0	0	0.06	0	0	0	0	0	0.02	0	Inf	up	1	1
TRINITY_DN3977_c0_g2	248	TRINITY_DN3977_c0_g2_i1	-	-	-	-	ENOG4112BHM(Conserved hypothetical, protein)	-	-	-	-	-	0	0	0	0	0	0	0	0	0	0	0	0	0	0	0	no	1	1	no	0	0	0	21	13	18	0	0	0	9.12	5.64	8.97	0	7.91	-7.20451	down	2.11629e-14	1.09926e-13
TRINITY_DN39781_c0_g2	232	TRINITY_DN39781_c0_g2_i1	-	-	-	-	-	-	-	-	-	-	11	15	11	4	5	4	8.42	7.99	10.48	1.84	2.7	1.89	8.96	2.14	2.0659	up	1	1	no	0	0	0	0	0	0	0	0	0	0	0	0	0	0	0	no	1	1
TRINITY_DN39796_c0_g1	646	TRINITY_DN39796_c0_g1_i1	-	-	-	-	-	-	-	-	-	-	199	267	157	22	27	19	14.85	14.41	14.9	1.09	1.59	0.98	14.72	1.22	4.0433	up	9.34695e-111	7.83438e-110	yes	0	2	0	0	1	0	0	0.1	0	0	0.05	0	0.03	0.02	0.585	up	1	1
TRINITY_DN39842_c0_g1	651	TRINITY_DN39842_c0_g1_i1	-	-	-	-	ENOG4111Q8S(Niemann-Pick disease, type C2)	-	-	-	-	A0A0B2USJ2.1 PF02221.13;E1_DerP2_DerF2;	370	610	314	91	75	91	27.31	32.55	29.45	4.47	4.35	4.64	29.77	4.49	3.17619	up	4.36777e-114	3.72745e-113	yes	1	1	0	0	0	1	0.05	0.05	0	0	0	0.06	0.03	0.02	0.585	up	1	1
TRINITY_DN39854_c0_g1	1019	TRINITY_DN39854_c0_g1_i1;TRINITY_DN39854_c0_g1_i2	predicted protein [Physcomitrella patens]	Exosc2	Exosome complex component RRP4 OS=Mus musculus GN=Exosc2 PE=1 SV=1	GO:0000176(nuclear exosome (RNase complex));GO:0000177(cytoplasmic exosome (RNase complex));GO:0000178(exosome (RNase complex));GO:0000467(exonucleolytic trimming to generate mature 3'-end of 5.8S rRNA from tricistronic rRNA transcript (SSU-rRNA, 5.8S rRNA, LSU-rRNA));GO:0003723(RNA binding);GO:0034427(nuclear-transcribed mRNA catabolic process, exonucleolytic, 3'-5');GO:0034475(U4 snRNA 3'-end p…	COG1097(Exosome complex)	K03679	exosome complex component RRP4	-	ppp03018(RNA degradation)	A0A0N5A9M4.1 PF15985.3;KH_6;	283	358	214	67	50	58	11.73	10.61	11.1	1.89	1.6	1.7	11.15	1.73	3.14817	up	8.37783e-112	7.05626e-111	yes	0	0	0	0	0	0	0	0	0	0	0	0	0	0	0	no	1	1
TRINITY_DN39855_c0_g1	1044	TRINITY_DN39855_c0_g1_i1	60S ribosomal protein L5 [Anthurium amnicola]	RpL5	60S ribosomal protein L5 OS=Drosophila melanogaster GN=RpL5 PE=1 SV=2	GO:0000027(ribosomal large subunit assembly);GO:0003723(RNA binding);GO:0003735(structural constituent of ribosome);GO:0005515(protein binding);GO:0005840(ribosome);GO:0006412(translation);GO:0008097(5S rRNA binding);GO:0022625(cytosolic large ribosomal subunit)	COG0256(This is one of the proteins that binds and probably mediates the attachment of the 5S RNA into the large ribosomal subunit, where it forms part of the central protuberance (By similarity))	K02932	large subunit ribosomal protein L5e	-	csv03010(Ribosome)	G6D6X3.1 PF17144.2;Ribosomal_L5e;	0	0	0	0	0	0	0	0	0	0	0	0	0	0	0	no	1	1	no	0	0	1	0	0	0	0	0	0.03	0	0	0	0.01	0	Inf	up	1	1
TRINITY_DN39869_c0_g1	258	TRINITY_DN39869_c0_g1_i1;TRINITY_DN39869_c0_g1_i2	h(+)-atpase 2 [Arabis alpina]	AHA1	ATPase 1, plasma membrane-type OS=Arabidopsis thaliana GN=AHA1 PE=1 SV=3	GO:0000287(magnesium ion binding);GO:0005515(protein binding);GO:0005524(ATP binding);GO:0005634(nucleus);GO:0005773(vacuole);GO:0005794(Golgi apparatus);GO:0005886(plasma membrane);GO:0005887(integral component of plasma membrane);GO:0006754(ATP biosynthetic process);GO:0008553(hydrogen-exporting ATPase activity, phosphorylative mechanism);GO:0009414(response to water deprivation);GO:0009506(pla…	COG0474(P-type atpase)	K01535	H+-transporting ATPase	EC:3.6.3.6	ath00190(Oxidative phosphorylation)	A0A078IKS4.1 PF00690.24;Cation_ATPase_N;	0	0	0	23	8	13	0	0	0	9.71	3.42	5.23	0	6.12	-Inf	down	1	1	no	0	0	0	0	0	0	0	0	0	0	0	0	0	0	0	no	1	1
TRINITY_DN39874_c0_g1	1367	TRINITY_DN39874_c0_g1_i1;TRINITY_DN39874_c0_g1_i2	pyruvate dehydrogenase E1 beta subunit [Chlamydomonas reinhardtii]	pdhb-1	Pyruvate dehydrogenase E1 component subunit beta, mitochondrial OS=Caenorhabditis elegans GN=pdhb-1 PE=1 SV=2	GO:0003824(catalytic activity);GO:0004739(pyruvate dehydrogenase (acetyl-transferring) activity);GO:0005739(mitochondrion);GO:0005759(mitochondrial matrix);GO:0006096(glycolytic process);GO:0008152(metabolic process);GO:0016491(oxidoreductase activity);GO:0055114(oxidation-reduction process)	COG0022(Dehydrogenase, E1 component)	K00162	pyruvate dehydrogenase E1 component beta subunit	EC:1.2.4.1	cre01200(Carbon metabolism);cre00010(Glycolysis / Gluconeogenesis);cre00020(Citrate cycle (TCA cycle));cre00620(Pyruvate metabolism)	A8XZA8.1 PF02779.22;Transket_pyr;	569	647	360	100	85	78	16.3	13.3	13.05	1.89	1.93	1.54	14.22	1.79	3.43676	up	4.01074e-160	4.68774e-159	yes	3	0	2	0	0	0	0.06	0	0.04	0	0	0	0.03	0	Inf	up	1	1
TRINITY_DN39877_c0_g1	1738	TRINITY_DN39877_c0_g1_i1	-	-	-	-	-	-	-	-	-	-	381	516	283	52	45	67	8.13	7.99	7.68	0.75	0.76	1	7.93	0.84	3.69824	up	2.11997e-166	2.57862e-165	yes	0	0	1	1	0	0	0	0	0.01	0.02	0	0	0	0.01	-Inf	down	1	1
TRINITY_DN39879_c0_g1	653	TRINITY_DN39879_c0_g1_i1	-	-	-	-	ENOG410ZN7C(unconventional SNARE in the ER 1 homolog (S. cerevisiae))	-	-	-	-	A0A0N4WX04.1 PF09753.7;Use1;	170	206	144	55	32	34	12.49	10.94	13.45	2.69	1.85	1.73	12.29	2.09	2.97853	up	1.11433e-58	6.69655e-58	yes	0	0	0	0	0	1	0	0	0	0	0	0.06	0	0.02	-Inf	down	1	1
TRINITY_DN3988_c0_g1	203	TRINITY_DN3988_c0_g1_i1	-	-	-	-	-	-	-	-	-	-	0	2	0	13	2	0	0	1.58	0	8.95	1.62	0	0.53	3.52	-2.7315	down	1	1	no	0	0	0	0	0	0	0	0	0	0	0	0	0	0	0	no	1	1
TRINITY_DN39888_c0_g1	831	TRINITY_DN39888_c0_g1_i1;TRINITY_DN39888_c0_g1_i2	-	-	-	-	-	-	-	-	-	-	151	177	103	45	24	44	8.08	6.83	6.93	1.58	1.01	1.62	7.28	1.4	2.79191	up	2.23718e-52	1.28954e-51	yes	0	0	1	0	0	0	0	0	0.04	0	0	0	0.01	0	Inf	up	1	1
TRINITY_DN39906_c0_g1	1486	TRINITY_DN39906_c0_g1_i1;TRINITY_DN39906_c0_g1_i2	-	CG5645	Protein KRI1 homolog OS=Drosophila melanogaster GN=CG5645 PE=1 SV=1	GO:0003674(molecular_function);GO:0005575(cellular_component);GO:0008150(biological_process)	ENOG410XR4G(KRI1 homolog (S. cerevisiae))	-	-	-	-	A0A0N4V3J2.1 PF12936.5;Kri1_C;	915	1000	607	161	117	133	24.25	19.22	20.49	2.86	2.47	2.46	21.32	2.6	3.48342	up	2.92089e-224	5.10728e-223	yes	4	0	2	0	1	0	0.07	0	0.04	0	0.02	0	0.04	0.01	2	up	1	1
TRINITY_DN39908_c0_g1	727	TRINITY_DN39908_c0_g1_i1;TRINITY_DN39908_c0_g1_i2	photosystem II subunit Q-2 [Arabidopsis thaliana]	PSBQ2	Oxygen-evolving enhancer protein 3-2, chloroplastic OS=Arabidopsis thaliana GN=PSBQ2 PE=1 SV=2	GO:0005509(calcium ion binding);GO:0009507(chloroplast);GO:0009534(chloroplast thylakoid);GO:0009535(chloroplast thylakoid membrane);GO:0009543(chloroplast thylakoid lumen);GO:0009570(chloroplast stroma);GO:0009579(thylakoid);GO:0009654(photosystem II oxygen evolving complex);GO:0015979(photosynthesis);GO:0019898(extrinsic component of membrane);GO:0030095(chloroplast photosystem II);GO:0031977(t…	ENOG4111SJA(oxygen-evolving enhancer protein)	K08901	photosystem II oxygen-evolving enhancer protein 3	-	ath00195(Photosynthesis)	V4KJQ6.1 PF05757.9;PsbQ;	0	0	0	156	142	182	0	0	0	7.06	7.66	8.55	0	7.76	-9.95859	down	2.20344e-61	1.35081e-60	yes	0	0	0	0	0	0	0	0	0	0	0	0	0	0	0	no	1	1
TRINITY_DN39909_c0_g1	2358	TRINITY_DN39909_c0_g1_i1;TRINITY_DN39909_c0_g1_i2	RNA-binding protein rnc1 [Anthurium amnicola]	IGF2BP2	Insulin-like growth factor 2 mRNA-binding protein 2 OS=Homo sapiens GN=IGF2BP2 PE=1 SV=2	GO:0003676(nucleic acid binding);GO:0003723(RNA binding)	ENOG410ZKB4(insulin-like growth factor 2 mRNA binding protein)	-	-	-	-	A0A0B2V933.1 PF00013.27;KH_1;	560	728	381	93	88	115	9.51	8.88	8.39	1.11	1.07	1.39	8.93	1.19	3.34303	up	6.94434e-181	9.20965e-180	yes	0	0	0	0	0	0	0	0	0	0	0	0	0	0	0	no	1	1
TRINITY_DN39956_c0_g1	990	TRINITY_DN39956_c0_g1_i1;TRINITY_DN39956_c0_g1_i2	-	TRIREDRAFT_74223	Endo-1,4-beta-xylanase 1 OS=Hypocrea jecorina (strain QM6a) GN=TRIREDRAFT_74223 PE=1 SV=1	GO:0005576(extracellular region);GO:0031176(endo-1,4-beta-xylanase activity);GO:0045493(xylan catabolic process)	ENOG410XRF7(Endo-14-beta-xylanase)	-	-	-	-	R0JWH8.1 PF00457.15;Glyco_hydro_11;	139	176	108	413	331	434	7	6.49	5.74	11.58	11.68	12.62	6.41	11.96	-0.613298	down	2.0107e-07	5.08784e-07	no	55	59	41	16	28	30	1.53	1.74	1.19	0.47	0.93	1.34	1.49	0.91	0.908756	up	0.000838045	0.00165514
TRINITY_DN39982_c0_g2	203	TRINITY_DN39982_c0_g2_i1	-	-	-	-	-	-	-	-	-	-	2	7	7	0	0	0	2.28	5.53	9.87	0	0	0	5.89	0	Inf	up	1	1	no	0	0	0	0	0	0	0	0	0	0	0	0	0	0	0	no	1	1
TRINITY_DN39997_c0_g1	753	TRINITY_DN39997_c0_g1_i1;TRINITY_DN39997_c0_g1_i2	-	SPRYD7	SPRY domain-containing protein 7 OS=Bos taurus GN=SPRYD7 PE=2 SV=1	GO:0005515(protein binding)	ENOG410XNNE(SPRY domain containing 7)	-	-	-	-	J9AW01.1 PF00622.26;SPRY;	281	280	155	43	33	57	19.8	14.32	13.93	1.96	1.86	2.78	16.02	2.2	3.28451	up	1.28473e-67	8.20483e-67	yes	1	0	1	0	0	0	0.05	0	0.05	0	0	0	0.03	0	Inf	up	1	1
TRINITY_DN40022_c0_g1	758	TRINITY_DN40022_c0_g1_i1;TRINITY_DN40022_c0_g1_i2	-	-	-	GO:0005634(nucleus);GO:0007049(cell cycle)	ENOG410XVD1(Growth arrest and DNA-damage-inducible, gamma interacting protein 1)	-	-	-	-	A0A0N5AU23.1 PF10147.7;CR6_interact;	234	256	147	46	21	51	14.53	11.52	11.57	1.9	1.04	2.17	12.54	1.7	3.29619	up	8.15528e-68	5.2164e-67	yes	0	0	0	0	0	0	0	0	0	0	0	0	0	0	0	no	1	1
TRINITY_DN40024_c0_g1	206	TRINITY_DN40024_c0_g1_i1	PREDICTED: uncharacterized protein LOC105634601 [Jatropha curcas]	-	-	-	ENOG41107NN(NA)	-	-	-	-	A0A061EG48.1 PF14223.4;Retrotran_gag_2;	0	4	7	0	0	0	0	3.03	9.48	0	0	0	4.17	0	Inf	up	1	1	no	8	3	5	0	0	0	5.33	2.12	3.44	0	0	0	3.63	0	Inf	up	1	1
TRINITY_DN40070_c0_g2	861	TRINITY_DN40070_c0_g2_i1	-	-	-	GO:0003674(molecular_function);GO:0005575(cellular_component);GO:0008150(biological_process)	ENOG410Y3QQ(Conserved hypothetical, protein)	-	-	-	-	-	108	151	76	327	273	258	5.41	5.47	4.84	10.93	10.81	8.97	5.24	10.24	-0.507586	down	0.000247977	0.000491383	no	9	1	4	10	10	10	0.3	0.04	0.14	0.36	0.36	0.42	0.16	0.38	-1.2479	down	1	1
TRINITY_DN40151_c0_g4	205	TRINITY_DN40151_c0_g4_i1	-	-	-	-	-	-	-	-	-	-	1	1	6	0	0	0	1.11	0.77	8.23	0	0	0	3.37	0	Inf	up	1	1	no	0	0	0	0	0	0	0	0	0	0	0	0	0	0	0	no	1	1
TRINITY_DN40154_c0_g2	222	TRINITY_DN40154_c0_g2_i1	-	-	-	-	-	-	-	-	-	-	4	10	2	2	6	2	3.51	6.09	2.18	1.06	3.72	1.08	3.93	1.95	1.0111	up	1	1	no	3	3	4	16	7	7	1.6	1.7	2.2	9.73	4.29	4.91	1.83	6.31	-1.7858	down	1	1
TRINITY_DN40161_c0_g1	655	TRINITY_DN40161_c0_g1_i1	-	ANKRD49	Ankyrin repeat domain-containing protein 49 OS=Bos taurus GN=ANKRD49 PE=2 SV=1	GO:0003674(molecular_function);GO:0005829(cytosol);GO:0008150(biological_process)	COG0666(Ankyrin Repeat)	-	-	-	-	A0A0M3K799.1 PF12796.5;Ank_2;	198	247	155	53	49	61	14.48	13.06	14.41	2.58	2.82	3.08	13.98	2.83	2.74121	up	1.01251e-69	6.55541e-69	yes	1	0	0	0	0	0	0.05	0	0	0	0	0	0.02	0	Inf	up	1	1
TRINITY_DN40165_c0_g1	1041	TRINITY_DN40165_c0_g1_i1	-	-	-	-	ENOG410ZUD5(NA)	-	-	-	-	-	123.41	169.62	103.83	316.36	254.16	253.46	4.84	4.82	5.18	8.31	7.91	6.92	4.95	7.71	-0.190019	down	0.158786	0.206699	no	10	14	7	36	38	33	0.26	0.39	0.19	1	1.08	1.09	0.28	1.06	-1.92131	down	1.41754e-10	5.61406e-10
TRINITY_DN40168_c0_g1	327	TRINITY_DN40168_c0_g1_i1	-	-	-	-	-	-	-	-	-	-	0	1	3	52	40	44	0	0.19	1.03	8.97	8.11	7.83	0.41	8.3	-4.13022	down	9.51381e-15	3.31401e-14	yes	1	2	2	0	0	0	0.17	0.36	0.35	0	0	0	0.29	0	Inf	up	1	1
TRINITY_DN40169_c0_g1	677	TRINITY_DN40169_c0_g1_i1	-	SNOG_13722	Protein SnodProt1 OS=Phaeosphaeria nodorum (strain SN15 / ATCC MYA-4574 / FGSC 10173) GN=SNOG_13722 PE=2 SV=1	GO:0003674(molecular_function);GO:0005575(cellular_component);GO:0009405(pathogenesis);GO:0052051(interaction with host via protein secreted by type II secretion system)	ENOG4110X3V(Snodprot-FG)	-	-	-	-	Q5PSV7.1 PF07249.10;Cerato-platanin;	0	0	0	0	0	0	0	0	0	0	0	0	0	0	0	no	1	1	no	0	0	0	1230	1046	992	0	0	0	60.83	52.65	58	0	57.16	-13.1659	down	0	0
TRINITY_DN40169_c0_g2	671	TRINITY_DN40169_c0_g2_i1	-	SNOG_13722	Protein SnodProt1 OS=Phaeosphaeria nodorum (strain SN15 / ATCC MYA-4574 / FGSC 10173) GN=SNOG_13722 PE=2 SV=1	GO:0003674(molecular_function);GO:0005575(cellular_component);GO:0009405(pathogenesis);GO:0052051(interaction with host via protein secreted by type II secretion system)	ENOG4110X3V(Snodprot-FG)	-	-	-	-	C7YS27.1 PF07249.10;Cerato-platanin;	0	1	0	0	0	0	0	0.05	0	0	0	0	0.02	0	Inf	up	1	1	no	245	247	213	0	0	0	11.42	12.23	10.37	0	0	0	11.34	0	10.8058	up	8.14788e-144	8.65127e-142
TRINITY_DN40183_c0_g1	660	TRINITY_DN40183_c0_g1_i1	PREDICTED: uncharacterized monothiol glutaredoxin ycf64-like [Ricinus communis]	GRX5	Monothiol glutaredoxin-5, mitochondrial OS=Lachancea kluyveri GN=GRX5 PE=3 SV=1	GO:0005759(mitochondrial matrix);GO:0006970(response to osmotic stress);GO:0009055(electron carrier activity);GO:0015035(protein disulfide oxidoreductase activity);GO:0015038(glutathione disulfide oxidoreductase activity);GO:0034599(cellular response to oxidative stress);GO:0045454(cell redox homeostasis)	COG0278(Glutaredoxin)	-	-	-	-	Q0UTH5.1 PF00462.22;Glutaredoxin;	62	86	55	296	254	311	4.48	4.5	5.06	14.24	14.46	15.55	4.68	14.75	-1.22173	down	3.43087e-17	1.282e-16	yes	10	13	14	14	13	9	0.48	0.66	0.7	0.72	0.68	0.55	0.61	0.65	-0.104249	down	0.831339	0.866907
TRINITY_DN40193_c0_g1	558	TRINITY_DN40193_c0_g1_i1;TRINITY_DN40193_c0_g1_i2	-	-	-	-	-	-	-	-	-	-	151	141	92	25	19	17	15.62	10.46	12.19	1.72	1.56	1.18	12.76	1.49	3.51544	up	3.65386e-52	2.10281e-51	yes	0	0	0	0	0	0	0	0	0	0	0	0	0	0	0	no	1	1
TRINITY_DN40202_c0_g1	2380	TRINITY_DN40202_c0_g1_i1	PREDICTED: eukaryotic translation initiation factor 3 subunit B-like [Vigna angularis]	eif-3.B	Eukaryotic translation initiation factor 3 subunit B OS=Caenorhabditis elegans GN=eif-3.B PE=3 SV=2	GO:0003743(translation initiation factor activity);GO:0005852(eukaryotic translation initiation factor 3 complex)	COG5354(Component of the eukaryotic translation initiation factor 3 (eIF-3) complex, which is involved in protein synthesis and, together with other initiation factors, stimulates binding of mRNA and methionyl-tRNAi to the 40S ribosome (By similarity))	K03253	translation initiation factor 3 subunit B	-	sind03013(RNA transport)	H3FK40.1 PF08662.9;eIF2A;	1186	1382	776	202	169	191	17.83	15.08	14.84	2.04	2.03	2.01	15.92	2.03	3.4293	up	9.56167e-284	2.60766e-282	yes	3	1	4	0	1	3	0.03	0.01	0.04	0	0.01	0.04	0.03	0.02	0.585	up	1	1
TRINITY_DN40210_c0_g1	839	TRINITY_DN40210_c0_g1_i1	-	SNOG_13722	Protein SnodProt1 OS=Phaeosphaeria nodorum (strain SN15 / ATCC MYA-4574 / FGSC 10173) GN=SNOG_13722 PE=2 SV=1	GO:0003674(molecular_function);GO:0005575(cellular_component);GO:0009405(pathogenesis);GO:0052051(interaction with host via protein secreted by type II secretion system)	ENOG4111YGH(Allergenic cerato-platanin Asp F13)	-	-	-	-	O74238.1 PF07249.10;Cerato-platanin;	464	613	318	636	572	645	24.04	22.99	20.94	22	23.43	23.2	22.66	22.88	0.43928	up	3.32056e-07	8.27812e-07	no	14	20	12	126	96	97	0.48	0.73	0.43	4.63	3.6	4.22	0.55	4.15	-2.93068	down	1.50057e-37	2.22339e-36
TRINITY_DN40213_c0_g1	328	TRINITY_DN40213_c0_g1_i1	-	col-13	Cuticle collagen 13 OS=Caenorhabditis elegans GN=col-13 PE=3 SV=1	GO:0005581(collagen trimer);GO:0016020(membrane);GO:0016021(integral component of membrane);GO:0042302(structural constituent of cuticle)	ENOG410XNMM(collagen, type)	-	-	-	-	A0A0B2VMT6.1 PF01484.15;Col_cuticle_N;	532	683	406	63	21	31	143.24	130.99	138.24	10.78	4.23	5.48	137.49	6.83	4.6819	up	3.83318e-205	5.90231e-204	yes	2	0	1	0	0	0	0.34	0	0.17	0	0	0	0.17	0	Inf	up	1	1
TRINITY_DN40213_c0_g2	868	TRINITY_DN40213_c0_g2_i1	-	-	-	-	-	-	-	-	-	-	1418	1936	1208	192	197	204	70.22	69.43	76.05	6.35	7.72	7.02	71.9	7.03	3.80672	up	8e-304	2e-302	yes	3	0	1	0	0	2	0.1	0	0.03	0	0	0.08	0.04	0.03	0.415	up	1	1
TRINITY_DN40216_c0_g1	787	TRINITY_DN40216_c0_g1_i1	-	-	-	-	ENOG410YMTT(NA)	-	-	-	-	-	6	13	6	200	206	232	0.34	0.53	0.43	7.53	9.18	9.09	0.43	8.6	-3.81086	down	3.45192e-51	1.96902e-50	yes	1	0	0	1	1	1	0.04	0	0	0.04	0.04	0.05	0.01	0.04	-2	down	1	1
TRINITY_DN40225_c0_g1	713	TRINITY_DN40225_c0_g1_i1;TRINITY_DN40225_c0_g1_i2;TRINITY_DN40225_c0_g1_i3	predicted protein [Micromonas commoda]	-	-	GO:0000812(Swr1 complex);GO:0031063(regulation of histone deacetylation);GO:0031491(nucleosome binding);GO:0042826(histone deacetylase binding);GO:0043486(histone exchange)	ENOG4111HZU(zinc finger, HIT-type containing 1)	-	-	-	-	-	160	150	128	33	17	26	12.62	8.67	13.01	1.74	1.08	1.48	11.43	1.43	3.42236	up	6.68807e-49	3.75056e-48	yes	1	0	1	0	0	0	0.05	0	0.06	0	0	0	0.04	0	Inf	up	1	1
TRINITY_DN40248_c0_g1	523	TRINITY_DN40248_c0_g1_i1;TRINITY_DN40248_c0_g1_i2;TRINITY_DN40248_c0_g1_i3;TRINITY_DN40248_c0_g1_i4;TRINITY_DN40248_c0_g1_i5	-	-	-	-	-	-	-	-	-	-	0	0	0	0	0	0	0	0	0	0	0	0	0	0	0	no	1	1	no	0	0	0	0	0	0	0	0	0	0	0	0	0	0	0	no	1	1
TRINITY_DN40249_c0_g1	324	TRINITY_DN40249_c0_g1_i1	-	-	-	-	ENOG4110DYD(NA)	-	-	-	-	-	34	50	20	0	0	0	9.45	9.89	7.03	0	0	0	8.79	0	8.58862	up	9.32217e-27	4.19721e-26	yes	0	1	0	0	0	0	0	0.19	0	0	0	0	0.06	0	Inf	up	1	1
TRINITY_DN40255_c0_g1	530	TRINITY_DN40255_c0_g1_i1	-	-	-	-	-	-	-	-	-	-	558	506	266	163	146	162	56.67	37.08	34.32	10.95	11.59	11.3	42.69	11.28	2.34736	up	5.46777e-48	3.04444e-47	yes	1	1	0	0	0	0	0.07	0.07	0	0	0	0	0.05	0	Inf	up	1	1
TRINITY_DN40280_c0_g1	1162	TRINITY_DN40280_c0_g1_i1	-	cutA	Cutinase OS=Botryotinia fuckeliana GN=cutA PE=3 SV=1	GO:0003674(molecular_function);GO:0005575(cellular_component);GO:0008150(biological_process)	ENOG410ZKAW(Cutinase)	-	-	-	-	B2W571.1 PF01083.20;Cutinase;	251	424	244	442	310	430	8.6	10.53	10.63	10.14	8.43	10.27	9.92	9.61	0.500606	up	9.24443e-05	0.00019125	no	39	45	38	87	84	73	0.89	1.09	0.91	2.11	2.08	2.1	0.96	2.1	-1.14457	down	4.88214e-11	2.00814e-10
TRINITY_DN40300_c0_g1	836	TRINITY_DN40300_c0_g1_i1;TRINITY_DN40300_c0_g1_i2;TRINITY_DN40300_c0_g1_i3	hypothetical protein OsI_37448 [Oryza sativa Indica Group]	GOS9	Protein GOS9 OS=Oryza sativa subsp. indica GN=GOS9 PE=2 SV=1	GO:0009699(phenylpropanoid biosynthetic process);GO:0042349(guiding stereospecific synthesis activity)	ENOG41105PB(NA)	K13457	disease resistance protein RPM1	-	obr04626(Plant-pathogen interaction)	I1R4R8.1 PF01419.15;Jacalin;	14	15	8	0	0	0	0.91	0.69	0.63	0	0	0	0.74	0	Inf	up	1	1	no	228	204	241	2	2	5	8.82	8.36	9.7	0.08	0.08	0.23	8.96	0.13	6.02101	up	3.91944e-127	3.4963e-125
TRINITY_DN40313_c0_g1	472	TRINITY_DN40313_c0_g1_i1	-	-	-	-	-	-	-	-	-	-	0	0	0	342	335	307	0	0	0	27.88	32.25	25.96	0	28.7	-10.9997	down	1.54572e-104	1.24179e-103	yes	0	0	0	0	0	0	0	0	0	0	0	0	0	0	0	no	1	1
TRINITY_DN40362_c0_g1	834	TRINITY_DN40362_c0_g1_i1	photosystem I subunit III precursor [Arabidopsis thaliana]	PSAF	Photosystem I reaction center subunit III, chloroplastic OS=Arabidopsis thaliana GN=PSAF PE=1 SV=1	GO:0003674(molecular_function);GO:0009507(chloroplast);GO:0009534(chloroplast thylakoid);GO:0009535(chloroplast thylakoid membrane);GO:0009538(photosystem I reaction center);GO:0009579(thylakoid);GO:0009941(chloroplast envelope);GO:0010287(plastoglobule);GO:0015979(photosynthesis);GO:0016020(membrane);GO:0016021(integral component of membrane)	ENOG4111JQH(photosystem i)	K02694	photosystem I subunit III	-	ath00195(Photosynthesis)	V4KUH4.1 PF02507.13;PSI_PsaF;	0	0	0	180	122	225	0	0	0	6.28	5.04	8.16	0	6.49	-10.0816	down	6.21288e-53	3.59693e-52	yes	0	0	0	0	0	0	0	0	0	0	0	0	0	0	0	no	1	1
TRINITY_DN40373_c0_g1	1307	TRINITY_DN40373_c0_g1_i1;TRINITY_DN40373_c0_g1_i2;TRINITY_DN40373_c0_g1_i3	-	Sgcd	Delta-sarcoglycan OS=Mus musculus GN=Sgcd PE=1 SV=1	GO:0007517(muscle organ development);GO:0016012(sarcoglycan complex);GO:0042383(sarcolemma);GO:0048738(cardiac muscle tissue development);GO:0055001(muscle cell development);GO:0060047(heart contraction);GO:0061024(membrane organization)	ENOG4111GCH(Sarcoglycan)	-	-	-	-	A0A090N0R0.1 PF04790.11;Sarcoglycan_1;	290	340	173	44	31	59	10.3	13.2	7.06	0.95	0.77	2.04	10.19	1.25	3.43133	up	5.0552e-90	3.7022e-89	yes	0	0	1	0	0	1	0	0	0.02	0	0	0.03	0.01	0.01	0	no	1	1
TRINITY_DN40386_c0_g1	655	TRINITY_DN40386_c0_g1_i1	-	-	-	GO:0005739(mitochondrion)	ENOG4111UI5(Conserved hypothetical, protein)	-	-	-	-	M2UBX9.1 PF07955.9;DUF1687;	57	82	43	231	200	244	4.17	4.34	4	11.24	11.51	12.33	4.17	11.69	-1.03564	down	6.18748e-12	1.96075e-11	yes	2	1	1	13	8	7	0.1	0.05	0.05	0.67	0.42	0.43	0.07	0.51	-2.8651	down	1	1
TRINITY_DN40410_c0_g1	201	TRINITY_DN40410_c0_g1_i1	-	-	-	-	-	-	-	-	-	-	3	6	8	0	0	0	3.52	4.87	11.59	0	0	0	6.66	0	Inf	up	1	1	no	0	0	0	0	0	0	0	0	0	0	0	0	0	0	0	no	1	1
TRINITY_DN40411_c0_g1	1113	TRINITY_DN40411_c0_g1_i1	-	-	-	-	-	-	-	-	-	-	274	279	154	52	33	40	9.89	7.3	7.07	1.26	0.95	1.01	8.09	1.07	3.3559	up	1.64584e-75	1.10473e-74	yes	0	1	0	0	0	0	0	0.03	0	0	0	0	0.01	0	Inf	up	1	1
TRINITY_DN40434_c0_g1	206	TRINITY_DN40434_c0_g1_i1	-	-	-	-	-	-	-	-	-	-	7	11	6	0	0	0	7.67	8.34	8.13	0	0	0	8.05	0	Inf	up	1	1	no	0	0	0	0	0	0	0	0	0	0	0	0	0	0	0	no	1	1
TRINITY_DN40454_c0_g1	676	TRINITY_DN40454_c0_g1_i1;TRINITY_DN40454_c0_g1_i2;TRINITY_DN40454_c0_g1_i3	-	-	-	-	-	-	-	-	-	-	185	243	143	26	33	57	14.39	13.63	14.13	1.36	2.03	3.01	14.05	2.13	3.15287	up	3.20731e-59	1.93415e-58	yes	0	0	1	0	0	0	0	0	0.05	0	0	0	0.02	0	Inf	up	1	1
TRINITY_DN40466_c0_g1	269	TRINITY_DN40466_c0_g1_i1;TRINITY_DN40466_c0_g1_i2	-	-	-	-	-	-	-	-	-	-	6	21	14	0	0	0	2.87	7.06	8.41	0	0	0	6.11	0	7.28073	up	3.94243e-11	1.20969e-10	yes	0	0	1	0	0	0	0	0	0.3	0	0	0	0.1	0	Inf	up	1	1
TRINITY_DN40519_c0_g1	265	TRINITY_DN40519_c0_g1_i1	-	-	-	-	-	-	-	-	-	-	50	53	28	5	6	12	25.07	18.66	17.61	1.53	2.16	3.78	20.45	2.49	3.33776	up	7.63308e-22	3.15908e-21	yes	0	0	0	0	1	0	0	0	0	0	0.35	0	0	0.12	-Inf	down	1	1
TRINITY_DN40521_c0_g1	223	TRINITY_DN40521_c0_g1_i1	PREDICTED: staphylococcal nuclease domain-containing protein 1-like [Phoenix dactylifera]	TSN1	Ribonuclease TUDOR 1 OS=Arabidopsis thaliana GN=TSN1 PE=1 SV=1	-	COG1525(nuclease)	-	-	-	-	G7J2R6.1 PF00565.15;SNase;	0	4	8	0	0	0	0	2.4	8.6	0	0	0	3.67	0	Inf	up	1	1	no	5	6	7	0	0	0	2.63	3.34	3.79	0	0	0	3.25	0	Inf	up	1	1
TRINITY_DN40528_c0_g1	407	TRINITY_DN40528_c0_g1_i1	40S ribosomal protein S21, partial [Anthurium amnicola]	RpS21	40S ribosomal protein S21 OS=Drosophila ananassae GN=RpS21 PE=3 SV=1	GO:0005840(ribosome);GO:0042127(regulation of cell proliferation);GO:0043022(ribosome binding)	ENOG4112266(40S ribosomal protein S21)	K02971	small subunit ribosomal protein S21e	-	cme03010(Ribosome)	O76927.1 PF01249.16;Ribosomal_S21e;	0	0	0	0	0	0	0	0	0	0	0	0	0	0	0	no	1	1	no	0	0	0	0	0	0	0	0	0	0	0	0	0	0	0	no	1	1
TRINITY_DN40530_c0_g1	507	TRINITY_DN40530_c0_g1_i1	Ribosomal protein S16, component of cytosolic 80S ribosome and 40S small subunit [Ostreococcus lucimarinus CCE9901]	rps16	40S ribosomal protein S16 OS=Heteropneustes fossilis GN=rps16 PE=2 SV=1	GO:0000462(maturation of SSU-rRNA from tricistronic rRNA transcript (SSU-rRNA, 5.8S rRNA, LSU-rRNA));GO:0003735(structural constituent of ribosome);GO:0006412(translation);GO:0022627(cytosolic small ribosomal subunit)	COG0103(30S ribosomal protein S9)	K02960	small subunit ribosomal protein S16e	-	olu03010(Ribosome)	Q57VV0.1 PF00380.17;Ribosomal_S9;	115	182	109	6	3	2	12.58	14.36	15.14	0.43	0.26	0.15	14.03	0.28	6.00686	up	1.08593e-90	7.99021e-90	yes	3	3	6	2	0	0	0.21	0.23	0.45	0.16	0	0	0.3	0.05	2.585	up	1	1
TRINITY_DN40564_c0_g1	700	TRINITY_DN40564_c0_g1_i1;TRINITY_DN40564_c0_g1_i2	predicted protein [Hordeum vulgare subsp. vulgare]	B13D24.010	NADH-ubiquinone oxidoreductase 21.3 kDa subunit OS=Neurospora crassa (strain ATCC 24698 / 74-OR23-1A / CBS 708.71 / DSM 1257 / FGSC 987) GN=B13D24.010 PE=4 SV=1	GO:0005747(mitochondrial respiratory chain complex I)	ENOG4111QAF(NADH-ubiquinone oxidoreductase 21.3 kDa subunit)	-	-	-	-	M3ALD2.1 PF02466.17;Tim17;	91	91	64	159	162	198	6.05	4.37	5.41	7.04	8.48	9.11	5.28	8.21	-0.209027	down	0.234484	0.292882	no	14	19	17	15	19	19	0.61	0.89	0.78	0.86	1.06	1.77	0.76	1.23	-0.231319	down	0.483771	0.549547
TRINITY_DN40566_c0_g2	230	TRINITY_DN40566_c0_g2_i1	-	-	-	-	-	-	-	-	-	-	3	7	15	1	0	0	2.36	3.83	14.68	0.47	0	0	6.96	0.16	5.4429	up	1	1	no	0	2	0	0	0	0	0	1.01	0	0	0	0	0.34	0	Inf	up	1	1
TRINITY_DN40646_c0_g1	215	TRINITY_DN40646_c0_g1_i1	predicted protein [Hordeum vulgare subsp. vulgare]	ECA1	Calcium-transporting ATPase 1, endoplasmic reticulum-type OS=Arabidopsis thaliana GN=ECA1 PE=1 SV=2	GO:0005783(endoplasmic reticulum);GO:0005887(integral component of plasma membrane);GO:0019829(cation-transporting ATPase activity)	COG0474(P-type atpase)	-	-	-	-	W5E5Y1.1 PF00702.24;Hydrolase;	11	8	3	16	19.55	13	10.64	5.36	3.59	9.31	13.35	7.77	6.53	10.14	-0.310932	down	0.494461	0.561173	no	10	6	8	17	15	10	5.87	3.74	4.85	11.34	10.1	7.71	4.82	9.72	-0.941816	down	0.0174134	0.0277097
TRINITY_DN40649_c0_g1	221	TRINITY_DN40649_c0_g1_i1	-	-	-	-	-	-	-	-	-	-	0	0	0	0	0	0	0	0	0	0	0	0	0	0	0	no	1	1	no	0	0	0	0	0	0	0	0	0	0	0	0	0	0	0	no	1	1
TRINITY_DN40657_c0_g1	361	TRINITY_DN40657_c0_g1_i1;TRINITY_DN40657_c0_g1_i2	-	-	-	-	ENOG410Z7AA(Gon7 family)	-	-	-	-	E3RFB6.1 PF08738.8;Gon7;	15	27	4	50	34	27	4.31	5.52	1.27	8.85	7.07	4.86	3.7	6.93	-0.4699	down	0.189388	0.241733	no	1	0	0	1	5	1	0.18	0	0	0.2	1.02	0.24	0.06	0.49	-3.0297	down	1	1
TRINITY_DN4069_c0_g1	294	TRINITY_DN4069_c0_g1_i1	PREDICTED: 40S ribosomal protein S28 [Musa acuminata subsp. malaccensis]	RPS28	40S ribosomal protein S28 OS=Zea mays GN=RPS28 PE=3 SV=1	GO:0003735(structural constituent of ribosome);GO:0006407(rRNA export from nucleus);GO:0022627(cytosolic small ribosomal subunit)	COG2053(Ribosomal protein)	K02979	small subunit ribosomal protein S28e	-	mus03010(Ribosome)	A0A061J677.1 PF01200.16;Ribosomal_S28e;	49	107	70	2	5	8	17.87	27.61	32.17	0.45	1.33	1.87	25.88	1.22	4.73597	up	1.93783e-33	9.43944e-33	yes	1	1	3	0	0	0	0.23	0.24	0.7	0	0	0	0.39	0	Inf	up	1	1
TRINITY_DN40700_c0_g1	354	TRINITY_DN40700_c0_g1_i1;TRINITY_DN40700_c0_g1_i2	Os06g0682666 [Oryza sativa Japonica Group]	-	-	-	-	-	-	-	-	-	22	57	33	17	27	22	5.9	10.1	11.02	2.78	5.28	4.01	9.01	4.02	1.59505	up	7.41917e-06	1.68067e-05	yes	39	40	35	36	18	28	6.42	7.03	6.13	6.67	3.28	5.64	6.53	5.2	0.32331	up	0.260923	0.321361
TRINITY_DN40744_c0_g1	215	TRINITY_DN40744_c0_g1_i1	-	-	-	-	-	-	-	-	-	-	3	3	0	6	6	16	2.9	2.01	0	3.49	4.1	9.56	1.64	5.72	-1.8023	down	1	1	no	0	0	0	0	0	0	0	0	0	0	0	0	0	0	0	no	1	1
TRINITY_DN40745_c0_g1	599	TRINITY_DN40745_c0_g1_i1	-	-	-	-	-	-	-	-	-	-	4	2	3	162	160	177	0.33	0.12	0.32	8.99	10.5	10.21	0.26	9.9	-4.8947	down	8.52794e-52	4.88818e-51	yes	0	0	0	3	2	1	0	0	0	0.18	0.12	0.07	0	0.12	-Inf	down	1	1
TRINITY_DN40776_c0_g1	271	TRINITY_DN40776_c0_g1_i1;TRINITY_DN40776_c0_g1_i2	-	-	-	-	-	-	-	-	-	-	5	28	19	0	0	0	2.36	9.23	11.21	0	0	0	7.6	0	7.62753	up	1.37272e-11	4.28804e-11	yes	0	0	0	0	0	0	0	0	0	0	0	0	0	0	0	no	1	1
TRINITY_DN40787_c0_g1	750	TRINITY_DN40787_c0_g1_i1	-	-	-	-	ENOG41112PS(NA)	-	-	-	-	-	68	64	48	580	472	577	4.1	2.79	3.68	23.32	22.46	24.12	3.52	23.3	-2.30757	down	6.10809e-65	3.82949e-64	yes	7	13	3	10	4	11	0.28	0.55	0.13	0.43	0.17	0.56	0.32	0.39	-0.2854	down	1	1
TRINITY_DN40794_c0_g1	276	TRINITY_DN40794_c0_g1_i1	-	-	-	-	-	-	-	-	-	-	33	52	27	70	37	56	14.56	16.17	14.98	19.04	11.79	15.66	15.24	15.5	0.319585	up	0.206496	0.261368	no	21	22	23	32	36	28	5.69	6.34	6.42	9.94	11.18	10.01	6.15	10.38	-0.684243	down	0.00729163	0.0124216
TRINITY_DN40809_c0_g1	522	TRINITY_DN40809_c0_g1_i1	-	-	-	-	ENOG41125AT(NA)	-	-	-	-	E3S3X9.1 PF13577.4;SnoaL_4;	96	94	52	111	71	97	10	7.06	6.88	7.64	5.78	6.93	7.98	6.78	0.659215	up	0.00046024	0.00088574	no	5	7	4	15	9	16	0.34	0.51	0.28	1.11	0.67	1.39	0.38	1.06	-1.45271	down	0.00184771	0.00346401
TRINITY_DN40826_c0_g2	205	TRINITY_DN40826_c0_g2_i1	-	-	-	-	-	-	-	-	-	-	9	7	6	0	0	1	9.99	5.38	8.23	0	0	0.69	7.87	0.23	5.0967	up	1	1	no	0	0	0	0	0	0	0	0	0	0	0	0	0	0	0	no	1	1
TRINITY_DN40843_c0_g1	252	TRINITY_DN40843_c0_g1_i1	-	-	-	-	-	-	-	-	-	-	1	27	0	0	0	0	0.59	11.11	0	0	0	0	3.9	0	Inf	up	1	1	no	1	2	1	0	1	0	0.36	0.76	0.37	0	0.41	0	0.5	0.14	1.8365	up	1	1
TRINITY_DN40850_c0_g1	372	TRINITY_DN40850_c0_g1_i1	predicted protein [Hordeum vulgare subsp. vulgare]	-	-	GO:0003674(molecular_function);GO:0005739(mitochondrion);GO:0008150(biological_process);GO:0009536(plastid);GO:0016021(integral component of membrane)	ENOG411243X(family with sequence similarity 210, member B)	-	-	-	-	A0A0E0QUI3.1 PF06916.11;DUF1279;	19	47	9	24	42	43	3.78	6.69	2.27	3.08	6.36	5.72	4.25	5.05	0.210776	up	0.67464	0.729011	no	58	67	43	36	51	31	7.35	9.03	5.66	5.07	7.24	5.1	7.35	5.8	0.365936	up	0.121846	0.163295
TRINITY_DN40871_c0_g1	273	TRINITY_DN40871_c0_g1_i1	unnamed protein product [Triticum aestivum]	-	-	-	ENOG410XVTJ(rna recognition motif)	-	-	-	-	-	22	50	25	25	20	23	10.05	16.07	14.34	7.02	6.58	6.64	13.49	6.75	1.35194	up	1.39709e-05	3.10621e-05	yes	29	31	41	66	43	22	8.11	9.23	11.82	21.21	13.81	8.13	9.72	14.38	-0.501324	down	0.12185	0.163295
TRINITY_DN40912_c0_g1	1562	TRINITY_DN40912_c0_g1_i1	cytidylate kinase [Monoraphidium neglectum]	F38B2.4	Adenylate kinase isoenzyme 1 OS=Caenorhabditis elegans GN=F38B2.4 PE=2 SV=1	GO:0000166(nucleotide binding);GO:0004017(adenylate kinase activity);GO:0005524(ATP binding);GO:0005737(cytoplasm);GO:0006139(nucleobase-containing compound metabolic process);GO:0006165(nucleoside diphosphate phosphorylation);GO:0006172(ADP biosynthetic process);GO:0016301(kinase activity);GO:0016310(phosphorylation);GO:0016740(transferase activity);GO:0019205(nucleobase-containing compound kina…	COG0563(Catalyzes the reversible transfer of the terminal phosphate group between ATP and AMP. Plays an important role in cellular energy homeostasis and in adenine nucleotide metabolism (By similarity))	K13800	UMP-CMP kinase	EC:2.7.4.- 2.7.4.14	csl00240(Pyrimidine metabolism)	Q20140.1 PF00406.20;ADK;	371	415	218	40	31	53	8.95	7.26	6.69	0.65	0.6	0.89	7.63	0.71	3.86636	up	3.85452e-120	3.43285e-119	yes	1	1	1	1	0	0	0.02	0.02	0.02	0.02	0	0	0.02	0.01	1	up	1	1
TRINITY_DN40923_c0_g1	241	TRINITY_DN40923_c0_g1_i1;TRINITY_DN40923_c0_g1_i2;TRINITY_DN40923_c0_g1_i3	-	-	-	-	-	-	-	-	-	-	24	41	22	43	24	34	16.88	20.4	19.23	17.91	11.73	14.42	18.84	14.69	0.642693	up	0.0232363	0.035674	no	18	29	25	26	31	27	7.55	13.09	10.98	12.74	15.97	15.56	10.54	14.76	-0.367226	down	0.192847	0.246471
TRINITY_DN40948_c0_g1	1055	TRINITY_DN40948_c0_g1_i1	Ubiquitin-conjugating enzyme E2, partial [Anthurium amnicola]	ubc14	Ubiquitin-conjugating enzyme E2 14 OS=Schizosaccharomyces pombe (strain 972 / ATCC 24843) GN=ubc14 PE=3 SV=1	GO:0005575(cellular_component);GO:0016881(acid-amino acid ligase activity);GO:0030448(hyphal growth)	COG5078(ubiquitin-conjugating enzyme)	K06689	ubiquitin-conjugating enzyme E2 D/E	EC:2.3.2.23	csv04141(Protein processing in endoplasmic reticulum);csv04120(Ubiquitin mediated proteolysis)	M2SV46.1 PF00179.24;UQ_con;	66	85	64	401	338	388	2.55	2.38	3.14	10.36	10.34	10.43	2.69	10.38	-1.52003	down	4.57892e-27	2.07097e-26	yes	7	11	13	19	23	14	0.18	0.3	0.35	0.52	0.64	0.45	0.28	0.54	-0.987297	down	0.00728327	0.0124105
TRINITY_DN40972_c0_g1	643	TRINITY_DN40972_c0_g1_i1	-	-	-	-	-	-	-	-	-	-	723	932	521	143	153	152	54.34	50.64	49.77	7.15	9.04	7.89	51.58	8.03	3.13131	up	1.57131e-211	2.52099e-210	yes	3	0	2	1	0	1	0.15	0	0.1	0.05	0	0.06	0.08	0.04	1	up	1	1
TRINITY_DN40982_c0_g1	1280	TRINITY_DN40982_c0_g1_i1	-	RANBP3L	Ran-binding protein 3-like OS=Homo sapiens GN=RANBP3L PE=2 SV=2	GO:0005634(nucleus);GO:0005829(cytosol);GO:0008536(Ran GTPase binding);GO:0046827(positive regulation of protein export from nucleus);GO:0070412(R-SMAD binding)	ENOG4111NCK(RAN binding protein)	-	-	-	-	A0A0B2VWT8.1 PF00638.16;Ran_BP1;	364	479	267	100	42	56	11.09	10.59	10.35	2.04	1.02	1.19	10.68	1.42	3.35123	up	2.20875e-93	1.65216e-92	yes	4	0	1	0	0	0	0.08	0	0.02	0	0	0	0.03	0	Inf	up	1	1
TRINITY_DN41024_c0_g1	803	TRINITY_DN41024_c0_g1_i1;TRINITY_DN41024_c0_g1_i2	Ubiquitin supergroup [Ostreococcus tauri]	NEDD8	NEDD8 OS=Bos taurus GN=NEDD8 PE=3 SV=1	GO:0003674(molecular_function);GO:0005575(cellular_component)	COG5272(ubiquitin)	K01955	carbamoyl-phosphate synthase large subunit	EC:6.3.5.5	gsl00240(Pyrimidine metabolism);gsl00250(Alanine, aspartate and glutamate metabolism)	M2T454.1 PF00240.21;ubiquitin;	105	136	67	331	311	281	5.77	5.49	4.68	12.14	13.5	10.71	5.31	12.12	-0.738318	down	2.01417e-07	5.09585e-07	no	11	9	13	22	14	9	0.4	0.35	0.49	0.86	0.56	0.42	0.41	0.61	-0.583631	down	0.143414	0.189061
TRINITY_DN41028_c0_g1	212	TRINITY_DN41028_c0_g1_i1	-	-	-	-	-	-	-	-	-	-	1	11	7	0	0	0	1.01	7.69	8.74	0	0	0	5.81	0	Inf	up	1	1	no	0	0	0	0	0	0	0	0	0	0	0	0	0	0	0	no	1	1
TRINITY_DN41029_c0_g1	228	TRINITY_DN41029_c0_g1_i1	-	-	-	-	-	-	-	-	-	-	6	12	18	0	0	0	4.85	6.74	18.09	0	0	0	9.89	0	Inf	up	1	1	no	0	0	0	0	0	0	0	0	0	0	0	0	0	0	0	no	1	1
TRINITY_DN41040_c0_g1	579	TRINITY_DN41040_c0_g1_i1	-	-	-	-	ENOG4111BTU(NA)	-	-	-	-	-	0	0	0	0	0	0	0	0	0	0	0	0	0	0	0	no	1	1	no	0	0	0	275	288	211	0	0	0	17.19	18.3	15.57	0	17.02	-11.0843	down	3.77107e-176	5.81765e-174
TRINITY_DN41076_c0_g1	1404	TRINITY_DN41076_c0_g1_i1;TRINITY_DN41076_c0_g1_i2	-	mab-3	Protein male abnormal 3 OS=Caenorhabditis elegans GN=mab-3 PE=1 SV=1	GO:0000987(core promoter proximal region sequence-specific DNA binding);GO:0003700(transcription factor activity, sequence-specific DNA binding);GO:0005634(nucleus);GO:0007548(sex differentiation);GO:0042803(protein homodimerization activity)	ENOG410XSK9(doublesex and mab-3 related transcription factor)	-	-	-	-	A0A0K0CXA7.1 PF00751.16;DM;	461	644	372	110	87	95	13.14	13.12	13.26	2.15	2.24	1.97	13.17	2.12	3.19582	up	1.04174e-163	1.24502e-162	yes	2	0	1	0	0	0	0.04	0	0.02	0	0	0	0.02	0	Inf	up	1	1
TRINITY_DN41097_c0_g1	260	TRINITY_DN41097_c0_g1_i1;TRINITY_DN41097_c0_g1_i2	-	-	-	-	-	-	-	-	-	-	23	16	14	39	22	32	23.36	11.49	17.96	24.05	15.76	19.6	17.6	19.8	0.0766518	up	0.800231	0.8393	no	75	84	78	39	41	47	46.01	55.49	49.48	26.44	28.49	37.2	50.33	30.71	0.748342	up	7.06895e-05	0.000162083
TRINITY_DN41129_c0_g1	203	TRINITY_DN41129_c0_g1_i1	PREDICTED: pentatricopeptide repeat-containing protein At1g61870, mitochondrial [Nicotiana tomentosiformis]	-	-	-	ENOG410Z7Z7(Pentatricopeptide repeat-containing protein)	-	-	-	-	Q8LE47.2 PF01535.18;PPR;	0	5	7	0	0	0	0	3.95	9.87	0	0	0	4.61	0	Inf	up	1	1	no	6	0	2	0	0	0	4.16	0	1.43	0	0	0	1.86	0	Inf	up	1	1
TRINITY_DN41138_c0_g1	559	TRINITY_DN41138_c0_g1_i1	60S ribosomal protein L21, partial [Anthurium amnicola]	Rpl21	60S ribosomal protein L21 OS=Mus musculus GN=Rpl21 PE=1 SV=3	GO:0000022(mitotic spindle elongation);GO:0003735(structural constituent of ribosome);GO:0005840(ribosome);GO:0006412(translation);GO:0007052(mitotic spindle organization);GO:0022625(cytosolic large ribosomal subunit);GO:0051298(centrosome duplication)	COG2139((ribosomal) protein)	K02889	large subunit ribosomal protein L21e	-	egu03010(Ribosome)	B4GXB3.1 PF01157.16;Ribosomal_L21e;	0	0	0	0	0	0	0	0	0	0	0	0	0	0	0	no	1	1	no	0	0	0	0	0	0	0	0	0	0	0	0	0	0	0	no	1	1
TRINITY_DN41146_c0_g1	209	TRINITY_DN41146_c0_g1_i1	-	-	-	-	-	-	-	-	-	-	10	7	4	0	0	0	10.52	5.1	5.2	0	0	0	6.94	0	Inf	up	1	1	no	0	0	0	0	0	0	0	0	0	0	0	0	0	0	0	no	1	1
TRINITY_DN41167_c0_g1	214	TRINITY_DN41167_c0_g1_i1	-	-	-	-	-	-	-	-	-	-	7	12	6	0	0	0	6.87	8.16	7.29	0	0	0	7.44	0	Inf	up	1	1	no	0	1	0	0	0	0	0	0.63	0	0	0	0	0.21	0	Inf	up	1	1
TRINITY_DN41176_c0_g2	3706	TRINITY_DN41176_c0_g2_i1	predicted protein [Hordeum vulgare subsp. vulgare]	SCAF8	Protein SCAF8 OS=Homo sapiens GN=SCAF8 PE=1 SV=1	GO:0000166(nucleotide binding);GO:0003676(nucleic acid binding)	ENOG410XT48(mRNA processing)	-	-	-	-	A0A0N5A8P1.1 PF00076.20;RRM_1;	1398	1881	1059	217	153	218	13.05	12.75	12.57	1.36	1.14	1.43	12.79	1.31	3.74213	up	0	0	yes	2	3	1	1	1	1	0.01	0.02	0.01	0.01	0.01	0.01	0.01	0.01	0	no	1	1
TRINITY_DN41179_c0_g1	917	TRINITY_DN41179_c0_g1_i1;TRINITY_DN41179_c0_g1_i2	Myosin regulatory light chain cdc4 [Anthurium amnicola]	cdc4	Myosin regulatory light chain cdc4 OS=Schizosaccharomyces pombe (strain 972 / ATCC 24843) GN=cdc4 PE=1 SV=1	GO:0000142(cellular bud neck contractile ring);GO:0005509(calcium ion binding);GO:0005634(nucleus);GO:0005826(actomyosin contractile ring);GO:0005829(cytosol);GO:0009847(spore germination);GO:0016460(myosin II complex);GO:0031521(spitzenkorper);GO:0031560(cellular bud neck polarisome);GO:0031561(cellular bud tip polarisome);GO:0051726(regulation of cell cycle);GO:0071341(medial cortical node);GO:…	COG5126(Calcium-binding protein)	K02183	calmodulin	-	zma04070(Phosphatidylinositol signaling system);zma04626(Plant-pathogen interaction)	C5FFJ6.1 PF13499.4;EF-hand_7;	86	107	55	227	196	216	4.62	4.19	3.82	8.17	8.46	8.05	4.21	8.23	-0.511743	down	0.000317525	0.000622261	no	17	9	13	20	13	20	0.62	0.32	0.5	0.75	0.5	0.92	0.48	0.72	-0.592454	down	0.109979	0.148906
TRINITY_DN41182_c0_g1	694	TRINITY_DN41182_c0_g1_i1;TRINITY_DN41182_c0_g1_i2	-	-	-	-	-	-	-	-	-	-	463	565	329	56	49	54	32.99	32.13	29.24	2.51	2.6	2.51	31.45	2.54	3.94933	up	9.93072e-205	1.52698e-203	yes	1	0	2	0	0	0	0.04	0	0.09	0	0	0	0.04	0	Inf	up	1	1
TRINITY_DN41183_c0_g1	698	TRINITY_DN41183_c0_g1_i1	-	-	-	-	ENOG4110IM5(NA)	-	-	-	-	-	126	156	98	42	18	49	8.41	7.53	8.31	1.87	0.95	2.26	8.08	1.69	2.67344	up	8.84834e-37	4.46695e-36	yes	0	0	0	0	0	0	0	0	0	0	0	0	0	0	0	no	1	1
TRINITY_DN41191_c0_g2	493	TRINITY_DN41191_c0_g2_i1	-	Bnip1	Vesicle transport protein SEC20 OS=Mus musculus GN=Bnip1 PE=1 SV=1	GO:0005484(SNAP receptor activity);GO:0005635(nuclear envelope);GO:0005783(endoplasmic reticulum);GO:0006915(apoptotic process);GO:0007029(endoplasmic reticulum organization);GO:0016021(integral component of membrane);GO:0016320(endoplasmic reticulum membrane fusion);GO:0031201(SNARE complex)	ENOG4111Q80(BCL2 adenovirus E1B 19kDa interacting protein 1)	-	-	-	-	A0A0B2W2X9.1 PF03908.11;Sec20;	198	236	136	42	41	33	22.72	19.52	19.82	3.18	3.67	2.59	20.69	3.15	3.14889	up	8.02414e-79	5.49134e-78	yes	0	0	0	0	0	1	0	0	0	0	0	0.1	0	0.03	-Inf	down	1	1
TRINITY_DN41201_c0_g1	1137	TRINITY_DN41201_c0_g1_i1	-	col-40	Cuticle collagen 40 OS=Caenorhabditis elegans GN=col-40 PE=3 SV=3	GO:0005581(collagen trimer);GO:0016020(membrane);GO:0016021(integral component of membrane);GO:0042302(structural constituent of cuticle)	ENOG410XNMM(collagen, type)	-	-	-	-	A0A0M3I113.1 PF01484.15;Col_cuticle_N;	440	560	329	94	74	94	15.48	14.28	14.71	2.21	2.07	2.3	14.82	2.19	3.202	up	1.1457e-166	1.39718e-165	yes	0	0	0	0	0	0	0	0	0	0	0	0	0	0	0	no	1	1
TRINITY_DN41208_c0_g1	249	TRINITY_DN41208_c0_g1_i1;TRINITY_DN41208_c0_g1_i2	Phospholipase A I [Dichanthelium oligosanthes]	-	-	-	ENOG410XQXJ(patatin-like phospholipase domain containing 8)	-	-	-	-	-	3	10	9	24	13	15	1.85	4.36	6.94	9.07	5.77	5.83	4.38	6.89	-0.6536	down	1	1	no	24	17	11	26	17	15	9.11	6.83	4.28	11.41	7.42	7.54	6.74	8.79	-0.302635	down	0.390432	0.457549
TRINITY_DN41235_c0_g1	226	TRINITY_DN41235_c0_g1_i1	-	-	-	-	ENOG4110E1G(NA)	-	-	-	-	-	8	6	8	0	0	0	6.65	3.46	8.26	0	0	0	6.12	0	Inf	up	1	1	no	0	0	1	0	0	0	0	0	0.52	0	0	0	0.17	0	Inf	up	1	1
TRINITY_DN41276_c0_g1	654	TRINITY_DN41276_c0_g1_i1;TRINITY_DN41276_c0_g1_i2;TRINITY_DN41276_c0_g1_i3	-	-	-	GO:0003674(molecular_function);GO:0005575(cellular_component);GO:0008150(biological_process)	ENOG4111W9G(NA)	-	-	-	-	M2U9X7.1 PF03992.14;ABM;	40	50	34	321	298	302	2.93	2.65	3.17	20.05	20.33	15.3	2.92	18.56	-2.03149	down	2.86226e-36	1.43835e-35	yes	13	5	11	29	12	11	0.63	0.26	0.98	1.51	0.63	0.68	0.62	0.94	-0.6004	down	1	1
TRINITY_DN41303_c0_g1	348	TRINITY_DN41303_c0_g1_i1;TRINITY_DN41303_c0_g1_i2;TRINITY_DN41303_c0_g1_i3	-	-	-	-	-	-	-	-	-	-	0	131	19	0	0	0	0	31.42	8.86	0	0	0	13.43	0	8.92602	up	2.12787e-09	6.01613e-09	yes	32	25	30	1	2	0	7.88	5.33	7.69	0.23	0.69	0	6.97	0.31	4.55544	up	2.47972e-18	1.62137e-17
TRINITY_DN41303_c0_g2	255	TRINITY_DN41303_c0_g2_i1	-	-	-	-	-	-	-	-	-	-	9.51	67.9	13.75	16.74	14.93	15.15	5.39	26.93	9.75	5.76	6.02	5.36	14.02	5.71	1.69071	up	0.000716166	0.00135038	yes	37.24	19.78	37.56	17.49	6.24	5.03	12.86	7.26	13.34	6.96	2.48	2.29	11.15	3.91	1.60598	up	4.04424e-05	9.55533e-05
TRINITY_DN41321_c0_g1	202	TRINITY_DN41321_c0_g1_i1	hypothetical protein CHLREDRAFT_155479 [Chlamydomonas reinhardtii]	Y54F10AM.8	Putative phospholipase B-like 3 OS=Caenorhabditis elegans GN=Y54F10AM.8 PE=1 SV=1	GO:0005576(extracellular region);GO:0006629(lipid metabolic process);GO:0016042(lipid catabolic process);GO:0016787(hydrolase activity)	ENOG410XQRV(phospholipase B domain containing)	-	-	-	-	D2VCZ9.1 PF04916.11;Phospholip_B;	4	10	6	0	0	0	4.63	8.01	8.57	0	0	0	7.07	0	Inf	up	1	1	no	0	0	1	0	0	0	0	0	0.73	0	0	0	0.24	0	Inf	up	1	1
TRINITY_DN41321_c0_g2	215	TRINITY_DN41321_c0_g2_i1	-	-	Phospholipase-B 81 OS=Drysdalia coronoides PE=1 SV=1	GO:0005615(extracellular space)	ENOG410XQRV(phospholipase B domain containing)	-	-	-	-	I3JP02.1 PF04916.11;Phospholip_B;	8	9	10	0	0	0	7.74	6.03	11.98	0	0	0	8.58	0	Inf	up	1	1	no	0	0	1	0	0	0	0	0	0.61	0	0	0	0.2	0	Inf	up	1	1
TRINITY_DN41346_c0_g1	251	TRINITY_DN41346_c0_g1_i1;TRINITY_DN41346_c0_g1_i2	-	-	-	-	-	-	-	-	-	-	0	0	0	1	2	2	0	0	0	0.36	0.85	0.91	0	0.71	-Inf	down	1	1	no	43	53	40	34	43	27	17.11	23.43	17	15.26	19.8	14.71	19.18	16.59	0.242663	up	0.306561	0.370176
TRINITY_DN41351_c0_g1	578	TRINITY_DN41351_c0_g1_i1	-	-	-	-	-	-	-	-	-	-	1006	1361	691	192	130	197	88.91	86.88	77.6	11.25	9.01	11.99	84.46	10.75	3.40822	up	8.27025e-248	1.72704e-246	yes	4	2	2	0	0	0	0.23	0.12	0.12	0	0	0	0.16	0	Inf	up	1	1
TRINITY_DN41360_c0_g2	677	TRINITY_DN41360_c0_g2_i1	-	-	-	-	-	-	-	-	-	-	0	1	0	1	1	0	0	0.05	0	0.05	0.05	0	0.02	0.03	-0.585	down	1	1	no	94	81	103	0	0	0	4.33	3.96	4.95	0	0	0	4.41	0	9.46386	up	1.81346e-61	5.16392e-60
TRINITY_DN41362_c0_g3	578	TRINITY_DN41362_c0_g3_i1	-	-	-	GO:0003674(molecular_function);GO:0005575(cellular_component);GO:0008150(biological_process)	ENOG410XZMT(Translation machinery associated TMA7)	-	-	-	-	E3S769.1 PF09072.8;TMA7;	158	181	121	301	262	265	13.96	11.55	13.59	17.64	18.16	16.13	13.03	17.31	0.0184159	up	0.86455	0.89411	no	18	33	31	30	38	26	1.04	2.03	1.88	1.88	2.42	1.92	1.65	2.07	-0.337176	down	0.258468	0.318782
TRINITY_DN41379_c0_g1	945	TRINITY_DN41379_c0_g1_i1;TRINITY_DN41379_c0_g1_i2	-	-	-	-	ENOG4111NAT(Conserved hypothetical, protein)	-	-	-	-	E5A4Z7.1 PF01814.21;Hemerythrin;	134	171	92	291	228.34	294	5.98	5.49	5.19	8.69	8.05	9.14	5.55	8.63	-0.176469	down	0.161333	0.209634	no	12	4	15	27	36.82	21	0.35	0.13	0.46	0.86	1.18	0.78	0.31	0.94	-1.5869	down	1.01283e-05	2.56741e-05
TRINITY_DN41417_c0_g1	400	TRINITY_DN41417_c0_g1_i1;TRINITY_DN41417_c0_g1_i2	ribosomal protein [Micromonas pusilla CCMP1545]	rps3001	40S ribosomal protein S30-A OS=Schizosaccharomyces pombe (strain 972 / ATCC 24843) GN=rps3001 PE=3 SV=1	GO:0003735(structural constituent of ribosome);GO:0022627(cytosolic small ribosomal subunit)	ENOG41123KC(40s ribosomal protein s30)	K02983	small subunit ribosomal protein S30e	-	csl03010(Ribosome)	C7YJC3.1 PF04758.12;Ribosomal_S30;	0	0	0	0	0	0	0	0	0	0	0	0	0	0	0	no	1	1	no	0	0	0	184	179	153	0	0	0	22.19	21.81	21.6	0	21.87	-10.5027	down	1.06011e-136	1.05312e-134
TRINITY_DN41481_c0_g1	269	TRINITY_DN41481_c0_g1_i1	-	-	-	-	-	-	-	-	-	-	2	1	0	2	0	1	0.96	0.34	0	0.59	0	0.3	0.43	0.3	0.5194	up	1	1	no	19	19	32	0	0	0	5.56	5.91	9.64	0	0	0	7.04	0	7.48184	up	1.85356e-16	1.08483e-15
TRINITY_DN41490_c0_g1	313	TRINITY_DN41490_c0_g1_i1	PREDICTED: succinate dehydrogenase assembly factor 4, mitochondrial [Cucumis sativus]	Sirup	Succinate dehydrogenase assembly factor 4, mitochondrial OS=Drosophila melanogaster GN=Sirup PE=3 SV=2	GO:0003674(molecular_function);GO:0005575(cellular_component);GO:0008150(biological_process)	ENOG41125HM(chromosome 6 open reading frame 57)	-	-	-	-	A8WW32.2 PF07896.10;DUF1674;	187	234	151	35	24	25	57.05	50.72	58.19	6.73	5.43	4.96	55.32	5.71	3.62896	up	3.13363e-92	2.32653e-91	yes	0	2	1	0	0	0	0	0.4	0.2	0	0	0	0.2	0	Inf	up	1	1
TRINITY_DN41500_c0_g1	371	TRINITY_DN41500_c0_g1_i1	NADH dehydrogenase [ubiquinone] (complex I), alpha subcomplex, subunit 2 [Cynara cardunculus var. scolymus]	nuo-10.5	NADH-ubiquinone oxidoreductase 10.5 kDa subunit OS=Neurospora crassa (strain ATCC 24698 / 74-OR23-1A / CBS 708.71 / DSM 1257 / FGSC 987) GN=nuo-10.5 PE=4 SV=1	GO:0003674(molecular_function);GO:0005739(mitochondrion);GO:0008150(biological_process)	ENOG41124JV(Accessory subunit of the mitochondrial membrane respiratory chain NADH dehydrogenase (Complex I), that is believed not to be involved in catalysis. Complex I functions in the transfer of electrons from NADH to the respiratory chain. The immediate electron acceptor for the enzyme is believed to be ubiquinone)	K03946	NADH dehydrogenase (ubiquinone) 1 alpha subcomplex subunit 2	-	mpp00190(Oxidative phosphorylation)	E3S0J5.1 PF05047.14;L51_S25_CI-B8;	40	72	35	100	84	85	8	10.31	8.87	12.93	12.8	11.37	9.06	12.37	-0.0246514	down	0.910245	0.932705	no	10	7	9	6	8	17	1.27	0.95	1.19	0.85	1.14	2.81	1.14	1.6	-0.489	down	1	1
TRINITY_DN41506_c0_g1	514	TRINITY_DN41506_c0_g1_i1;TRINITY_DN41506_c0_g1_i2	-	-	-	-	-	-	-	-	-	-	687	920	465	125	122	135	84.67	81.35	72.43	10.18	11.68	11.41	79.48	11.09	3.2826	up	2.6627e-204	4.07711e-203	yes	1	0	1	0	0	0	0.08	0	0.08	0	0	0	0.05	0	Inf	up	1	1
TRINITY_DN41521_c0_g1	316	TRINITY_DN41521_c0_g1_i1	-	-	-	-	-	-	-	-	-	-	0	49	1	0	0	0	0	10.35	0.38	0	0	0	3.58	0	Inf	up	1	1	no	3	4	3	0	0	0	0.56	0.79	0.58	0	0	0	0.64	0	Inf	up	1	1
TRINITY_DN41548_c0_g1	209	TRINITY_DN41548_c0_g1_i1	-	-	-	-	-	-	-	-	-	-	49.13	236.46	83.39	95.65	195.89	84.2	51.69	172.19	108.47	60.55	145.49	54.77	110.78	86.94	0.69985	up	0.0954177	0.13023	no	163.78	151.22	148.1	52.71	34.8	30.23	104.61	102.5	97.74	38.06	25.4	25.28	101.62	29.58	1.82274	up	9.14352e-30	1.02434e-28
TRINITY_DN41558_c0_g3	809	TRINITY_DN41558_c0_g3_i1;TRINITY_DN41558_c0_g3_i2	-	-	-	-	-	-	-	-	-	U1NYC1.1 PF14473.4;RD3;	272	425.6	232.95	58.75	62.86	60	15.22	16.94	16.32	2.15	2.77	2.37	16.16	2.43	3.20049	up	3.47245e-97	2.65911e-96	yes	2	0	3	1	0	0	0.08	0	0.11	0.04	0	0	0.06	0.01	2.585	up	1	1
TRINITY_DN41562_c0_g1	682	TRINITY_DN41562_c0_g1_i1;TRINITY_DN41562_c0_g1_i2	-	-	-	GO:0003674(molecular_function);GO:0005575(cellular_component);GO:0008150(biological_process)	ENOG410YV4X(NA)	-	-	-	-	-	0	0	0	0	0	0	0	0	0	0	0	0	0	0	0	no	1	1	no	0	0	0	130	109	125	0	0	0	7.31	6.19	8.46	0	7.32	-10.0055	down	4.15714e-80	1.82316e-78
TRINITY_DN41562_c0_g2	572	TRINITY_DN41562_c0_g2_i1;TRINITY_DN41562_c0_g2_i2	-	-	-	GO:0003674(molecular_function);GO:0005575(cellular_component);GO:0008150(biological_process)	ENOG410YV4X(NA)	-	-	-	-	-	0	1	1	0	0	0	0	0.07	0.12	0	0	0	0.06	0	Inf	up	1	1	no	109	141	150	0	0	0	6.45	8.87	9.23	0	0	0	8.18	0	9.992	up	8.96558e-71	3.18606e-69
TRINITY_DN41581_c0_g1	227	TRINITY_DN41581_c0_g1_i1	hypothetical protein JCGZ_14253 [Jatropha curcas]	-	-	-	-	-	-	-	-	-	0	0	5	0	0	0	0	0	5.09	0	0	0	1.7	0	Inf	up	1	1	no	4.54	0	7	0	0	0	2.26	0	3.59	0	0	0	1.95	0	Inf	up	1	1
TRINITY_DN41588_c0_g1	1346	TRINITY_DN41588_c0_g1_i1;TRINITY_DN41588_c0_g1_i2;TRINITY_DN41588_c0_g1_i3;TRINITY_DN41588_c0_g1_i4;TRINITY_DN41588_c0_g1_i5;TRINITY_DN41588_c0_g1_i6;TRINITY_DN41588_c0_g1_i7	-	-	-	GO:0005634(nucleus);GO:0006352(DNA-templated transcription, initiation);GO:0009792(embryo development ending in birth or egg hatching);GO:0009794(regulation of mitotic cell cycle, embryonic);GO:0045944(positive regulation of transcription from RNA polymerase II promoter);GO:0046982(protein heterodimerization activity)	COG5094(RNA polymerase II, TATA box binding protein (TBP)-associated factor)	-	-	-	-	A0A044UQS9.1 PF02291.13;TFIID-31kDa;	320	361	184	65	61	69	14.33	11.8	10.75	1.84	2.21	2.24	12.29	2.1	2.99468	up	1.58577e-83	1.11611e-82	yes	1	0	0	0	0	0	0.03	0	0	0	0	0	0.01	0	Inf	up	1	1
TRINITY_DN41603_c0_g1	787	TRINITY_DN41603_c0_g1_i1	Ubiquitin-conjugating enzyme spm2, partial [Anthurium amnicola]	spm2	Ubiquitin-conjugating enzyme spm2 OS=Schizosaccharomyces pombe (strain 972 / ATCC 24843) GN=spm2 PE=1 SV=1	GO:0005634(nucleus);GO:0005737(cytoplasm);GO:0006301(postreplication repair);GO:0031625(ubiquitin protein ligase binding);GO:0061630(ubiquitin protein ligase activity);GO:0070534(protein K63-linked ubiquitination)	ENOG4111MDW(ubiquitin-conjugating enzyme)	K06689	ubiquitin-conjugating enzyme E2 D/E	EC:2.3.2.23	nnu04141(Protein processing in endoplasmic reticulum);nnu04120(Ubiquitin mediated proteolysis)	E4ZM71.1 PF00179.24;UQ_con;	125	187	117	397	295	371	7.06	7.64	8.4	14.95	13.15	14.53	7.7	14.21	-0.442425	down	0.000484267	0.000929557	no	12	14	10	26	21	26	0.45	0.56	0.39	1.04	0.86	1.23	0.47	1.04	-1.16173	down	0.000352018	0.000734904
TRINITY_DN41635_c0_g1	580	TRINITY_DN41635_c0_g1_i1	-	-	-	-	-	-	-	-	-	-	11	20	4	153	142	164	0.97	1.27	0.45	8.92	9.79	9.93	0.9	9.55	-2.86258	down	1.37284e-31	6.55051e-31	yes	7	9	17	10	11	7	0.4	0.55	1.02	0.62	0.7	0.52	0.66	0.61	0.1137	up	1	1
TRINITY_DN41637_c0_g1	604	TRINITY_DN41637_c0_g1_i1;TRINITY_DN41637_c0_g1_i2	Dolichyl-diphosphooligosaccharide--protein glycosyltransferase subunit DAD1, partial [Anthurium amnicola]	dad-1	Dolichyl-diphosphooligosaccharide--protein glycosyltransferase subunit dad-1 OS=Caenorhabditis elegans GN=dad-1 PE=3 SV=1	GO:0004579(dolichyl-diphosphooligosaccharide-protein glycotransferase activity);GO:0005783(endoplasmic reticulum);GO:0005789(endoplasmic reticulum membrane);GO:0006486(protein glycosylation);GO:0006915(apoptotic process);GO:0008250(oligosaccharyltransferase complex);GO:0016020(membrane);GO:0016021(integral component of membrane);GO:0016740(transferase activity);GO:0016757(transferase activity, tr…	ENOG4111Q2I(dolichyl-diphosphooligosaccharide-protein glycotransferase activity)	K12668	oligosaccharyltransferase complex subunit epsilon	-	cre00510(N-Glycan biosynthesis);cre04141(Protein processing in endoplasmic reticulum)	H3EIX0.1 PF02109.14;DAD;	141	218	134	72	43	58	13.47	14.7	15.76	4.36	3.06	3.78	14.64	3.73	2.37651	up	3.27344e-41	1.72731e-40	yes	0	0	1	0	0	0	0	0	0.07	0	0	0	0.02	0	Inf	up	1	1
TRINITY_DN41638_c0_g1	311	TRINITY_DN41638_c0_g1_i1;TRINITY_DN41638_c0_g1_i2;TRINITY_DN41638_c0_g1_i3;TRINITY_DN41638_c0_g1_i4;TRINITY_DN41638_c0_g1_i5;TRINITY_DN41638_c0_g1_i6	-	-	-	-	-	-	-	-	-	-	13	9	1	0	0	0	8.83	3.85	0.5	0	0	0	4.39	0	Inf	up	1	1	no	0	0	0	1	0	1	0	0	0	0.49	0	0.32	0	0.27	-Inf	down	1	1
TRINITY_DN41659_c0_g1	728	TRINITY_DN41659_c0_g1_i1;TRINITY_DN41659_c0_g1_i2	PREDICTED: zinc finger matrin-type protein 2 [Brachypodium distachyon]	snu-23	Putative zinc finger matrin-type protein snu-23 OS=Caenorhabditis elegans GN=snu-23 PE=3 SV=2	GO:0000398(mRNA splicing, via spliceosome);GO:0003723(RNA binding);GO:0046540(U4/U6 x U5 tri-snRNP complex)	ENOG4111GW4(Zinc finger, matrin-type)	K12848	U4/U6.U5 tri-snRNP component SNU23	-	bdi03040(Spliceosome)	T0S798.1 PF08648.10;DUF1777;	423	437	273	58	58	75	32.85	23.8	26.49	2.94	2.89	3.27	27.71	3.03	3.4318	up	1.6298e-115	1.40767e-114	yes	2	0	1	1	0	1	0.16	0	0.08	0.09	0	0.1	0.08	0.06	0.415	up	1	1
TRINITY_DN41660_c0_g1	1708	TRINITY_DN41660_c0_g1_i1;TRINITY_DN41660_c0_g1_i2	-	SPCC16A11.16c	Probable proteasomal ubiquitin receptor ADRM1 homolog OS=Schizosaccharomyces pombe (strain 972 / ATCC 24843) GN=SPCC16A11.16c PE=3 SV=1	GO:0003674(molecular_function);GO:0005634(nucleus);GO:0005737(cytoplasm);GO:0008150(biological_process)	ENOG410XSJJ(Adhesion regulating molecule)	-	-	-	-	E3S507.1 PF04683.11;Proteasom_Rpn13;	124	176	102	432	381	467	3.31	3.37	3.51	7.71	7.98	8.67	3.4	8.12	-0.813104	down	4.66457e-12	1.48661e-11	no	12	15	12	25	33	19	0.22	0.28	0.23	0.48	0.63	0.44	0.24	0.52	-1.11685	down	0.000576934	0.00116938
TRINITY_DN41664_c0_g1	609	TRINITY_DN41664_c0_g1_i1	PREDICTED: 60S ribosomal protein L31-like [Lupinus angustifolius]	RPL31	60S ribosomal protein L31 OS=Cyanophora paradoxa GN=RPL31 PE=3 SV=1	GO:0002181(cytoplasmic translation);GO:0003735(structural constituent of ribosome);GO:0022625(cytosolic large ribosomal subunit)	COG2097((ribosomal) protein)	K02910	large subunit ribosomal protein L31e	-	pvu03010(Ribosome)	F9WIJ9.1 PF01198.17;Ribosomal_L31e;	180	325	183	6	7	3	14.68	19.15	18.96	0.32	0.45	0.17	17.6	0.31	6.23669	up	6.02399e-115	5.17984e-114	yes	14	8	9	0	0	2	0.75	0.46	0.5	0	0	0.14	0.57	0.05	3.511	up	1	1
TRINITY_DN41673_c0_g1	595	TRINITY_DN41673_c0_g1_i1	60S ribosomal protein L24, partial [Anthurium amnicola]	RpL24	60S ribosomal protein L24 OS=Drosophila melanogaster GN=RpL24 PE=1 SV=1	GO:0000022(mitotic spindle elongation);GO:0003735(structural constituent of ribosome);GO:0005840(ribosome);GO:0006412(translation);GO:0007052(mitotic spindle organization);GO:0022625(cytosolic large ribosomal subunit);GO:0051298(centrosome duplication)	COG2075(Ribosomal protein)	K02896	large subunit ribosomal protein L24e	-	ccp03010(Ribosome)	B4IEL2.1 PF01246.18;Ribosomal_L24e;	0	0	0	0	0	0	0	0	0	0	0	0	0	0	0	no	1	1	no	1	1	0	0	0	0	0.06	0.06	0	0	0	0	0.04	0	Inf	up	1	1
TRINITY_DN41684_c0_g1	802	TRINITY_DN41684_c0_g1_i1;TRINITY_DN41684_c0_g1_i2	-	-	-	GO:0003674(molecular_function);GO:0005575(cellular_component);GO:0008150(biological_process)	ENOG410Z47D(NA)	-	-	-	-	-	91	83	71	822	688	838	5.45	3.59	5.36	32.73	32.38	34.68	4.8	33.26	-2.38278	down	2.13074e-75	1.42904e-74	yes	2	1	1	13	20	7	0.08	0.04	0.04	0.56	0.87	0.36	0.05	0.6	-3.585	down	1	1
TRINITY_DN41694_c0_g2	294	TRINITY_DN41694_c0_g2_i1;TRINITY_DN41694_c0_g2_i2	-	-	-	-	-	-	-	-	-	-	1	6	1	29	25	23	0.77	2.84	0.46	11.01	8.73	8.36	1.36	9.37	-2.38892	down	2.39286e-06	5.62473e-06	yes	167	150	153	49	31	30	41.27	42.54	35.61	13.57	10.82	11.87	39.81	12.09	1.94447	up	9.17333e-34	1.19158e-32
TRINITY_DN41716_c0_g1	1115	TRINITY_DN41716_c0_g1_i1;TRINITY_DN41716_c0_g1_i2	predicted protein [Chlamydomonas reinhardtii]	SNOG_04206	ATP-dependent (S)-NAD(P)H-hydrate dehydratase OS=Phaeosphaeria nodorum (strain SN15 / ATCC MYA-4574 / FGSC 10173) GN=SNOG_04206 PE=3 SV=1	GO:0005829(cytosol);GO:0046496(nicotinamide nucleotide metabolic process);GO:0047453(ATP-dependent NAD(P)H-hydrate dehydratase activity);GO:0052855(ADP-dependent NAD(P)H-hydrate dehydratase activity)	COG0063(Together with NAD(P)HX epimerase, which catalyzes the epimerization of the S- and R-forms, the enzyme allows the repair of both epimers of NAD(P)HX, a damaged form of NAD(P)H that is a result of enzymatic or heat-dependent hydration (By similarity))	-	-	-	-	B2WC52.1 PF01256.15;Carb_kinase;	65	74	36	878	663	904	2.34	1.93	1.65	21.32	19.17	23.04	1.97	21.18	-2.94335	down	5.71415e-107	4.66464e-106	yes	1	0	0	9	13	11	0.02	0	0	0.23	0.34	0.33	0.01	0.3	-4.9069	down	1	1
TRINITY_DN41723_c0_g1	1031	TRINITY_DN41723_c0_g1_i1	WD repeat-containing protein [Klebsormidium flaccidum]	-	Guanine nucleotide-binding protein subunit beta-like protein OS=Leishmania chagasi PE=2 SV=1	GO:0005840(ribosome);GO:0006915(apoptotic process);GO:0032465(regulation of cytokinesis)	ENOG410XQGZ(guanine nucleotidebinding protein)	-	-	-	-	M0RXA8.1 PF00400.30;WD40;	350	537	338	15	0	6	13.9	15.45	17.06	0.4	0	0.17	15.47	0.19	6.70771	up	8.12083e-197	1.19026e-195	yes	8	14	12	1	1	1	0.21	0.39	0.33	0.03	0.03	0.03	0.31	0.03	3.3692	up	1	1
TRINITY_DN41732_c0_g1	411	TRINITY_DN41732_c0_g1_i1	PREDICTED: 60S ribosomal protein L22-3-like [Brassica rapa]	rpl22	60S ribosomal protein L22 OS=Ictalurus punctatus GN=rpl22 PE=2 SV=3	GO:0002181(cytoplasmic translation);GO:0003735(structural constituent of ribosome);GO:0022625(cytosolic large ribosomal subunit)	ENOG4111UVJ(Ribosomal protein)	K02891	large subunit ribosomal protein L22e	-	brp03010(Ribosome)	A4HPJ4.1 PF01776.15;Ribosomal_L22e;	90	164	80	3	2	1	14.49	18.96	16.34	0.32	0.25	0.11	16.6	0.23	6.52975	up	1.40089e-70	9.12926e-70	yes	6	8	7	0	0	2	0.62	0.88	0.75	0	0	0.27	0.75	0.09	3.0589	up	1	1
TRINITY_DN41742_c0_g1	759	TRINITY_DN41742_c0_g1_i1;TRINITY_DN41742_c0_g1_i2	-	-	-	-	-	-	-	-	-	-	516	582	277.95	116	86	107	43.41	35.17	29.28	6.52	5.59	6.13	35.95	6.08	2.99837	up	3.29496e-98	2.53916e-97	yes	0	4	2	1	1	1	0	0.19	0.12	0.06	0.06	0.07	0.1	0.06	0.737	up	1	1
TRINITY_DN41746_c0_g1	919	TRINITY_DN41746_c0_g1_i1	-	sec66	Translocation protein sec66 OS=Schizosaccharomyces pombe (strain 972 / ATCC 24843) GN=sec66 PE=1 SV=1	GO:0008565(protein transporter activity);GO:0031204(posttranslational protein targeting to membrane, translocation);GO:0031207(Sec62/Sec63 complex)	COG5538(translocation protein (Sec66))	-	-	-	-	M2SLW3.1 PF09802.7;Sec66;	74	133	83	413	335	354	3.4	4.43	4.85	12.69	12.19	11.32	4.23	12.07	-1.06387	down	6.43491e-13	2.11539e-12	yes	8	12	7	20	12	18	0.24	0.39	0.22	0.65	0.4	0.7	0.28	0.58	-1.02879	down	0.00735226	0.0125167
TRINITY_DN41792_c0_g1	289	TRINITY_DN41792_c0_g1_i1	hypothetical protein SORBIDRAFT_04g026560 [Sorghum bicolor]	ZB8	Phenylalanine ammonia-lyase OS=Oryza sativa subsp. indica GN=ZB8 PE=3 SV=1	GO:0005515(protein binding);GO:0005737(cytoplasm);GO:0006559(L-phenylalanine catabolic process);GO:0006952(defense response);GO:0006979(response to oxidative stress);GO:0009555(pollen development);GO:0009611(response to wounding);GO:0009699(phenylpropanoid biosynthetic process);GO:0009800(cinnamic acid biosynthetic process);GO:0009819(drought recovery);GO:0010224(response to UV-B);GO:0045548(phen…	COG2986(histidine ammonia-lyase)	K10775	phenylalanine ammonia-lyase	EC:4.3.1.24	sbi00360(Phenylalanine metabolism);sbi00940(Phenylpropanoid biosynthesis)	F2CX23.1 PF00221.17;Lyase_aromatic;	0	71	1	2	4	4	0	19.25	0.48	0.48	1.12	0.98	6.58	0.86	2.9357	up	1	1	no	0	5	0	0	0	0	0	1.26	0	0	0	0	0.42	0	Inf	up	1	1
TRINITY_DN418_c0_g1	823	TRINITY_DN418_c0_g1_i1	-	-	-	-	-	-	-	-	-	-	214	280	172	32	27	27	11.37	10.77	11.62	1.14	1.13	1	11.25	1.09	3.8092	up	6.73269e-110	5.60177e-109	yes	1	0	1	1	0	0	0.04	0	0.04	0.04	0	0	0.03	0.01	1.585	up	1	1
TRINITY_DN41805_c0_g1	276	TRINITY_DN41805_c0_g1_i1	predicted protein [Hordeum vulgare subsp. vulgare]	-	-	-	COG4775(Gram-negative-bacterium-type cell outer membrane assembly)	-	-	-	-	-	14	39	18	24	30	33	6.18	12.12	9.99	6.53	9.56	9.23	9.43	8.44	0.533433	up	0.132083	0.175255	no	24	23	23	19	19	18	6.5	6.63	6.42	5.9	5.9	6.44	6.52	6.08	0.172765	up	0.620121	0.679023
TRINITY_DN41823_c0_g1	223	TRINITY_DN41823_c0_g1_i1	-	-	-	-	-	-	-	-	-	-	0	28	0	0	0	0	0	16.83	0	0	0	0	5.61	0	Inf	up	1	1	no	2	1	2	0	0	2	1.05	0.56	1.08	0	0	1.38	0.9	0.46	0.9683	up	1	1
TRINITY_DN41851_c0_g1	272	TRINITY_DN41851_c0_g1_i1	PREDICTED: 60S ribosomal protein L39-like [Phoenix dactylifera]	RpL39	60S ribosomal protein L39 OS=Drosophila melanogaster GN=RpL39 PE=1 SV=2	GO:0000022(mitotic spindle elongation);GO:0003735(structural constituent of ribosome);GO:0005840(ribosome);GO:0006412(translation);GO:0007052(mitotic spindle organization);GO:0022625(cytosolic large ribosomal subunit)	COG2167(Ribosomal protein)	K02924	large subunit ribosomal protein L39e	-	pda03010(Ribosome)	B7QMT2.1 PF00832.18;Ribosomal_L39;	0	0	0	0	0	0	0	0	0	0	0	0	0	0	0	no	1	1	no	1	2	1	0	0	0	0.28	0.6	0.29	0	0	0	0.39	0	Inf	up	1	1
TRINITY_DN41882_c0_g2	201	TRINITY_DN41882_c0_g2_i1	-	dmoA	Dimethyl-sulfide monooxygenase OS=Hyphomicrobium sulfonivorans GN=dmoA PE=1 SV=1	GO:0004497(monooxygenase activity);GO:0005575(cellular_component);GO:0016705(oxidoreductase activity, acting on paired donors, with incorporation or reduction of molecular oxygen);GO:0055114(oxidation-reduction process)	COG2141(Monooxygenase)	-	-	-	-	E3RJI1.1 PF00296.18;Bac_luciferase;	1	1	2	7	2	12	1.17	0.81	2.9	4.96	1.66	8.74	1.63	5.12	-1.6513	down	1	1	no	0	0	0	0	1	0	0	0	0	0	0.81	0	0	0.27	-Inf	down	1	1
TRINITY_DN41893_c0_g1	443	TRINITY_DN41893_c0_g1_i1;TRINITY_DN41893_c0_g1_i2	60S ribosomal protein L30 [Anthurium amnicola]	RpL30	60S ribosomal protein L30 OS=Spodoptera frugiperda GN=RpL30 PE=3 SV=1	GO:0000022(mitotic spindle elongation);GO:0003735(structural constituent of ribosome);GO:0005840(ribosome);GO:0006412(translation);GO:0007052(mitotic spindle organization);GO:0007422(peripheral nervous system development);GO:0022625(cytosolic large ribosomal subunit);GO:0040007(growth);GO:0051298(centrosome duplication)	COG1911((ribosomal) protein)	K02908	large subunit ribosomal protein L30e	-	ppp03010(Ribosome)	Q9VJ19.1 PF01248.24;Ribosomal_L7Ae;	0	0	0	0	0	0	0	0	0	0	0	0	0	0	0	no	1	1	no	1	0	2	0	0	0	0.09	0	0.19	0	0	0	0.09	0	Inf	up	1	1
TRINITY_DN41896_c0_g1	281	TRINITY_DN41896_c0_g1_i1;TRINITY_DN41896_c0_g1_i2	-	-	-	-	-	-	-	-	-	-	0	44	3	2	0	1	0	13.14	1.67	0.52	0	0.27	4.94	0.26	4.2479	up	1	1	no	4	7	10	0	1	2	1.09	2.2	2.93	0	0.35	0.74	2.07	0.36	2.5236	up	1	1
TRINITY_DN41921_c0_g1	209	TRINITY_DN41921_c0_g1_i1	hypothetical protein F775_01816 [Aegilops tauschii]	-	-	-	COG0429(Alpha beta hydrolase)	-	-	-	-	-	26	46	17	28	26	42	27.35	33.5	22.11	17.73	19.31	27.32	27.65	21.45	0.719246	up	0.021205	0.0328065	no	18	17	10	43	38	27	11.5	11.52	6.6	31.05	27.74	22.58	9.87	27.12	-1.39945	down	1.25697e-06	3.51517e-06
TRINITY_DN41938_c0_g1	1095	TRINITY_DN41938_c0_g1_i1;TRINITY_DN41938_c0_g1_i2	-	-	-	-	COG5192(Ribosome biogenesis protein bms1)	-	-	-	-	A0A0K0EQQ3.1 PF08560.8;DUF1757;	202	233	101	26	41	26	8.31	7.01	5.35	0.73	1.35	0.72	6.89	0.93	3.34256	up	1.07276e-48	6.00664e-48	yes	4	0	2	0	1	0	0.11	0	0.06	0	0.03	0	0.06	0.01	2.585	up	1	1
TRINITY_DN41946_c0_g1	242	TRINITY_DN41946_c0_g1_i1;TRINITY_DN41946_c0_g1_i2	unnamed protein product [Coffea canephora]	RPL39A	60S ribosomal protein L39-1 OS=Oryza sativa subsp. japonica GN=RPL39A PE=3 SV=2	GO:0003723(RNA binding);GO:0003735(structural constituent of ribosome);GO:0006412(translation);GO:0022625(cytosolic large ribosomal subunit)	ENOG410XWQJ(60s ribosomal protein l39)	K02924	large subunit ribosomal protein L39e	-	sind03010(Ribosome)	Q4DVC6.1 PF00832.18;Ribosomal_L39;	42	84	49	2	2	8	29.11	40.71	42.31	0.81	0.95	3.46	37.38	1.74	4.67045	up	3.1003e-31	1.47184e-30	yes	0	0	1	0	1	0	0	0	0.42	0	0.47	0	0.14	0.16	-0.1926	down	1	1
TRINITY_DN41958_c0_g1	353	TRINITY_DN41958_c0_g1_i1	-	-	-	-	-	-	-	-	-	-	18	21	10	15	14	13	4.04	3.37	2.84	2.16	2.38	1.94	3.42	2.16	1.0645	up	0.00436971	0.00749243	yes	12	3	3	13	18	10	1.7	0.45	0.44	2.06	2.88	1.85	0.86	2.26	-1.3939	down	1	1
TRINITY_DN4197_c0_g1	215	TRINITY_DN4197_c0_g1_i1	-	-	-	-	-	-	-	-	-	-	4	11	7	1	0	0	3.87	7.38	8.39	0.58	0	0	6.55	0.19	5.1074	up	1	1	no	0	0	0	0	0	0	0	0	0	0	0	0	0	0	0	no	1	1
TRINITY_DN41979_c0_g1	284	TRINITY_DN41979_c0_g1_i1;TRINITY_DN41979_c0_g1_i2	-	-	-	-	-	-	-	-	-	-	16	14	5	0	0	1	9.99	4.99	2.54	0	0	0.43	5.84	0.14	5.3825	up	1	1	no	0	0	0	0	0	0	0	0	0	0	0	0	0	0	0	no	1	1
TRINITY_DN4201_c0_g1	202	TRINITY_DN4201_c0_g1_i1	-	-	-	-	-	-	-	-	-	-	4	11	0	0	0	0	4.63	8.81	0	0	0	0	4.48	0	Inf	up	1	1	no	0	0	0	0	0	0	0	0	0	0	0	0	0	0	0	no	1	1
TRINITY_DN42045_c0_g1	292	TRINITY_DN42045_c0_g1_i1;TRINITY_DN42045_c0_g1_i2	-	-	-	-	-	-	-	-	-	-	20	14	9	0	0	3	8.01	4	4.36	0	0	0.72	5.46	0.24	4.5078	up	1	1	no	0	0	0	0	0	0	0	0	0	0	0	0	0	0	0	no	1	1
TRINITY_DN42116_c0_g1	476	TRINITY_DN42116_c0_g1_i1	40S ribosomal protein S3, partial [Anthurium amnicola]	RpS3	40S ribosomal protein S3 OS=Drosophila melanogaster GN=RpS3 PE=1 SV=1	GO:0003723(RNA binding);GO:0003735(structural constituent of ribosome);GO:0003906(DNA-(apurinic or apyrimidinic site) lyase activity);GO:0005634(nucleus);GO:0005737(cytoplasm);GO:0005840(ribosome);GO:0005875(microtubule associated complex);GO:0006281(DNA repair);GO:0006412(translation);GO:0006974(cellular response to DNA damage stimulus);GO:0007067(mitotic nuclear division);GO:0008534(oxidized pu…	COG0092(Binds the lower part of the 30S subunit head. Binds mRNA in the 70S ribosome, positioning it for translation (By similarity))	K02985	small subunit ribosomal protein S3e	-	egr03010(Ribosome)	D2A0S3.1 PF00189.18;Ribosomal_S3_C;	0	0	0	0	0	0	0	0	0	0	0	0	0	0	0	no	1	1	no	2	0	0	0	0	0	0.16	0	0	0	0	0	0.05	0	Inf	up	1	1
TRINITY_DN42116_c0_g2	362	TRINITY_DN42116_c0_g2_i1	40S ribosomal protein S3, partial [Anthurium amnicola]	RpS3	40S ribosomal protein S3 OS=Drosophila melanogaster GN=RpS3 PE=1 SV=1	GO:0003723(RNA binding);GO:0003735(structural constituent of ribosome);GO:0003906(DNA-(apurinic or apyrimidinic site) lyase activity);GO:0005634(nucleus);GO:0005737(cytoplasm);GO:0005840(ribosome);GO:0005875(microtubule associated complex);GO:0006281(DNA repair);GO:0006412(translation);GO:0006974(cellular response to DNA damage stimulus);GO:0007067(mitotic nuclear division);GO:0008534(oxidized pu…	COG0092(Binds the lower part of the 30S subunit head. Binds mRNA in the 70S ribosome, positioning it for translation (By similarity))	K02985	small subunit ribosomal protein S3e	-	cre03010(Ribosome)	B4HFE6.1 PF07650.15;KH_2;	0	0	0	0	0	0	0	0	0	0	0	0	0	0	0	no	1	1	no	0	0	0	0	0	0	0	0	0	0	0	0	0	0	0	no	1	1
TRINITY_DN42122_c0_g1	214	TRINITY_DN42122_c0_g1_i1	hypothetical protein SELMODRAFT_231526 [Selaginella moellendorffii]	betB	NAD/NADP-dependent betaine aldehyde dehydrogenase OS=Burkholderia mallei (strain NCTC 10247) GN=betB PE=3 SV=1	GO:0004029(aldehyde dehydrogenase (NAD) activity);GO:0005575(cellular_component);GO:0008152(metabolic process);GO:0016491(oxidoreductase activity);GO:0016620(oxidoreductase activity, acting on the aldehyde or oxo group of donors, NAD or NADP as acceptor);GO:0019145(aminobutyraldehyde dehydrogenase activity);GO:0044351(macropinocytosis);GO:0047105(4-trimethylammoniobutyraldehyde dehydrogenase acti…	COG1012(Dehydrogenase)	K00128	aldehyde dehydrogenase (NAD+)	EC:1.2.1.3	smo00010(Glycolysis / Gluconeogenesis);smo00040(Pentose and glucuronate interconversions);smo00053(Ascorbate and aldarate metabolism);smo00620(Pyruvate metabolism);smo00071(Fatty acid degradation);smo00561(Glycerolipid metabolism);smo00280(Valine, leucine and isoleucine degradation);smo00310(Lysine degradation);smo00330(Arginine and proline metabolism);smo00340(Histidine metabolism);smo00380(Tryp…	W6KMH6.1 PF00171.20;Aldedh;	11	7	4	0	0	0	10.79	4.76	4.86	0	0	0	6.8	0	Inf	up	1	1	no	0	0	0	0	0	0	0	0	0	0	0	0	0	0	0	no	1	1
TRINITY_DN42132_c0_g1	209	TRINITY_DN42132_c0_g1_i1	Chaperone protein dnaJ 20, chloroplastic [Aegilops tauschii]	-	-	-	COG2214(DNAj domain protein)	-	-	-	-	A0A096SEL9.1 PF00226.29;DnaJ;	1	0	0	0	2	1	1.05	0	0	0	1.49	0.65	0.35	0.71	-1.0205	down	1	1	no	2	2	14	4	2	0	1.28	1.36	9.24	2.89	1.46	0	3.96	1.45	1.4494	up	1	1
TRINITY_DN42159_c0_g1	204	TRINITY_DN42159_c0_g1_i1	-	ade5	Multifunctional protein ADE2 OS=Drosophila melanogaster GN=ade5 PE=2 SV=2	GO:0002121(inter-male aggressive behavior);GO:0004638(phosphoribosylaminoimidazole carboxylase activity);GO:0004639(phosphoribosylaminoimidazolesuccinocarboxamide synthase activity);GO:0005524(ATP binding);GO:0005737(cytoplasm);GO:0005829(cytosol);GO:0006189('de novo' IMP biosynthetic process);GO:0007476(imaginal disc-derived wing morphogenesis)	COG0041(Catalyzes the conversion of N5-carboxyaminoimidazole ribonucleotide (N5-CAIR) to 4-carboxy-5-aminoimidazole ribonucleotide (CAIR) (By similarity));COG0152(SAICAR synthetase)	-	-	-	-	A0A0L0BSM2.1 PF00731.18;AIRC;	0	0	0	0	0	0	0	0	0	0	0	0	0	0	0	no	1	1	no	0	0	0	0	0	0	0	0	0	0	0	0	0	0	0	no	1	1
TRINITY_DN42167_c0_g2	203	TRINITY_DN42167_c0_g2_i1	-	-	-	GO:0003735(structural constituent of ribosome);GO:0005763(mitochondrial small ribosomal subunit);GO:0006412(translation);GO:0019843(rRNA binding)	COG0360(Binds together with S18 to 16S ribosomal RNA (By similarity))	-	-	-	-	A0A0D2Y225.1 PF01250.15;Ribosomal_S6;	0	0	0	0	0	0	0	0	0	0	0	0	0	0	0	no	1	1	no	0	0	0	7	13	7	0	0	0	5.45	10.28	6.33	0	7.35	-Inf	down	1	1
TRINITY_DN42178_c0_g2	826	TRINITY_DN42178_c0_g2_i1;TRINITY_DN42178_c0_g2_i2	PREDICTED: eukaryotic translation initiation factor 5-like [Juglans regia]	tif5	Probable eukaryotic translation initiation factor 5 OS=Schizosaccharomyces pombe (strain 972 / ATCC 24843) GN=tif5 PE=3 SV=1	GO:0005575(cellular_component)	COG1601(translation Initiation Factor)	K03262	translation initiation factor 5	-	rcu03013(RNA transport)	A0A084QHP1.1 PF01873.15;eIF-5_eIF-2B;	0	0	0	0	0	0	0	0	0	0	0	0	0	0	0	no	1	1	no	6	3	14	22	37	24	3.43	1.82	8.25	0.83	1.41	1.07	4.5	1.1	-1.97886	down	4.84698e-07	1.41288e-06
TRINITY_DN42274_c0_g1	211	TRINITY_DN42274_c0_g1_i1	-	E2F3	Transcription factor E2F3 OS=Homo sapiens GN=E2F3 PE=1 SV=1	GO:0000080(mitotic G1 phase);GO:0000085(mitotic G2 phase);GO:0001047(core promoter binding);GO:0003700(transcription factor activity, sequence-specific DNA binding);GO:0005515(protein binding);GO:0005654(nucleoplasm);GO:0005667(transcription factor complex);GO:0005737(cytoplasm);GO:0006367(transcription initiation from RNA polymerase II promoter);GO:0007049(cell cycle);GO:0008284(positive regulat…	ENOG410XNYI(E2F transcription factor)	-	-	-	-	-	0	12	4	0	1	1	0	8.5	5.06	0	0.72	0.63	4.52	0.45	3.3283	up	1	1	no	7	6	5	0	0	0	4.35	3.95	3.21	0	0	0	3.84	0	Inf	up	1	1
TRINITY_DN423_c0_g1	576	TRINITY_DN423_c0_g1_i1	-	-	-	GO:0003674(molecular_function);GO:0005575(cellular_component);GO:0008150(biological_process)	ENOG410YXA4(NA)	-	-	-	-	-	201	253	114	299	298	249	17.86	16.24	12.87	17.62	20.76	15.24	15.66	17.87	0.256472	up	0.0911785	0.124968	no	29	15	29	20	12	31	1.69	0.93	1.76	1.26	0.77	2.31	1.46	1.45	0.0374293	up	1	1
TRINITY_DN42367_c0_g2	428	TRINITY_DN42367_c0_g2_i1	-	-	-	GO:0003674(molecular_function);GO:0005575(cellular_component)	ENOG4112D86(conidiation protein Con-6)	-	-	-	-	R0JWW5.1 PF10346.7;Con-6;	0	0	0	87.83	77.49	93.23	0	0	0	8.54	8.89	9.4	0	8.94	-9.06366	down	2.81121e-37	1.42664e-36	yes	0	0	0	0	0	0	0	0	0	0	0	0	0	0	0	no	1	1
TRINITY_DN42371_c0_g1	478	TRINITY_DN42371_c0_g1_i1;TRINITY_DN42371_c0_g1_i2;TRINITY_DN42371_c0_g1_i3	-	-	-	-	-	-	-	-	-	-	75	90	41	36	17	17	16.05	13.56	10.96	5.32	2.9	2.57	13.52	3.6	2.40015	up	6.22838e-19	2.42514e-18	yes	0	0	1	0	0	0	0	0	0.08	0	0	0	0.03	0	Inf	up	1	1
TRINITY_DN42376_c0_g1	797	TRINITY_DN42376_c0_g1_i1	-	-	-	GO:0005886(plasma membrane);GO:0016020(membrane);GO:0016021(integral component of membrane)	ENOG410ZED8(NA)	-	-	-	-	-	885	815	507	158	129	156	49.11	32.74	35.77	5.85	5.66	6.01	39.21	5.84	3.18538	up	3.67638e-118	3.24085e-117	yes	1	1	1	0	0	0	0.04	0.04	0.04	0	0	0	0.04	0	Inf	up	1	1
TRINITY_DN42379_c0_g1	601	TRINITY_DN42379_c0_g1_i1;TRINITY_DN42379_c0_g1_i2	Translationally-controlled tumor [Anthurium amnicola]	TMA19	Translationally-controlled tumor protein homolog OS=Saccharomyces cerevisiae (strain ATCC 204508 / S288c) GN=TMA19 PE=1 SV=1	GO:0002181(cytoplasmic translation);GO:0003674(molecular_function);GO:0005737(cytoplasm);GO:0005739(mitochondrion);GO:0005829(cytosol);GO:0005840(ribosome);GO:0005856(cytoskeleton);GO:0005874(microtubule);GO:0006412(translation);GO:0034599(cellular response to oxidative stress)	ENOG4111FVP(tumor protein)	-	-	-	-	A4HDJ0.1 PF00838.15;TCTP;	108	159	92	4	1	3	9.11	9.74	9.95	0.23	0.07	0.18	9.6	0.16	6.26407	up	2.18875e-87	1.57937e-86	yes	7	0	3	2	0	3	0.38	0	0.18	0.12	0	0.22	0.19	0.11	0.7885	up	1	1
[truncated: 36,173 more rows]
[truncated: 1 more columns]
