# Supplementary material for: Integrated Analysis of the Transcriptome and Metabolome Revealed Candidate Genes Involved in GA3-Induced Dormancy Release in Leymus chinensis Seeds
Source: Int J Mol Sci. 2021 Apr 17;22(8):4161. doi: 10.3390/ijms22084161 (PMC8074249; doi:10.3390/ijms22084161)
Supplement: Supplementary file 1 [file ijms-22-04161-s001.zip › Table S4.xlsx]

## Sheet: Sheet1
Table S4 GO terms of DEGs in FGA vs LGA and LGA vs LS
FGA vs FS					LGA vs LS
GO Function	GO ID	GO Term	Gene number	p value	GO Function	GO ID	GO Term	Gene number	p value
Biological process	GO:0055114	oxidation-reduction process	341	0.000240413	Biological process	GO:0008150	biological_process	254	0.0464327
	GO:0008152	metabolic process	292	2.64887e-68		GO:0055114	oxidation-reduction process	121	0.0163185
	GO:0006412	translation	250	2.37922e-06		GO:0046686	response to cadmium ion	64	0.000106953
	GO:0006810	transport	219	4.91073e-35		GO:0009408	response to heat	62	1.07036e-09
	GO:0006508	proteolysis	114	0.0290292		GO:0006457	protein folding	54	0.00202616
	GO:0007275	multicellular organism development	111	2.95698e-11		GO:0009409	response to cold	51	4.92704e-05
	GO:0016310	phosphorylation	107	0.00151713		GO:0009651	response to salt stress	50	0.0114548
	GO:0007165	signal transduction	99	2.39302e-06		GO:0005975	carbohydrate metabolic process	41	0.000338342
	GO:0015031	protein transport	99	0.00218035		GO:0009416	response to light stimulus	40	1.01554e-07
	GO:0055085	transmembrane transport	95	1.98342e-06		GO:0009611	response to wounding	39	6.07854e-07
	GO:0009792	embryo development ending in birth or egg hatching	91	9.1943e-45		GO:0071555	cell wall organization	35	1.37406e-05
	GO:0005975	carbohydrate metabolic process	84	0.017971		GO:0055085	transmembrane transport	33	0.00998474
	GO:0002119	nematode larval development	78	5.37864e-40		GO:0043581	mycelium development	32	1.80966e-14
	GO:0006629	lipid metabolic process	74	9.32879e-06		GO:0009414	response to water deprivation	32	0.0096039
	GO:0045944	positive regulation of transcription from RNA polymerase II promoter	64	2.16456e-15		GO:0009664	plant-type cell wall organization	29	5.98849e-07
	GO:0008340	determination of adult lifespan	64	1.17358e-27		GO:0044550	secondary metabolite biosynthetic process	29	4.03325e-05
	GO:0006811	ion transport	64	3.25503e-16		GO:0009813	flavonoid biosynthetic process	28	0.00315965
	GO:0051603	proteolysis involved in cellular protein catabolic process	58	0.00966099		GO:0050832	defense response to fungus	27	0.00948968
	GO:0032502	developmental process	56	6.03334e-18		GO:0030163	protein catabolic process	26	5.96629e-06
	GO:0007049	cell cycle	54	0.000364758		GO:0052696	flavonoid glucuronidation	25	0.00906962
	GO:0002181	cytoplasmic translation	53	0.000101207		GO:0010411	xyloglucan metabolic process	24	1.46543e-11
	GO:0006357	regulation of transcription from RNA polymerase II promoter	52	0.00021557		GO:0042546	cell wall biogenesis	23	1.3852e-09
	GO:0007264	small GTPase mediated signal transduction	46	0.00266258		GO:0016042	lipid catabolic process	22	0.00697574
	GO:0034220	ion transmembrane transport	43	1.91292e-08		GO:0042542	response to hydrogen peroxide	21	0.000944795
	GO:0090305	nucleic acid phosphodiester bond hydrolysis	39	1.10627e-08		GO:0042744	hydrogen peroxide catabolic process	20	0.000444656
	GO:0000122	negative regulation of transcription from RNA polymerase II promoter	38	2.21717e-06		GO:0006970	response to osmotic stress	20	0.00611914
	GO:0006334	nucleosome assembly	37	7.72621e-07		GO:0006633	fatty acid biosynthetic process	20	0.0388626
	GO:0007186	G-protein coupled receptor signaling pathway	37	7.6083e-13		GO:0009768	photosynthesis, light harvesting in photosystem I	18	5.25071e-09
	GO:0040011	locomotion	37	6.70764e-18		GO:0009826	unidimensional cell growth	18	0.00342885
	GO:0015979	photosynthesis	34	0.000385913		GO:0034605	cellular response to heat	17	5.71733e-05
	GO:0045087	innate immune response	33	0.000452336		GO:0007017	microtubule-based process	17	0.000618502
	GO:0008283	cell proliferation	33	0.000653764		GO:0009615	response to virus	17	0.00235836
	GO:0000003	reproduction	33	7.53706e-15		GO:0009809	lignin biosynthetic process	17	0.0156744
	GO:0042254	ribosome biogenesis	32	0.0473838		GO:0006334	nucleosome assembly	16	0.000397893
	GO:0051568	histone H3-K4 methylation	31	2.79792e-09		GO:0009644	response to high light intensity	16	0.00385336
	GO:0015992	proton transport	31	7.25902e-05		GO:0007169	transmembrane receptor protein tyrosine kinase signaling pathway	16	0.0192749
	GO:0000028	ribosomal small subunit assembly	31	0.0101944		GO:0009828	plant-type cell wall loosening	14	1.30588e-06
	GO:0007017	microtubule-based process	31	0.00788782		GO:0045493	xylan catabolic process	14	7.50836e-06
	GO:0043547	positive regulation of GTPase activity	30	9.22913e-12		GO:0006094	gluconeogenesis	14	3.21194e-05
	GO:0044774	mitotic DNA integrity checkpoint	30	5.0297e-08		GO:0035428	hexose transmembrane transport	14	0.000507397
	GO:0006342	chromatin silencing	29	0.00038069		GO:0046323	glucose import	14	0.000507397
	GO:0018991	oviposition	28	1.73435e-13		GO:0009631	cold acclimation	14	0.00119355
	GO:0007155	cell adhesion	28	2.73751e-07		GO:0034599	cellular response to oxidative stress	14	0.0100956
	GO:0097676	histone H3-K36 dimethylation	27	3.48632e-09		GO:0006869	lipid transport	13	0.00137752
	GO:0031297	replication fork processing	26	2.42317e-07		GO:0009405	pathogenesis	12	0.000351186
	GO:0006303	double-strand break repair via nonhomologous end joining	26	0.000142913		GO:0009617	response to bacterium	12	0.0256272
	GO:0071157	negative regulation of cell cycle arrest	26	3.00145e-08		GO:0015979	photosynthesis	12	0.0447713
	GO:0015074	DNA integration	26	3.00145e-08		GO:0009831	plant-type cell wall modification involved in multidimensional cell growth	11	0.00012709
	GO:0000737	DNA catabolic process, endonucleolytic	26	8.91404e-08		GO:0005983	starch catabolic process	11	0.0034172
	GO:0010452	histone H3-K36 methylation	26	1.43505e-06		GO:0009846	pollen germination	11	0.00418445
	GO:0006974	cellular response to DNA damage stimulus	26	0.0135253		GO:0009860	pollen tube growth	11	0.0247123
	GO:2000373	positive regulation of DNA topoisomerase (ATP-hydrolyzing) activity	25	2.36628e-08		GO:0006342	chromatin silencing	11	0.0247123
	GO:2001034	positive regulation of double-strand break repair via nonhomologous end joining	25	2.36628e-08		GO:0007569	cell aging	10	1.45052e-07
	GO:0000729	DNA double-strand break processing	25	2.36628e-08		GO:0019953	sexual reproduction	10	1.44633e-05
	GO:2001251	negative regulation of chromosome organization	25	2.36628e-08		GO:0005987	sucrose catabolic process	10	2.49279e-05
	GO:0009992	cellular water homeostasis	25	0.00107972		GO:0006032	chitin catabolic process	10	0.000850345
	GO:0016311	dephosphorylation	25	0.00342443		GO:0009739	response to gibberellin	10	0.00193524
	GO:0010468	regulation of gene expression	25	0.0413124		GO:0009741	response to brassinosteroid	10	0.00393065
	GO:0015986	ATP synthesis coupled proton transport	24	0.0387903		GO:0048741	skeletal muscle fiber development	9	1.83043e-08
	GO:0010411	xyloglucan metabolic process	24	0.00569556		GO:0033609	oxalate metabolic process	9	1.13677e-05
	GO:0008360	regulation of cell shape	24	0.0387903		GO:0030308	negative regulation of cell growth	9	1.13677e-05
	GO:0007399	nervous system development	24	1.53899e-11		GO:1901657	glycosyl compound metabolic process	9	0.00696621
	GO:0030150	protein import into mitochondrial matrix	23	0.00223701		GO:0009266	response to temperature stimulus	9	0.012644
	GO:0042273	ribosomal large subunit biogenesis	23	0.00930547		GO:0035690	cellular response to drug	9	0.0179846
	GO:0051726	regulation of cell cycle	23	0.000948942		GO:0051726	regulation of cell cycle	9	0.0288162
	GO:0006869	lipid transport	23	0.0126266		GO:0071596	ubiquitin-dependent protein catabolic process via the N-end rule pathway	8	3.08286e-05
	GO:0040024	dauer larval development	22	8.92718e-12		GO:0030437	ascospore formation	8	0.00205672
	GO:0006260	DNA replication	22	0.0149207		GO:0051707	response to other organism	8	0.00999041
	GO:0019915	lipid storage	22	0.000682475		GO:0009926	auxin polar transport	8	0.0123576
	GO:0015991	ATP hydrolysis coupled proton transport	21	0.0496922		GO:0009699	phenylpropanoid biosynthetic process	8	0.0182839
	GO:0035335	peptidyl-tyrosine dephosphorylation	20	8.14195e-07		GO:0097252	oligodendrocyte apoptotic process	7	1.73732e-07
	GO:0030968	endoplasmic reticulum unfolded protein response	20	0.00148464		GO:0000733	DNA strand renaturation	7	1.25846e-06
	GO:0009768	photosynthesis, light harvesting in photosystem I	20	0.0023588		GO:0052051	interaction with host via protein secreted by type II secretion system	7	1.25846e-06
	GO:0030334	regulation of cell migration	19	2.87518e-10		GO:0090200	positive regulation of release of cytochrome c from mitochondria	7	5.12852e-06
	GO:0030036	actin cytoskeleton organization	19	0.000594191		GO:0043935	sexual sporulation resulting in formation of a cellular spore	7	3.85756e-05
	GO:0006366	transcription from RNA polymerase II promoter	18	0.0387976		GO:0006949	syncytium formation	7	0.000298602
	GO:0040025	vulval development	18	9.14594e-10		GO:0019722	calcium-mediated signaling	7	0.00081823
	GO:0043401	steroid hormone mediated signaling pathway	18	9.14594e-10		GO:0019438	aromatic compound biosynthetic process	7	0.00187261
	GO:0009251	glucan catabolic process	18	0.00066705		GO:0006273	lagging strand elongation	7	0.00269012
	GO:0048477	oogenesis	18	4.21754e-07		GO:0098542	defense response to other organism	7	0.0113967
	GO:0098655	cation transmembrane transport	18	1.4868e-05		GO:0010119	regulation of stomatal movement	7	0.0318772
	GO:0035690	cellular response to drug	18	0.0293273		GO:0048767	root hair elongation	7	0.037818
	GO:0008104	protein localization	18	4.21754e-07		GO:0006289	nucleotide-excision repair	7	0.037818
	GO:0045138	nematode male tail tip morphogenesis	17	2.90903e-09		GO:0006065	UDP-glucuronate biosynthetic process	6	3.70598e-05
	GO:0007283	spermatogenesis	17	3.68145e-08		GO:0006024	glycosaminoglycan biosynthetic process	6	0.000100922
	GO:0040017	positive regulation of locomotion	17	2.90903e-09		GO:0044416	induction by symbiont of host defense response	6	0.001403
	GO:0007010	cytoskeleton organization	17	0.0459577		GO:0071258	cellular response to gravity	6	0.0022313
	GO:0040012	regulation of locomotion	17	2.90903e-09		GO:1901430	positive regulation of syringal lignin biosynthetic process	6	0.0163095
	GO:0043066	negative regulation of apoptotic process	16	3.27744e-05		GO:0009646	response to absence of light	6	0.0260299
	GO:0007271	synaptic transmission, cholinergic	16	1.10736e-07		GO:1902600	hydrogen ion transmembrane transport	6	0.03208
	GO:0032543	mitochondrial translation	16	0.0155289		GO:0007568	aging	6	0.03208
	GO:0010172	embryonic body morphogenesis	15	2.94212e-08		GO:0048315	conidium formation	6	0.0389744
	GO:0042981	regulation of apoptotic process	15	2.83183e-05		GO:0051453	regulation of intracellular pH	6	0.0389744
	GO:0008406	gonad development	15	2.94212e-08		GO:0009553	embryo sac development	6	0.0467411
	GO:0048598	embryonic morphogenesis	15	3.31962e-07		GO:0006616	SRP-dependent cotranslational protein targeting to membrane, translocation	5	0.0039137
	GO:0016477	cell migration	15	3.31962e-07		GO:0006333	chromatin assembly or disassembly	5	0.00611529
	GO:0007015	actin filament organization	15	0.00508426		GO:0009061	anaerobic respiration	5	0.00611529
	GO:0050821	protein stabilization	14	0.00345411		GO:0007163	establishment or maintenance of cell polarity	5	0.00906047
	GO:0007268	chemical synaptic transmission	14	9.35517e-08		GO:0034613	cellular protein localization	5	0.0128545
	GO:0006665	sphingolipid metabolic process	14	0.00045627		GO:0046373	L-arabinose metabolic process	5	0.0128545
	GO:0006986	response to unfolded protein	14	0.00189971		GO:0000271	polysaccharide biosynthetic process	5	0.0175915
	GO:0006120	mitochondrial electron transport, NADH to ubiquinone	13	0.0112411		GO:0051103	DNA ligation involved in DNA repair	5	0.0302023
	GO:0006122	mitochondrial electron transport, ubiquinol to cytochrome c	13	0.0261928		GO:0019243	methylglyoxal catabolic process to D-lactate via S-lactoyl-glutathione	5	0.038191
	GO:0051260	protein homooligomerization	13	0.0261928		GO:0006270	DNA replication initiation	5	0.038191
	GO:0007517	muscle organ development	13	2.94799e-06		GO:0030245	cellulose catabolic process	5	0.038191
	GO:0005987	sucrose catabolic process	13	0.00392065		GO:0070790	phialide development	4	0.000137421
	GO:0071805	potassium ion transmembrane transport	13	2.94799e-06		GO:0097308	cellular response to farnesol	4	0.000627645
	GO:0019752	carboxylic acid metabolic process	13	0.000457259		GO:0000905	sporocarp development involved in asexual reproduction	4	0.00172063
	GO:0007346	regulation of mitotic cell cycle	13	0.00392065		GO:0046294	formaldehyde catabolic process	4	0.00367013
	GO:0040014	regulation of multicellular organism growth	13	0.000178759		GO:0031204	posttranslational protein targeting to membrane, translocation	4	0.00671266
	GO:0006407	rRNA export from nucleus	13	0.00209525		GO:0010497	plasmodesmata-mediated intercellular transport	4	0.00671266
	GO:0007569	cell aging	13	2.94799e-06		GO:0006090	pyruvate metabolic process	4	0.00671266
	GO:0050790	regulation of catalytic activity	13	5.92536e-05		GO:0009718	anthocyanin-containing compound biosynthetic process	4	0.00671266
	GO:0008285	negative regulation of cell proliferation	13	0.00102991		GO:0000380	alternative mRNA splicing, via spliceosome	4	0.0168615
	GO:0051321	meiotic cell cycle	13	0.0175482		GO:0006536	glutamate metabolic process	4	0.0168615
	GO:0007035	vacuolar acidification	12	0.0450154		GO:0080163	regulation of protein serine/threonine phosphatase activity	4	0.0168615
	GO:0000132	establishment of mitotic spindle orientation	12	0.000439105		GO:0010226	response to lithium ion	4	0.0242603
	GO:0006816	calcium ion transport	12	0.00441565		GO:0051604	protein maturation	4	0.0242603
	GO:0046662	regulation of oviposition	12	9.45593e-07		GO:0018171	peptidyl-cysteine oxidation	4	0.0242603
	GO:0006821	chloride transport	12	8.72343e-06		GO:0070483	detection of hypoxia	4	0.0333328
	GO:0043051	regulation of pharyngeal pumping	12	9.45593e-07		GO:0031222	arabinan catabolic process	4	0.0333328
	GO:0040002	collagen and cuticulin-based cuticle development	12	9.45593e-07		GO:0019563	glycerol catabolic process	4	0.0333328
	GO:0040018	positive regulation of multicellular organism growth	12	4.33761e-05		GO:0006415	translational termination	4	0.0441205
	GO:0022008	neurogenesis	12	0.00106394		GO:0051092	positive regulation of NF-kappaB transcription factor activity	3	0.00126994
	GO:0007281	germ cell development	12	9.45593e-07		GO:0006226	dUMP biosynthetic process	3	0.00126994
	GO:0018996	molting cycle, collagen and cuticulin-based cuticle	12	8.72343e-06		GO:0070941	eisosome assembly	3	0.00126994
	GO:0006139	nucleobase-containing compound metabolic process	12	0.0131971		GO:0046081	dUTP catabolic process	3	0.00126994
	GO:0006270	DNA replication initiation	11	0.00907252		GO:0070880	fungal-type cell wall beta-glucan biosynthetic process	3	0.00466751
	GO:0040026	positive regulation of vulval development	11	3.00584e-06		GO:0051084	'de novo' posttranslational protein folding	3	0.00466751
	GO:0043065	positive regulation of apoptotic process	11	0.000118867		GO:0000742	karyogamy involved in conjugation with cellular fusion	3	0.0107273
	GO:0000165	MAPK cascade	11	0.00242486		GO:0006516	glycoprotein catabolic process	3	0.0107273
	GO:0007409	axonogenesis	11	3.00584e-06		GO:0033345	asparagine catabolic process via L-aspartate	3	0.0107273
	GO:0019233	sensory perception of pain	11	0.00242486		GO:0005993	trehalose catabolic process	3	0.0107273
	GO:0000281	mitotic cytokinesis	11	2.56686e-05		GO:0006066	alcohol metabolic process	3	0.0107273
	GO:0030308	negative regulation of cell growth	11	0.00242486		GO:0009415	response to water	3	0.0107273
	GO:0001708	cell fate specification	11	0.00242486		GO:0031398	positive regulation of protein ubiquitination	3	0.0107273
	GO:0009612	response to mechanical stimulus	11	0.000118867		GO:0032260	response to jasmonic acid stimulus involved in jasmonic acid and ethylene-dependent systemic resistance	3	0.019734
	GO:0007626	locomotory behavior	11	2.56686e-05		GO:0052576	carbohydrate storage	3	0.019734
	GO:0000381	regulation of alternative mRNA splicing, via spliceosome	10	0.0294175		GO:0042144	vacuole fusion, non-autophagic	3	0.019734
	GO:0032968	positive regulation of transcription elongation from RNA polymerase II promoter	10	0.00539793		GO:0006878	cellular copper ion homeostasis	3	0.019734
	GO:0008295	spermidine biosynthetic process	10	0.000998546		GO:0032197	transposition, RNA-mediated	3	0.019734
	GO:0007229	integrin-mediated signaling pathway	10	0.00032187		GO:0042776	mitochondrial ATP synthesis coupled proton transport	3	0.0317818
	GO:0006898	receptor-mediated endocytosis	10	0.000998546		GO:0000002	mitochondrial genome maintenance	3	0.0317818
	GO:0050829	defense response to Gram-negative bacterium	10	0.0181147		GO:0045860	positive regulation of protein kinase activity	3	0.0317818
	GO:0032456	endocytic recycling	10	0.00032187		GO:0055074	calcium ion homeostasis	3	0.0317818
	GO:0008361	regulation of cell size	10	0.0449083		GO:0030866	cortical actin cytoskeleton organization	3	0.0317818
	GO:0006909	phagocytosis	10	0.00032187		GO:0046166	glyceraldehyde-3-phosphate biosynthetic process	3	0.0468233
	GO:0042127	regulation of cell proliferation	10	0.0103531		GO:0043085	positive regulation of catalytic activity	3	0.0468233
	GO:0010951	negative regulation of endopeptidase activity	9	0.000217655		GO:0010103	stomatal complex morphogenesis	3	0.0468233
	GO:0040027	negative regulation of vulval development	9	3.03641e-05		GO:0010629	negative regulation of gene expression	3	0.0468233
	GO:0006597	spermine biosynthetic process	9	0.00247216		GO:0044387	negative regulation of protein kinase activity by regulation of protein phosphorylation	2	0.0117315
	GO:1902476	chloride transmembrane transport	9	0.000859442		GO:0032199	reverse transcription involved in RNA-mediated transposition	2	0.0117315
	GO:0006995	cellular response to nitrogen starvation	9	0.035013		GO:0070911	global genome nucleotide-excision repair	2	0.0117315
	GO:0048489	synaptic vesicle transport	9	3.03641e-05		GO:0006675	mannosyl-inositol phosphorylceramide metabolic process	2	0.0117315
	GO:0031581	hemidesmosome assembly	9	3.03641e-05		GO:1902751	positive regulation of cell cycle G2/M phase transition	2	0.0117315
	GO:0051259	protein oligomerization	9	0.000217655		GO:0032071	regulation of endodeoxyribonuclease activity	2	0.0117315
	GO:0043068	positive regulation of programmed cell death	9	0.0211418		GO:0003006	developmental process involved in reproduction	2	0.0117315
	GO:0034613	cellular protein localization	9	0.0116955		GO:0043523	regulation of neuron apoptotic process	2	0.0117315
	GO:0032880	regulation of protein localization	9	0.0211418		GO:0046599	regulation of centriole replication	2	0.0117315
	GO:0048025	negative regulation of mRNA splicing, via spliceosome	8	0.0059837		GO:0031328	positive regulation of cellular biosynthetic process	2	0.0117315
	GO:0007076	mitotic chromosome condensation	8	0.0059837		GO:0019760	glucosinolate metabolic process	2	0.0117315
	GO:0006754	ATP biosynthetic process	8	0.00225697		GO:0015851	nucleobase transport	2	0.0117315
	GO:0048741	skeletal muscle fiber development	8	0.00225697		GO:0051054	positive regulation of DNA metabolic process	2	0.0117315
	GO:0048488	synaptic vesicle endocytosis	8	9.64922e-05		GO:0030243	cellulose metabolic process	2	0.0117315
	GO:0007179	transforming growth factor beta receptor signaling pathway	8	0.000625517		GO:0060699	regulation of endoribonuclease activity	2	0.0117315
	GO:0000413	protein peptidyl-prolyl isomerization	8	0.00225697		GO:0060735	regulation of eIF2 alpha phosphorylation by dsRNA	2	0.0117315
	GO:0006537	glutamate biosynthetic process	8	0.0417061		GO:0009972	cytidine deamination	2	0.0117315
	GO:0090200	positive regulation of release of cytochrome c from mitochondria	8	0.000625517		GO:0006667	sphinganine metabolic process	2	0.0117315
	GO:0045727	positive regulation of translation	8	0.00225697		GO:0010825	positive regulation of centrosome duplication	2	0.0117315
	GO:0010940	positive regulation of necrotic cell death	8	9.64922e-05		GO:0043516	regulation of DNA damage response, signal transduction by p53 class mediator	2	0.0117315
	GO:0006616	SRP-dependent cotranslational protein targeting to membrane, translocation	8	0.0059837		GO:0044271	cellular nitrogen compound biosynthetic process	2	0.0117315
	GO:0009887	organ morphogenesis	8	0.0130068		GO:0035137	hindlimb morphogenesis	2	0.0117315
	GO:0019253	reductive pentose-phosphate cycle	8	0.0130068		GO:0010430	fatty acid omega-oxidation	2	0.0117315
	GO:0070588	calcium ion transmembrane transport	8	0.000625517		GO:0043504	mitochondrial DNA repair	2	0.0117315
	GO:0006333	chromatin assembly or disassembly	8	0.0130068		GO:0006884	cell volume homeostasis	2	0.0326545
	GO:0035725	sodium ion transmembrane transport	8	0.0130068		GO:0048609	multicellular organismal reproductive process	2	0.0326545
	GO:0030322	stabilization of membrane potential	8	9.64922e-05		GO:0033194	response to hydroperoxide	2	0.0326545
	GO:0040010	positive regulation of growth rate	8	0.0059837		GO:0019646	aerobic electron transport chain	2	0.0326545
	GO:0000278	mitotic cell cycle	8	0.0059837		GO:0010824	regulation of centrosome duplication	2	0.0326545
	GO:0006836	neurotransmitter transport	8	9.64922e-05		GO:0009396	folic acid-containing compound biosynthetic process	2	0.0326545
	GO:0006935	chemotaxis	8	9.64922e-05		GO:0046620	regulation of organ growth	2	0.0326545
	GO:0007638	mechanosensory behavior	8	0.00225697		GO:0007098	centrosome cycle	2	0.0326545
	GO:0048589	developmental growth	8	0.0059837		GO:0045740	positive regulation of DNA replication	2	0.0326545
	GO:0007163	establishment or maintenance of cell polarity	8	0.0245572		GO:0010155	regulation of proton transport	2	0.0326545
	GO:0007173	epidermal growth factor receptor signaling pathway	7	0.000306607		GO:0010826	negative regulation of centrosome duplication	2	0.0326545
	GO:0035023	regulation of Rho protein signal transduction	7	0.000306607	Cellular component	GO:0005829	cytosol	293	0.00696998
	GO:0070932	histone H3 deacetylation	7	0.000306607		GO:0005575	cellular_component	219	8.88178e-16
	GO:0097252	oligodendrocyte apoptotic process	7	0.000306607		GO:0005576	extracellular region	217	5.55112e-16
	GO:0038083	peptidyl-tyrosine autophosphorylation	7	0.00177741		GO:0005618	cell wall	135	1.11022e-16
	GO:0030335	positive regulation of cell migration	7	0.000306607		GO:0005794	Golgi apparatus	123	0.0322726
	GO:0007212	dopamine receptor signaling pathway	7	0.000306607		GO:0009506	plasmodesma	119	1.07577e-07
	GO:0045214	sarcomere organization	7	0.000306607		GO:0048046	apoplast	79	1.53544e-13
	GO:0000733	DNA strand renaturation	7	0.00177741		GO:0005774	vacuolar membrane	66	0.00216325
	GO:0018108	peptidyl-tyrosine phosphorylation	7	0.00177741		GO:0005622	intracellular	66	0.00980594
	GO:0035262	gonad morphogenesis	7	0.000306607		GO:0009505	plant-type cell wall	61	4.31307e-11
	GO:0001764	neuron migration	7	0.000306607		GO:0005773	vacuole	58	0.0268641
	GO:0007269	neurotransmitter secretion	7	0.000306607		GO:0009535	chloroplast thylakoid membrane	45	5.64131e-06
	GO:0045197	establishment or maintenance of epithelial cell apical/basal polarity	7	0.000306607		GO:0043231	intracellular membrane-bounded organelle	40	0.0227677
	GO:0048813	dendrite morphogenesis	7	0.00177741		GO:0046658	anchored component of plasma membrane	31	9.21524e-07
	GO:0007274	neuromuscular synaptic transmission	7	0.00177741		GO:0010287	plastoglobule	23	3.51871e-08
	GO:0009755	hormone-mediated signaling pathway	7	0.000306607		GO:0000786	nucleosome	19	1.84585e-06
	GO:0045176	apical protein localization	7	0.000306607		GO:0009986	cell surface	19	1.41664e-05
	GO:0030866	cortical actin cytoskeleton organization	7	0.000306607		GO:0031225	anchored component of membrane	18	4.16265e-05
	GO:0007411	axon guidance	7	0.00177741		GO:0000790	nuclear chromatin	12	0.0362024
	GO:0030421	defecation	7	0.00177741		GO:0030446	hyphal cell wall	10	6.59231e-05
	GO:0000303	response to superoxide	7	0.0282957		GO:0005758	mitochondrial intermembrane space	10	0.0172746
	GO:0008105	asymmetric protein localization	7	0.000306607		GO:0071944	cell periphery	9	0.000818943
	GO:0010171	body morphogenesis	7	0.000306607		GO:0000329	fungal-type vacuole membrane	9	0.00269154
	GO:0035264	multicellular organism growth	7	0.000306607		GO:0045298	tubulin complex	9	0.015142
	GO:0043085	positive regulation of catalytic activity	7	0.00177741		GO:0009514	glyoxysome	9	0.0288162
	GO:0031640	killing of cells of other organism	7	0.0497001		GO:0000324	fungal-type vacuole	7	0.000164715
	GO:0014057	positive regulation of acetylcholine secretion, neurotransmission	6	0.000974154		GO:0000788	nuclear nucleosome	7	0.0219399
	GO:0006469	negative regulation of protein kinase activity	6	0.00497944		GO:0005751	mitochondrial respiratory chain complex IV	6	0.0022313
	GO:0045860	positive regulation of protein kinase activity	6	0.00497944		GO:0030445	yeast-form cell wall	6	0.0163095
	GO:0043054	dauer exit	6	0.000974154		GO:0005925	focal adhesion	6	0.0163095
	GO:0045747	positive regulation of Notch signaling pathway	6	0.0145855		GO:0030425	dendrite	6	0.03208
	GO:0009263	deoxyribonucleotide biosynthetic process	6	0.0321386		GO:0030130	clathrin coat of trans-Golgi network vesicle	5	0.038191
	GO:0007218	neuropeptide signaling pathway	6	0.000974154		GO:0030132	clathrin coat of coated pit	5	0.038191
	GO:0010631	epithelial cell migration	6	0.000974154		GO:0005844	polysome	5	0.0473509
	GO:0050767	regulation of neurogenesis	6	0.000974154		GO:0005754	mitochondrial proton-transporting ATP synthase, catalytic core	4	0.00172063
	GO:0007605	sensory perception of sound	6	0.000974154		GO:0018444	translation release factor complex	4	0.00367013
	GO:0097499	protein localization to nonmotile primary cilium	6	0.00497944		GO:0005832	chaperonin-containing T-complex	4	0.00671266
	GO:0031647	regulation of protein stability	6	0.00497944		GO:0032126	eisosome	3	0.00126994
	GO:0008355	olfactory learning	6	0.000974154		GO:0034099	luminal surveillance complex	3	0.00466751
	GO:0042176	regulation of protein catabolic process	6	0.000974154		GO:0031616	spindle pole centrosome	3	0.0107273
	GO:0006937	regulation of muscle contraction	6	0.000974154		GO:0009538	photosystem I reaction center	3	0.0317818
	GO:0016331	morphogenesis of embryonic epithelium	6	0.000974154		GO:0001652	granular component	2	0.0117315
	GO:0040032	post-embryonic body morphogenesis	6	0.000974154		GO:0035097	histone methyltransferase complex	2	0.0326545
	GO:0007507	heart development	6	0.000974154		GO:0032982	myosin filament	2	0.0326545
	GO:0031098	stress-activated protein kinase signaling cascade	6	0.00497944	Molecular function	GO:0003674	molecular_function	287	3.26497e-06
	GO:0046835	carbohydrate phosphorylation	6	0.0145855		GO:0004553	hydrolase activity, hydrolyzing O-glycosyl compounds	37	1.83281e-08
	GO:0001714	endodermal cell fate specification	6	0.000974154		GO:0004601	peroxidase activity	35	5.6409e-05
	GO:0009072	aromatic amino acid family metabolic process	6	0.000974154		GO:0005507	copper ion binding	30	0.000740871
	GO:1903361	protein localization to basolateral plasma membrane	6	0.000974154		GO:0020037	heme binding	30	0.0138056
	GO:0030099	myeloid cell differentiation	6	0.000974154		GO:0016798	hydrolase activity, acting on glycosyl bonds	29	1.70387e-11
	GO:0040019	positive regulation of embryonic development	6	0.0145855		GO:0052689	carboxylic ester hydrolase activity	29	0.000902637
	GO:0032956	regulation of actin cytoskeleton organization	6	0.0145855		GO:0004190	aspartic-type endopeptidase activity	26	1.16273e-07
	GO:0045041	protein import into mitochondrial intermembrane space	6	0.0321386		GO:0051082	unfolded protein binding	26	0.0229804
	GO:0002215	defense response to nematode	6	0.0321386		GO:0016709	oxidoreductase activity, acting on paired donors, with incorporation or reduction of molecular oxygen, NAD(P)H as one donor, and incorporation of one atom of oxygen	25	2.76146e-05
	GO:0002009	morphogenesis of an epithelium	6	0.000974154		GO:0042626	ATPase activity, coupled to transmembrane movement of substances	25	6.80925e-05
	GO:0042384	cilium assembly	6	0.000974154		GO:0016762	xyloglucan:xyloglucosyl transferase activity	22	4.31825e-12
	GO:0030100	regulation of endocytosis	6	0.00497944		GO:0046982	protein heterodimerization activity	21	0.000438954
	GO:0046716	muscle cell cellular homeostasis	6	0.0145855		GO:0016788	hydrolase activity, acting on ester bonds	21	0.00109123
	GO:0034219	carbohydrate transmembrane transport	6	0.0145855		GO:0004497	monooxygenase activity	21	0.0126284
	GO:0006335	DNA replication-dependent nucleosome assembly	5	0.0136979		GO:0016168	chlorophyll binding	19	1.61876e-08
	GO:0031398	positive regulation of protein ubiquitination	5	0.00309479		GO:0005200	structural constituent of cytoskeleton	19	0.00414251
	GO:0032147	activation of protein kinase activity	5	0.0136979		GO:0080044	quercetin 7-O-glucosyltransferase activity	19	0.0269198
	GO:0055059	asymmetric neuroblast division	5	0.00309479		GO:0080043	quercetin 3-O-glucosyltransferase activity	19	0.0269198
	GO:0048701	embryonic cranial skeleton morphogenesis	5	0.00309479		GO:0008289	lipid binding	18	0.0209996
	GO:0046580	negative regulation of Ras protein signal transduction	5	0.0136979		GO:0031409	pigment binding	17	2.45411e-08
	GO:0006048	UDP-N-acetylglucosamine biosynthetic process	5	0.0136979		GO:0050660	flavin adenine dinucleotide binding	17	0.0212451
	GO:0090038	negative regulation of protein kinase C signaling	5	0.00309479		GO:0009055	electron carrier activity	16	0.0345518
	GO:0030241	skeletal muscle myosin thick filament assembly	5	0.00309479		GO:0016747	transferase activity, transferring acyl groups other than amino-acyl groups	15	0.0263086
	GO:0006309	apoptotic DNA fragmentation	5	0.00309479		GO:0005355	glucose transmembrane transporter activity	14	0.000507397
	GO:0031648	protein destabilization	5	0.0136979		GO:0005351	sugar:proton symporter activity	14	0.0115231
	GO:0051290	protein heterotetramerization	5	0.0136979		GO:0004568	chitinase activity	13	0.00300677
	GO:0008090	retrograde axonal transport	5	0.00309479		GO:0008061	chitin binding	12	0.00157145
	GO:0051932	synaptic transmission, GABAergic	5	0.00309479		GO:0050306	sucrose 1F-fructosyltransferase activity	11	2.95232e-06
	GO:0034198	cellular response to amino acid starvation	5	0.00309479		GO:0046556	alpha-L-arabinofuranosidase activity	11	0.000348606
	GO:0048814	regulation of dendrite morphogenesis	5	0.00309479		GO:0008422	beta-glucosidase activity	11	0.0216349
	GO:0008078	mesodermal cell migration	5	0.00309479		GO:0016298	lipase activity	10	0.00598274
	GO:0006865	amino acid transport	5	0.0136979		GO:0008559	xenobiotic-transporting ATPase activity	9	0.000400418
	GO:0033563	dorsal/ventral axon guidance	5	0.00309479		GO:0009044	xylan 1,4-beta-xylosidase activity	9	0.00153787
	GO:0030239	myofibril assembly	5	0.00309479		GO:0046933	proton-transporting ATP synthase activity, rotational mechanism	9	0.0288162
	GO:0008584	male gonad development	5	0.00309479		GO:0016722	oxidoreductase activity, oxidizing metal ions	8	3.08286e-05
	GO:0009952	anterior/posterior pattern specification	5	0.00309479		GO:0046564	oxalate decarboxylase activity	8	5.97702e-05
	GO:0005980	glycogen catabolic process	5	0.00309479		GO:0004129	cytochrome-c oxidase activity	8	0.00797693
	GO:0006458	'de novo' protein folding	5	0.00309479		GO:0003993	acid phosphatase activity	8	0.0476762
	GO:0032465	regulation of cytokinesis	5	0.00309479		GO:0030599	pectinesterase activity	7	0.00269012
	GO:0031034	myosin filament assembly	5	0.00309479		GO:0008171	O-methyltransferase activity	7	0.00511354
	GO:0050830	defense response to Gram-positive bacterium	5	0.0136979		GO:0003979	UDP-glucose 6-dehydrogenase activity	6	3.70598e-05
	GO:0008045	motor neuron axon guidance	5	0.0136979		GO:0008692	3-hydroxybutyryl-CoA epimerase activity	6	0.000831483
	GO:0040001	establishment of mitotic spindle localization	5	0.0136979		GO:0018812	3-hydroxyacyl-CoA dehydratase activity	6	0.001403
	GO:0043457	regulation of cellular respiration	5	0.0354942		GO:0004165	dodecenoyl-CoA delta-isomerase activity	6	0.001403
	GO:0043652	engulfment of apoptotic cell	5	0.00309479		GO:0042349	guiding stereospecific synthesis activity	6	0.00338044
	GO:0032094	response to food	5	0.00309479		GO:0008553	hydrogen-exporting ATPase activity, phosphorylative mechanism	6	0.00338044
	GO:0006936	muscle contraction	5	0.00309479		GO:0046910	pectinesterase inhibitor activity	6	0.00491777
	GO:2000114	regulation of establishment of cell polarity	5	0.00309479		GO:0004022	alcohol dehydrogenase (NAD) activity	6	0.0125433
	GO:0097120	receptor localization to synapse	5	0.00309479		GO:0004300	enoyl-CoA hydratase activity	6	0.0163095
	GO:0042659	regulation of cell fate specification	5	0.00309479		GO:0016760	cellulose synthase (UDP-forming) activity	6	0.0260299
	GO:0035094	response to nicotine	5	0.0136979		GO:0030248	cellulose binding	5	0.00025851
	GO:0034765	regulation of ion transmembrane transport	5	0.0136979		GO:0009922	fatty acid elongase activity	5	0.00611529
	GO:0045471	response to ethanol	5	0.0354942		GO:0045551	cinnamyl-alcohol dehydrogenase activity	5	0.0128545
	GO:0060271	cilium morphogenesis	5	0.0354942		GO:0016149	translation release factor activity, codon specific	5	0.0175915
	GO:0007528	neuromuscular junction development	5	0.00309479		GO:0004365	glyceraldehyde-3-phosphate dehydrogenase (NAD+) (phosphorylating) activity	5	0.0175915
	GO:0016337	single organismal cell-cell adhesion	5	0.00309479		GO:0010290	chlorophyll catabolite transmembrane transporter activity	4	0.000137421
	GO:0042395	ecdysis, collagen and cuticulin-based cuticle	5	0.00309479		GO:0015431	glutathione S-conjugate-exporting ATPase activity	4	0.000137421
	GO:0043050	pharyngeal pumping	5	0.00309479		GO:0043024	ribosomal small subunit binding	4	0.000627645
	GO:0007349	cellularization	5	0.00309479		GO:0004857	enzyme inhibitor activity	4	0.00172063
	GO:0043113	receptor clustering	5	0.00309479		GO:0016614	oxidoreductase activity, acting on CH-OH group of donors	4	0.00172063
	GO:0051014	actin filament severing	5	0.0136979		GO:0000170	sphingosine hydroxylase activity	4	0.00367013
	GO:0019684	photosynthesis, light reaction	5	0.0136979		GO:0004612	phosphoenolpyruvate carboxykinase (ATP) activity	4	0.00671266
	GO:0042048	olfactory behavior	5	0.0136979		GO:0031176	endo-1,4-beta-xylanase activity	4	0.00671266
	GO:0015671	oxygen transport	5	0.0354942		GO:0004351	glutamate decarboxylase activity	4	0.0168615
	GO:0007635	chemosensory behavior	5	0.00309479		GO:0008970	phosphatidylcholine 1-acylhydrolase activity	4	0.0168615
	GO:0040013	negative regulation of locomotion	5	0.00309479		GO:0018685	alkane 1-monooxygenase activity	4	0.0333328
	GO:0001887	selenium compound metabolic process	5	0.0354942		GO:0010427	abscisic acid binding	4	0.0333328
	GO:0044182	filamentous growth of a population of unicellular organisms	5	0.0354942		GO:0019172	glyoxalase III activity	4	0.0333328
	GO:0032504	multicellular organism reproduction	5	0.0136979		GO:0003747	translation release factor activity	4	0.0441205
	GO:0042059	negative regulation of epidermal growth factor receptor signaling pathway	4	0.00983084		GO:0033946	xyloglucan-specific endo-beta-1,4-glucanase activity	3	0.00126994
	GO:0030509	BMP signaling pathway	4	0.00983084		GO:0005302	L-tyrosine transmembrane transporter activity	3	0.00126994
	GO:0000187	activation of MAPK activity	4	0.00983084		GO:0004170	dUTP diphosphatase activity	3	0.00126994
	GO:0001843	neural tube closure	4	0.00983084		GO:0004067	asparaginase activity	3	0.00466751
	GO:0042989	sequestering of actin monomers	4	0.0367751		GO:0003896	DNA primase activity	3	0.00466751
	GO:0046579	positive regulation of Ras protein signal transduction	4	0.00983084		GO:0030527	structural constituent of chromatin	3	0.00466751
	GO:0032008	positive regulation of TOR signaling	4	0.00983084		GO:0016162	cellulose 1,4-beta-cellobiosidase activity	3	0.00466751
	GO:0030833	regulation of actin filament polymerization	4	0.00983084		GO:0008798	beta-aspartyl-peptidase activity	3	0.00466751
	GO:0040028	regulation of vulval development	4	0.00983084		GO:0033897	ribonuclease T2 activity	3	0.00466751
	GO:0009949	polarity specification of anterior/posterior axis	4	0.00983084		GO:0004866	endopeptidase inhibitor activity	3	0.00466751
	GO:0001525	angiogenesis	4	0.00983084		GO:0009672	auxin:proton symporter activity	3	0.0107273
	GO:0042733	embryonic digit morphogenesis	4	0.00983084		GO:0004555	alpha,alpha-trehalase activity	3	0.0107273
	GO:0030177	positive regulation of Wnt signaling pathway	4	0.00983084		GO:0005432	calcium:sodium antiporter activity	3	0.0107273
	GO:0001934	positive regulation of protein phosphorylation	4	0.0367751		GO:0018738	S-formylglutathione hydrolase activity	3	0.019734
	GO:0008286	insulin receptor signaling pathway	4	0.0367751		GO:0005247	voltage-gated chloride channel activity	3	0.0317818
	GO:0000492	box C/D snoRNP assembly	4	0.0367751		GO:1990137	plant seed peroxidase activity	3	0.0317818
	GO:0030178	negative regulation of Wnt signaling pathway	4	0.0367751		GO:0003964	RNA-directed DNA polymerase activity	3	0.0468233
	GO:0030007	cellular potassium ion homeostasis	4	0.0367751		GO:0005315	inorganic phosphate transmembrane transporter activity	3	0.0468233
	GO:0030336	negative regulation of cell migration	4	0.00983084		GO:0004807	triose-phosphate isomerase activity	3	0.0468233
	GO:0001701	in utero embryonic development	4	0.00983084		GO:0015183	L-aspartate transmembrane transporter activity	2	0.0117315
	GO:0008544	epidermis development	4	0.00983084		GO:0015186	L-glutamine transmembrane transporter activity	2	0.0117315
	GO:0018107	peptidyl-threonine phosphorylation	4	0.00983084		GO:0047634	agmatine N4-coumaroyltransferase activity	2	0.0117315
	GO:0019985	translesion synthesis	4	0.00983084		GO:0030957	Tat protein binding	2	0.0117315
	GO:0048791	calcium ion-regulated exocytosis of neurotransmitter	4	0.00983084		GO:0009036	Type II site-specific deoxyribonuclease activity	2	0.0117315
	GO:0048599	oocyte development	4	0.00983084		GO:0015205	nucleobase transmembrane transporter activity	2	0.0117315
	GO:0060070	canonical Wnt signaling pathway	4	0.00983084		GO:0004126	cytidine deaminase activity	2	0.0117315
	GO:0042177	negative regulation of protein catabolic process	4	0.0367751		GO:0015188	L-isoleucine transmembrane transporter activity	2	0.0117315
	GO:0040022	feminization of hermaphroditic germ-line	4	0.00983084		GO:0008812	choline dehydrogenase activity	2	0.0117315
	GO:0007417	central nervous system development	4	0.00983084		GO:0008238	exopeptidase activity	2	0.0326545
	GO:0038007	netrin-activated signaling pathway	4	0.00983084		GO:0015319	sodium:inorganic phosphate symporter activity	2	0.0326545
	GO:0017158	regulation of calcium ion-dependent exocytosis	4	0.00983084		GO:0005158	insulin receptor binding	2	0.0326545
	GO:0009794	regulation of mitotic cell cycle, embryonic	4	0.00983084		GO:0005253	anion channel activity	2	0.0326545
	GO:0001889	liver development	4	0.00983084		GO:0018580	nitronate monooxygenase activity	2	0.0326545
	GO:0040035	hermaphrodite genitalia development	4	0.00983084		GO:0042284	sphingolipid delta-4 desaturase activity	2	0.0326545
	GO:0010196	nonphotochemical quenching	4	0.00983084		GO:0031210	phosphatidylcholine binding	2	0.0326545
	GO:0010888	negative regulation of lipid storage	4	0.00983084		GO:0050242	pyruvate, phosphate dikinase activity	2	0.0326545
	GO:0060465	pharynx development	4	0.00983084		GO:0016420	malonyltransferase activity	2	0.0326545
	GO:1902474	positive regulation of protein localization to synapse	4	0.00983084		GO:0016832	aldehyde-lyase activity	2	0.0326545
	GO:0010591	regulation of lamellipodium assembly	4	0.00983084
	GO:0046331	lateral inhibition	4	0.0367751
	GO:0022904	respiratory electron transport chain	4	0.0367751
	GO:0040038	polar body extrusion after meiotic divisions	4	0.00983084
	GO:0030728	ovulation	4	0.00983084
	GO:0048812	neuron projection morphogenesis	4	0.00983084
	GO:0007616	long-term memory	4	0.00983084
	GO:0090002	establishment of protein localization to plasma membrane	4	0.00983084
	GO:0010883	regulation of lipid storage	4	0.00983084
	GO:0031629	synaptic vesicle fusion to presynaptic active zone membrane	4	0.00983084
	GO:0034058	endosomal vesicle fusion	4	0.0367751
	GO:0034394	protein localization to cell surface	4	0.0367751
	GO:0030307	positive regulation of cell growth	4	0.0367751
	GO:0010906	regulation of glucose metabolic process	4	0.0367751
	GO:0007492	endoderm development	4	0.00983084
	GO:0050807	regulation of synapse organization	4	0.00983084
	GO:0060378	regulation of brood size	4	0.00983084
	GO:0030218	erythrocyte differentiation	4	0.00983084
	GO:0006801	superoxide metabolic process	4	0.00983084
	GO:0045216	cell-cell junction organization	4	0.00983084
	GO:1901076	positive regulation of engulfment of apoptotic cell	4	0.00983084
	GO:0007498	mesoderm development	4	0.00983084
	GO:0090325	regulation of locomotion involved in locomotory behavior	4	0.00983084
	GO:0070584	mitochondrion morphogenesis	4	0.00983084
	GO:0007016	cytoskeletal anchoring at plasma membrane	4	0.0367751
	GO:0015977	carbon fixation	4	0.00983084
	GO:0045494	photoreceptor cell maintenance	4	0.00983084
	GO:0051092	positive regulation of NF-kappaB transcription factor activity	3	0.0312254
	GO:0006919	activation of cysteine-type endopeptidase activity involved in apoptotic process	3	0.0312254
	GO:0030512	negative regulation of transforming growth factor beta receptor signaling pathway	3	0.0312254
	GO:0071712	ER-associated misfolded protein catabolic process	3	0.0312254
	GO:0070373	negative regulation of ERK1 and ERK2 cascade	3	0.0312254
	GO:0016322	neuron remodeling	3	0.0312254
	GO:0010826	negative regulation of centrosome duplication	3	0.0312254
	GO:0034047	regulation of protein phosphatase type 2A activity	3	0.0312254
	GO:0090263	positive regulation of canonical Wnt signaling pathway	3	0.0312254
	GO:0043518	negative regulation of DNA damage response, signal transduction by p53 class mediator	3	0.0312254
	GO:0010950	positive regulation of endopeptidase activity	3	0.0312254
	GO:0010824	regulation of centrosome duplication	3	0.0312254
	GO:0036099	female germ-line stem cell population maintenance	3	0.0312254
	GO:0045740	positive regulation of DNA replication	3	0.0312254
	GO:0033387	putrescine biosynthetic process from ornithine	3	0.0312254
	GO:0090090	negative regulation of canonical Wnt signaling pathway	3	0.0312254
	GO:0030837	negative regulation of actin filament polymerization	3	0.0312254
	GO:0035545	determination of left/right asymmetry in nervous system	3	0.0312254
	GO:0007294	germarium-derived oocyte fate determination	3	0.0312254
	GO:0060158	phospholipase C-activating dopamine receptor signaling pathway	3	0.0312254
	GO:0001556	oocyte maturation	3	0.0312254
	GO:0060395	SMAD protein signal transduction	3	0.0312254
	GO:0045773	positive regulation of axon extension	3	0.0312254
	GO:0016082	synaptic vesicle priming	3	0.0312254
	GO:0048013	ephrin receptor signaling pathway	3	0.0312254
	GO:0061063	positive regulation of nematode larval development	3	0.0312254
	GO:0007298	border follicle cell migration	3	0.0312254
	GO:0010466	negative regulation of peptidase activity	3	0.0312254
	GO:0070914	UV-damage excision repair	3	0.0312254
	GO:0010862	positive regulation of pathway-restricted SMAD protein phosphorylation	3	0.0312254
	GO:0043053	dauer entry	3	0.0312254
	GO:0006564	L-serine biosynthetic process	3	0.0312254
	GO:0051897	positive regulation of protein kinase B signaling	3	0.0312254
	GO:0006275	regulation of DNA replication	3	0.0312254
	GO:0016319	mushroom body development	3	0.0312254
	GO:0001707	mesoderm formation	3	0.0312254
	GO:0050731	positive regulation of peptidyl-tyrosine phosphorylation	3	0.0312254
	GO:0060069	Wnt signaling pathway, regulating spindle positioning	3	0.0312254
	GO:0015870	acetylcholine transport	3	0.0312254
	GO:0006476	protein deacetylation	3	0.0312254
	GO:0007420	brain development	3	0.0312254
	GO:0019346	transsulfuration	3	0.0312254
	GO:0030183	B cell differentiation	3	0.0312254
	GO:0046928	regulation of neurotransmitter secretion	3	0.0312254
	GO:0036376	sodium ion export from cell	3	0.0312254
	GO:0007178	transmembrane receptor protein serine/threonine kinase signaling pathway	3	0.0312254
	GO:0007098	centrosome cycle	3	0.0312254
	GO:0007210	serotonin receptor signaling pathway	3	0.0312254
	GO:0030516	regulation of axon extension	3	0.0312254
	GO:0019344	cysteine biosynthetic process	3	0.0312254
	GO:0007608	sensory perception of smell	3	0.0312254
	GO:0060039	pericardium development	3	0.0312254
	GO:1901074	regulation of engulfment of apoptotic cell	3	0.0312254
	GO:0051056	regulation of small GTPase mediated signal transduction	3	0.0312254
	GO:0036302	atrioventricular canal development	3	0.0312254
	GO:0046959	habituation	3	0.0312254
	GO:0034606	response to hermaphrodite contact	3	0.0312254
	GO:0007224	smoothened signaling pathway	3	0.0312254
	GO:0018149	peptide cross-linking	3	0.0312254
	GO:0023014	signal transduction by protein phosphorylation	3	0.0312254
	GO:0007042	lysosomal lumen acidification	3	0.0312254
	GO:0008333	endosome to lysosome transport	3	0.0312254
	GO:0010793	regulation of mRNA export from nucleus	3	0.0312254
	GO:0034514	mitochondrial unfolded protein response	3	0.0312254
	GO:1901215	negative regulation of neuron death	3	0.0312254
	GO:0008088	axo-dendritic transport	3	0.0312254
	GO:0051489	regulation of filopodium assembly	3	0.0312254
	GO:1990504	dense core granule exocytosis	3	0.0312254
	GO:0006686	sphingomyelin biosynthetic process	3	0.0312254
	GO:0042338	cuticle development involved in collagen and cuticulin-based cuticle molting cycle	3	0.0312254
	GO:0060047	heart contraction	3	0.0312254
	GO:0042593	glucose homeostasis	3	0.0312254
	GO:0090387	phagolysosome assembly involved in apoptotic cell clearance	3	0.0312254
	GO:0030590	first cell cycle pseudocleavage	3	0.0312254
	GO:0034644	cellular response to UV	3	0.0312254
	GO:0070613	regulation of protein processing	3	0.0312254
	GO:0009953	dorsal/ventral pattern formation	3	0.0312254
	GO:0007084	mitotic nuclear envelope reassembly	3	0.0312254
	GO:0045806	negative regulation of endocytosis	3	0.0312254
	GO:0090087	regulation of peptide transport	3	0.0312254
	GO:0043392	negative regulation of DNA binding	3	0.0312254
	GO:0007413	axonal fasciculation	3	0.0312254
	GO:0007007	inner mitochondrial membrane organization	3	0.0312254
	GO:0051156	glucose 6-phosphate metabolic process	3	0.0312254
	GO:0000001	mitochondrion inheritance	3	0.0312254
	GO:0045167	asymmetric protein localization involved in cell fate determination	3	0.0312254
	GO:0006637	acyl-CoA metabolic process	3	0.0312254
	GO:0042078	germ-line stem cell division	3	0.0312254
	GO:0050727	regulation of inflammatory response	3	0.0312254
	GO:0042992	negative regulation of transcription factor import into nucleus	3	0.0312254
	GO:0043388	positive regulation of DNA binding	3	0.0312254
	GO:0006884	cell volume homeostasis	3	0.0312254
	GO:0051383	kinetochore organization	3	0.0312254
	GO:0051642	centrosome localization	3	0.0312254
	GO:0071502	cellular response to temperature stimulus	3	0.0312254
	GO:0071918	urea transmembrane transport	3	0.0312254
	GO:0051881	regulation of mitochondrial membrane potential	3	0.0312254
	GO:0043277	apoptotic cell clearance	3	0.0312254
	GO:0050680	negative regulation of epithelial cell proliferation	3	0.0312254
	GO:0007617	mating behavior	3	0.0312254
	GO:0090386	phagosome maturation involved in apoptotic cell clearance	3	0.0312254
	GO:1901075	negative regulation of engulfment of apoptotic cell	3	0.0312254
	GO:0006479	protein methylation	3	0.0312254
	GO:0070791	cleistothecium development	3	0.0312254
	GO:0031344	regulation of cell projection organization	3	0.0312254
	GO:0019236	response to pheromone	3	0.0312254
	GO:0008354	germ cell migration	3	0.0312254
	GO:0050679	positive regulation of epithelial cell proliferation	3	0.0312254
	GO:0070941	eisosome assembly	3	0.0312254
	GO:0007416	synapse assembly	3	0.0312254
	GO:0048193	Golgi vesicle transport	3	0.0312254
	GO:0035418	protein localization to synapse	3	0.0312254
	GO:0048609	multicellular organismal reproductive process	3	0.0312254
	GO:0043052	thermotaxis	3	0.0312254
	GO:0060021	palate development	3	0.0312254
	GO:1900182	positive regulation of protein localization to nucleus	3	0.0312254
	GO:0061024	membrane organization	3	0.0312254
	GO:0050920	regulation of chemotaxis	3	0.0312254
	GO:0009888	tissue development	3	0.0312254
	GO:0008344	adult locomotory behavior	3	0.0312254
	GO:0001966	thigmotaxis	3	0.0312254
	GO:0048382	mesendoderm development	3	0.0312254
	GO:0035966	response to topologically incorrect protein	3	0.0312254
	GO:0007548	sex differentiation	3	0.0312254
	GO:0040040	thermosensory behavior	3	0.0312254
	GO:0007631	feeding behavior	3	0.0312254
	GO:0071704	organic substance metabolic process	3	0.0312254
	GO:0050896	response to stimulus	3	0.0312254
	GO:0051179	localization	3	0.0312254
Cellular component	GO:0016021	integral component of membrane	919	2.87932e-05
	GO:0016020	membrane	898	4.72959e-97
	GO:0005575	cellular_component	362	1.11022e-15
	GO:0005622	intracellular	183	6.71749e-05
	GO:0022625	cytosolic large ribosomal subunit	145	0.00496314
	GO:0005887	integral component of plasma membrane	137	0.000216297
	GO:0022627	cytosolic small ribosomal subunit	95	0.00035405
	GO:0005615	extracellular space	91	2.7052e-13
	GO:0005743	mitochondrial inner membrane	83	3.15214e-10
	GO:0009535	chloroplast thylakoid membrane	81	0.017159
	GO:0005654	nucleoplasm	80	1.44008e-07
	GO:0005840	ribosome	77	0.000263909
	GO:0005856	cytoskeleton	73	1.29889e-14
	GO:0070062	extracellular exosome	62	2.55379e-19
	GO:0009579	thylakoid	54	0.000475364
	GO:0071013	catalytic step 2 spliceosome	53	0.000919959
	GO:0055120	striated muscle dense body	51	2.25826e-26
	GO:0030529	intracellular ribonucleoprotein complex	51	1.86075e-10
	GO:0030424	axon	50	2.54618e-24
	GO:0043025	neuronal cell body	47	1.3501e-19
	GO:0005938	cell cortex	46	2.45575e-14
	GO:0000790	nuclear chromatin	46	1.50544e-11
	GO:0009534	chloroplast thylakoid	45	2.17601e-05
	GO:0030054	cell junction	42	2.30349e-20
	GO:0048471	perinuclear region of cytoplasm	40	3.93911e-10
	GO:0000786	nucleosome	38	4.97807e-09
	GO:0009986	cell surface	34	7.50463e-05
	GO:0005764	lysosome	34	0.00372672
	GO:0000502	proteasome complex	34	0.00635323
	GO:0045202	synapse	33	6.19307e-16
	GO:0000793	condensed chromosome	33	3.85055e-11
	GO:0010287	plastoglobule	32	0.000530283
	GO:0071011	precatalytic spliceosome	32	0.0473838
	GO:0031410	cytoplasmic vesicle	30	6.93168e-10
	GO:0042995	cell projection	28	7.28428e-11
	GO:0005758	mitochondrial intermembrane space	28	1.13604e-05
	GO:0035861	site of double-strand break	25	2.18156e-07
	GO:0005813	centrosome	25	6.98511e-06
	GO:0005769	early endosome	25	0.00107972
	GO:0005686	U2 snRNP	25	0.00906017
	GO:0045121	membrane raft	24	4.30086e-09
	GO:0005694	chromosome	24	0.0187311
	GO:0031430	M band	23	2.80529e-12
	GO:0043005	neuron projection	23	4.11186e-10
	GO:0005763	mitochondrial small ribosomal subunit	23	3.25087e-05
	GO:0016324	apical plasma membrane	22	8.92718e-12
	GO:0005762	mitochondrial large ribosomal subunit	22	0.0149207
	GO:0031966	mitochondrial membrane	22	0.0259845
	GO:0005682	U5 snRNP	22	0.0334443
	GO:0030425	dendrite	21	3.52287e-09
	GO:0000788	nuclear nucleosome	20	6.71262e-06
	GO:0000329	fungal-type vacuole membrane	20	3.74151e-05
	GO:0005925	focal adhesion	16	1.10553e-05
	GO:0015629	actin cytoskeleton	16	0.00151578
	GO:0070469	respiratory chain	15	0.00302552
	GO:0043234	protein complex	15	0.0492099
	GO:0016323	basolateral plasma membrane	14	9.91378e-07
	GO:0043186	P granule	14	5.60729e-06
	GO:0030176	integral component of endoplasmic reticulum membrane	14	0.00189971
	GO:0030017	sarcomere	13	2.94799e-06
	GO:0005912	adherens junction	13	2.94799e-06
	GO:0000220	vacuolar proton-transporting V-type ATPase, V0 domain	13	0.00392065
	GO:0016459	myosin complex	13	0.00392065
	GO:0005689	U12-type spliceosomal complex	13	0.0375856
	GO:0005578	proteinaceous extracellular matrix	12	0.0208258
	GO:0016529	sarcoplasmic reticulum	11	3.00584e-06
	GO:0030479	actin cortical patch	11	0.00242486
	GO:0045211	postsynaptic membrane	10	9.55399e-06
	GO:0000776	kinetochore	10	0.000998546
	GO:0042645	mitochondrial nucleoid	10	0.0294175
	GO:0005876	spindle microtubule	10	0.0294175
	GO:0005844	polysome	10	0.0449083
	GO:0030139	endocytic vesicle	10	0.0449083
	GO:0008021	synaptic vesicle	9	3.03641e-05
	GO:0030496	midbody	9	3.03641e-05
	GO:0031672	A band	9	3.03641e-05
	GO:0032154	cleavage furrow	9	3.03641e-05
	GO:0031513	nonmotile primary cilium	9	3.03641e-05
	GO:0005892	acetylcholine-gated channel complex	9	0.000217655
	GO:0009522	photosystem I	9	0.00247216
	GO:0009523	photosystem II	9	0.0116955
	GO:0005742	mitochondrial outer membrane translocase complex	9	0.035013
	GO:0030016	myofibril	8	9.64922e-05
	GO:0043204	perikaryon	8	9.64922e-05
	GO:0005581	collagen trimer	8	9.64922e-05
	GO:0031594	neuromuscular junction	8	9.64922e-05
	GO:0015934	large ribosomal subunit	8	0.00225697
	GO:0015630	microtubule cytoskeleton	8	0.0059837
	GO:0072686	mitotic spindle	8	0.0059837
	GO:0045335	phagocytic vesicle	8	0.0130068
	GO:0005793	endoplasmic reticulum-Golgi intermediate compartment	8	0.0130068
	GO:0000324	fungal-type vacuole	8	0.0245572
	GO:0009538	photosystem I reaction center	7	0.000306607
	GO:0005921	gap junction	7	0.000306607
	GO:0045177	apical part of cell	7	0.000306607
	GO:0090575	RNA polymerase II transcription factor complex	7	0.000306607
	GO:0005832	chaperonin-containing T-complex	7	0.00177741
	GO:0030286	dynein complex	7	0.0140972
	GO:0009277	fungal-type cell wall	7	0.0140972
	GO:0000275	mitochondrial proton-transporting ATP synthase complex, catalytic core F(1)	7	0.0140972
	GO:0017053	transcriptional repressor complex	7	0.0140972
	GO:0030117	membrane coat	7	0.0282957
	GO:0031234	extrinsic component of cytoplasmic side of plasma membrane	7	0.0282957
	GO:0042807	central vacuole	7	0.0282957
	GO:0030076	light-harvesting complex	6	0.000974154
	GO:0014069	postsynaptic density	6	0.000974154
	GO:0031674	I band	6	0.000974154
	GO:0008328	ionotropic glutamate receptor complex	6	0.000974154
	GO:0045261	proton-transporting ATP synthase complex, catalytic core F(1)	6	0.00497944
	GO:0009654	photosystem II oxygen evolving complex	6	0.00497944
	GO:0005604	basement membrane	6	0.00497944
	GO:0005913	cell-cell adherens junction	6	0.00497944
	GO:0005882	intermediate filament	6	0.0145855
	GO:0005700	polytene chromosome	6	0.0145855
	GO:0008305	integrin complex	6	0.0145855
	GO:0033179	proton-transporting V-type ATPase, V0 domain	6	0.0145855
	GO:0000922	spindle pole	6	0.0321386
	GO:0042555	MCM complex	6	0.0321386
	GO:0031012	extracellular matrix	6	0.0321386
	GO:0005761	mitochondrial ribosome	6	0.0321386
	GO:0005971	ribonucleoside-diphosphate reductase complex	6	0.0321386
	GO:0005903	brush border	5	0.00309479
	GO:1990075	periciliary membrane compartment	5	0.00309479
	GO:0005869	dynactin complex	5	0.00309479
	GO:0005865	striated muscle thin filament	5	0.00309479
	GO:0001891	phagocytic cup	5	0.00309479
	GO:0031616	spindle pole centrosome	5	0.00309479
	GO:0016581	NuRD complex	5	0.00309479
	GO:0016023	cytoplasmic, membrane-bounded vesicle	5	0.0136979
	GO:0044297	cell body	5	0.0136979
	GO:0030056	hemidesmosome	5	0.0354942
	GO:0033178	proton-transporting two-sector ATPase complex, catalytic domain	5	0.0354942
	GO:0031941	filamentous actin	4	0.00983084
	GO:0035371	microtubule plus-end	4	0.00983084
	GO:0043235	receptor complex	4	0.00983084
	GO:0009573	chloroplast ribulose bisphosphate carboxylase complex	4	0.00983084
	GO:0005814	centriole	4	0.00983084
	GO:0032809	neuronal cell body membrane	4	0.00983084
	GO:0060102	collagen and cuticulin-based cuticle extracellular matrix	4	0.00983084
	GO:0043296	apical junction complex	4	0.00983084
	GO:0097038	perinuclear endoplasmic reticulum	4	0.00983084
	GO:0048786	presynaptic active zone	4	0.00983084
	GO:0005923	bicellular tight junction	4	0.00983084
	GO:0009925	basal plasma membrane	4	0.00983084
	GO:0005863	striated muscle myosin thick filament	4	0.00983084
	GO:0001726	ruffle	4	0.00983084
	GO:0030672	synaptic vesicle membrane	4	0.00983084
	GO:0070765	gamma-secretase complex	4	0.0367751
	GO:0005911	cell-cell junction	4	0.0367751
	GO:0000792	heterochromatin	4	0.0367751
	GO:0030018	Z disc	4	0.0367751
	GO:0000791	euchromatin	4	0.0367751
	GO:0000796	condensin complex	4	0.0367751
	GO:0000138	Golgi trans cisterna	4	0.0367751
	GO:0005637	nuclear inner membrane	4	0.0367751
	GO:0036064	ciliary basal body	3	0.0312254
	GO:0005861	troponin complex	3	0.0312254
	GO:0032044	DSIF complex	3	0.0312254
	GO:0071339	MLL1 complex	3	0.0312254
	GO:0030141	secretory granule	3	0.0312254
	GO:0045179	apical cortex	3	0.0312254
	GO:0000235	astral microtubule	3	0.0312254
	GO:0035869	ciliary transition zone	3	0.0312254
	GO:0005705	polytene chromosome interband	3	0.0312254
	GO:0097546	ciliary base	3	0.0312254
	GO:0035097	histone methyltransferase complex	3	0.0312254
	GO:0055038	recycling endosome membrane	3	0.0312254
	GO:0005891	voltage-gated calcium channel complex	3	0.0312254
	GO:0072669	tRNA-splicing ligase complex	3	0.0312254
	GO:0045277	respiratory chain complex IV	3	0.0312254
	GO:0032589	neuron projection membrane	3	0.0312254
	GO:0033177	proton-transporting two-sector ATPase complex, proton-transporting domain	3	0.0312254
	GO:0043292	contractile fiber	3	0.0312254
	GO:0032126	eisosome	3	0.0312254
	GO:0044292	dendrite terminus	3	0.0312254
	GO:0005704	polytene chromosome band	3	0.0312254
	GO:0032982	myosin filament	3	0.0312254
	GO:0000780	condensed nuclear chromosome, centromeric region	3	0.0312254
	GO:0005721	pericentric heterochromatin	3	0.0312254
	GO:0045169	fusome	3	0.0312254
	GO:0051285	cell cortex of cell tip	3	0.0312254
	GO:0044295	axonal growth cone	3	0.0312254
	GO:0030027	lamellipodium	3	0.0312254
	GO:0016010	dystrophin-associated glycoprotein complex	3	0.0312254
	GO:0043626	PCNA complex	3	0.0312254
Molecular function	GO:0046872	metal ion binding	453	1.57541e-13
	GO:0000166	nucleotide binding	364	4.97473e-34
	GO:0003735	structural constituent of ribosome	328	3.36899e-11
	GO:0016787	hydrolase activity	243	2.09939e-18
	GO:0016740	transferase activity	198	4.27988e-46
	GO:0016491	oxidoreductase activity	194	4.40747e-15
	GO:0003824	catalytic activity	154	2.15795e-09
	GO:0003676	nucleic acid binding	147	0.0320885
	GO:0005509	calcium ion binding	109	6.40331e-05
	GO:0005525	GTP binding	104	0.00493956
	GO:0042803	protein homodimerization activity	77	0.000902237
	GO:0020037	heme binding	77	0.0015792
	GO:0004601	peroxidase activity	69	0.00222813
	GO:0044822	poly(A) RNA binding	67	9.24934e-12
	GO:0008233	peptidase activity	67	7.15558e-09
	GO:0051082	unfolded protein binding	64	0.0137382
	GO:0046982	protein heterodimerization activity	55	3.68735e-09
	GO:0003697	single-stranded DNA binding	49	7.92215e-06
	GO:0003779	actin binding	44	0.00100746
	GO:0004871	signal transducer activity	43	1.96116e-05
	GO:0008289	lipid binding	40	0.0440147
	GO:0003690	double-stranded DNA binding	38	6.33245e-05
	GO:0016746	transferase activity, transferring acyl groups	38	0.000803526
	GO:0005200	structural constituent of cytoskeleton	37	0.0473063
	GO:0004519	endonuclease activity	35	0.000151153
	GO:0016798	hydrolase activity, acting on glycosyl bonds	35	0.000474583
	GO:0042800	histone methyltransferase activity (H3-K4 specific)	31	9.03356e-10
	GO:0051015	actin filament binding	31	0.00339008
	GO:0004386	helicase activity	31	0.00455129
	GO:0016829	lyase activity	30	0.000134504
	GO:0046961	proton-transporting ATPase activity, rotational mechanism	30	0.00212168
	GO:0004930	G-protein coupled receptor activity	29	5.63194e-14
	GO:0046975	histone methyltransferase activity (H3-K36 specific)	28	4.62314e-09
	GO:0051087	chaperone binding	28	0.00209367
	GO:0004185	serine-type carboxypeptidase activity	28	0.0127384
	GO:0000014	single-stranded DNA endodeoxyribonuclease activity	27	1.43122e-06
	GO:0019901	protein kinase binding	27	7.38322e-05
	GO:0008237	metallopeptidase activity	27	0.00651618
	GO:0015254	glycerol channel activity	26	0.000602268
	GO:0015250	water channel activity	26	0.00138195
	GO:0022857	transmembrane transporter activity	26	0.0354506
	GO:0044547	DNA topoisomerase binding	25	2.36628e-08
	GO:0043566	structure-specific DNA binding	25	2.36628e-08
	GO:0016168	chlorophyll binding	25	0.000162644
	GO:0019843	rRNA binding	25	0.0331926
	GO:0016853	isomerase activity	24	0.0187311
	GO:0019904	protein domain specific binding	22	1.21041e-07
	GO:0016762	xyloglucan:xyloglucosyl transferase activity	21	0.00308718
	GO:0008137	NADH dehydrogenase (ubiquinone) activity	21	0.00459066
	GO:0031409	pigment binding	20	0.00148464
	GO:0008134	transcription factor binding	18	5.27976e-06
	GO:0000978	RNA polymerase II core promoter proximal region sequence-specific DNA binding	17	3.57685e-05
	GO:0000981	RNA polymerase II transcription factor activity, sequence-specific DNA binding	17	0.0130805
	GO:0051536	iron-sulfur cluster binding	16	0.00263849
	GO:0004713	protein tyrosine kinase activity	16	0.0155289
	GO:0015266	protein channel activity	16	0.0413608
	GO:0019905	syntaxin binding	15	0.00302552
	GO:0004725	protein tyrosine phosphatase activity	15	0.026362
	GO:0016616	oxidoreductase activity, acting on the CH-OH group of donors, NAD or NADP as acceptor	14	0.000192956
	GO:0003899	DNA-directed RNA polymerase activity	14	0.0219709
	GO:0008395	steroid hydroxylase activity	13	2.94799e-06
	GO:0005085	guanyl-nucleotide exchange factor activity	13	0.0175482
	GO:0004622	lysophospholipase activity	12	0.00106394
	GO:0003954	NADH dehydrogenase activity	12	0.00789625
	GO:0030234	enzyme regulator activity	12	0.0131971
	GO:0015078	hydrogen ion transmembrane transporter activity	12	0.0208258
	GO:0003774	motor activity	11	0.0154757
	GO:0003707	steroid hormone receptor activity	10	9.55399e-06
	GO:0005102	receptor binding	10	9.55399e-06
	GO:0008022	protein C-terminus binding	10	7.50354e-05
	GO:0019899	enzyme binding	10	0.000998546
	GO:0004602	glutathione peroxidase activity	10	0.00539793
	GO:0005216	ion channel activity	10	0.0103531
	GO:0031072	heat shock protein binding	10	0.0449083
	GO:0008080	N-acetyltransferase activity	10	0.0449083
	GO:0005230	extracellular ligand-gated ion channel activity	9	3.03641e-05
	GO:0047485	protein N-terminus binding	9	0.000217655
	GO:0008092	cytoskeletal protein binding	9	0.000859442
	GO:0004014	adenosylmethionine decarboxylase activity	9	0.00247216
	GO:0030414	peptidase inhibitor activity	9	0.00578779
	GO:0004715	non-membrane spanning protein tyrosine kinase activity	9	0.0211418
	GO:0043023	ribosomal large subunit binding	9	0.035013
	GO:0022841	potassium ion leak channel activity	8	9.64922e-05
	GO:0004889	acetylcholine-activated cation-selective channel activity	8	0.000625517
	GO:0042166	acetylcholine binding	8	0.000625517
	GO:0015464	acetylcholine receptor activity	8	0.000625517
	GO:0004181	metallocarboxypeptidase activity	8	0.0059837
	GO:0016831	carboxy-lyase activity	8	0.0130068
	GO:0005089	Rho guanyl-nucleotide exchange factor activity	8	0.0130068
	GO:0016627	oxidoreductase activity, acting on the CH-CH group of donors	8	0.0245572
	GO:0042302	structural constituent of cuticle	7	0.000306607
	GO:0008081	phosphoric diester hydrolase activity	7	0.00580902
	GO:0008158	hedgehog receptor activity	7	0.00580902
	GO:0070403	NAD+ binding	7	0.0282957
	GO:0000993	RNA polymerase II core binding	7	0.0282957
	GO:0047274	galactinol-sucrose galactosyltransferase activity	7	0.0282957
	GO:0030674	protein binding, bridging	7	0.0497001
	GO:0016209	antioxidant activity	7	0.0497001
	GO:0017111	nucleoside-triphosphatase activity	6	0.000974154
	GO:0030165	PDZ domain binding	6	0.000974154
	GO:0004860	protein kinase inhibitor activity	6	0.00497944
	GO:0003785	actin monomer binding	6	0.00497944
	GO:0003955	NAD(P)H dehydrogenase (quinone) activity	6	0.0145855
	GO:0042623	ATPase activity, coupled	6	0.0321386
	GO:0033743	peptide-methionine (R)-S-oxide reductase activity	6	0.0321386
	GO:0042826	histone deacetylase binding	6	0.0321386
	GO:0004748	ribonucleoside-diphosphate reductase activity, thioredoxin disulfide as acceptor	6	0.0321386
	GO:0030971	receptor tyrosine kinase binding	5	0.00309479
	GO:0008201	heparin binding	5	0.00309479
	GO:0032794	GTPase activating protein binding	5	0.00309479
	GO:0019205	nucleobase-containing compound kinase activity	5	0.00309479
	GO:0017151	DEAD/H-box RNA helicase binding	5	0.00309479
	GO:0008013	beta-catenin binding	5	0.0136979
	GO:0016780	phosphotransferase activity, for other substituted phosphate groups	5	0.0136979
	GO:0005375	copper ion transmembrane transporter activity	5	0.0136979
	GO:0005244	voltage-gated ion channel activity	5	0.0136979
	GO:0035255	ionotropic glutamate receptor binding	5	0.0136979
	GO:0032403	protein complex binding	5	0.0354942
	GO:0005247	voltage-gated chloride channel activity	5	0.0354942
	GO:0004385	guanylate kinase activity	5	0.0354942
	GO:0051059	NF-kappaB binding	4	0.00983084
	GO:0033613	activating transcription factor binding	4	0.00983084
	GO:0003705	transcription factor activity, RNA polymerase II distal enhancer sequence-specific binding	4	0.00983084
	GO:0000980	RNA polymerase II distal enhancer sequence-specific DNA binding	4	0.00983084
	GO:0055077	gap junction hemi-channel activity	4	0.00983084
	GO:0017147	Wnt-protein binding	4	0.00983084
	GO:0005547	phosphatidylinositol-3,4,5-trisphosphate binding	4	0.00983084
	GO:0019902	phosphatase binding	4	0.00983084
	GO:0016984	ribulose-bisphosphate carboxylase activity	4	0.00983084
	GO:0004134	4-alpha-glucanotransferase activity	4	0.00983084
	GO:0019894	kinesin binding	4	0.00983084
	GO:0030695	GTPase regulator activity	4	0.00983084
	GO:0005243	gap junction channel activity	4	0.00983084
	GO:0001965	G-protein alpha-subunit binding	4	0.00983084
	GO:0031545	peptidyl-proline 4-dioxygenase activity	4	0.00983084
	GO:0005251	delayed rectifier potassium channel activity	4	0.00983084
	GO:0008307	structural constituent of muscle	4	0.00983084
	GO:0004866	endopeptidase inhibitor activity	4	0.00983084
	GO:0004879	RNA polymerase II transcription factor activity, ligand-activated sequence-specific DNA binding	4	0.00983084
	GO:0008068	extracellular-glutamate-gated chloride channel activity	4	0.00983084
	GO:0000987	core promoter proximal region sequence-specific DNA binding	4	0.00983084
	GO:0045309	protein phosphorylated amino acid binding	4	0.0367751
	GO:0030732	methionine S-methyltransferase activity	4	0.0367751
	GO:0005272	sodium channel activity	4	0.0367751
	GO:0015929	hexosaminidase activity	4	0.0367751
	GO:0001786	phosphatidylserine binding	4	0.0367751
	GO:0017124	SH3 domain binding	4	0.0367751
	GO:0043024	ribosomal small subunit binding	4	0.0367751
	GO:0008599	protein phosphatase type 1 regulator activity	3	0.0312254
	GO:0016936	galactoside binding	3	0.0312254
	GO:0016868	intramolecular transferase activity, phosphotransferases	3	0.0312254
	GO:0005178	integrin binding	3	0.0312254
	GO:0030159	receptor signaling complex scaffold activity	3	0.0312254
	GO:0005158	insulin receptor binding	3	0.0312254
	GO:0002039	p53 binding	3	0.0312254
	GO:0005277	acetylcholine transmembrane transporter activity	3	0.0312254
	GO:0000340	RNA 7-methylguanosine cap binding	3	0.0312254
	GO:0019001	guanyl nucleotide binding	3	0.0312254
	GO:0015248	sterol transporter activity	3	0.0312254
	GO:0050839	cell adhesion molecule binding	3	0.0312254
	GO:0004586	ornithine decarboxylase activity	3	0.0312254
	GO:0035174	histone serine kinase activity	3	0.0312254
	GO:0042813	Wnt-activated receptor activity	3	0.0312254
	GO:0005112	Notch binding	3	0.0312254
	GO:0004647	phosphoserine phosphatase activity	3	0.0312254
	GO:0005302	L-tyrosine transmembrane transporter activity	3	0.0312254
	GO:0031210	phosphatidylcholine binding	3	0.0312254
	GO:0005391	sodium:potassium-exchanging ATPase activity	3	0.0312254
	GO:0045296	cadherin binding	3	0.0312254
	GO:0001948	glycoprotein binding	3	0.0312254
	GO:0030337	DNA polymerase processivity factor activity	3	0.0312254
