# Supplementary material for: Integrated Analysis of the Transcriptome and Metabolome Revealed Candidate Genes Involved in GA3-Induced Dormancy Release in Leymus chinensis Seeds
Source: Int J Mol Sci. 2021 Apr 17;22(8):4161. doi: 10.3390/ijms22084161 (PMC8074249; doi:10.3390/ijms22084161)
Supplement: Supplementary file 1 [file ijms-22-04161-s001.zip › Table S7.xlsx]

## Sheet: Sheet1
Table S7 Metabolic changes in hulled and de-hulled seeds under GA3 treatment
Metabolite name	ID	FGA VS FS					LGA VS LS
		t.test_p.value	t.test_p.value_BHcorrect	VIP	fold change	regulated	t.test_p.value	t.test_p.value_BHcorrect	VIP	fold change	regulated
Malonic acid	M103T52	1.09485e-08	4.30889e-07	1.09914	2.16593	up	7.4219e-06	5.37712e-05	3.49359	16.6798	up
6-Hydroxynicotinic acid	M138T91	3.51653e-06	3.74559e-05	2.27957	3.63304	up	1.01259e-05	7.13574e-05	1.68851	2.98088	up
D-Fructose	M179T52	1.38066e-09	9.15972e-08	2.58148	2.5415	up	0.025734	0.0573159	0.616978	1.28219	none
Racemethionine	M148T65	1.89863e-05	0.000144309	2.64625	3.01686	up	0.826863	0.885802	0.0231655	0.987156	none
Uric acid	M167T58	1.66295e-11	4.06459e-09	2.38743	5.17264	up	4.47734e-11	3.58496e-09	0.933079	2.12915	none
2-ISOPROPYLMALIC ACID	M175T174	0.00330607	0.0109824	4.12803	5.83672	up	0.0939525	0.168462	0.751128	2.17051	none
Citramalic acid	M193T52	1.35169e-10	1.84625e-08	1.00442	2.18173	up	1.42291e-05	9.46702e-05	3.96968	34.1733	up
D-Fructose 6-phosphate	M259T50_1	2.97988e-12	1.53762e-09	1.21279	2.15611	up	2.39431e-10	1.30814e-08	0.614686	1.58056	none
L-Tyrosine	M180T93	1.11984e-09	7.87957e-08	1.31124	2.51907	up	1.48216e-09	4.88167e-08	1.46697	3.37607	up
Dihydroxyoctadecanoate	M315T367	9.76603e-10	7.31507e-08	1.64916	2.43966	up	0.0202471	0.0469433	0.349591	1.26239	none
GLUCONATE	M195T51	6.51821e-11	1.04381e-08	1.38894	2.49198	up	0.00300775	0.0089711	0.181619	1.15126	none
Glycyl-Phenylalanine	M221T153	9.27417e-08	2.14693e-06	1.70257	2.48226	up	3.24042e-08	6.16742e-07	1.20713	2.13549	up
Alanyl-Arginine	M244T66	0.000149483	0.000821538	1.30238	2.19758	up	3.89986e-05	0.000216638	1.31448	2.53831	up
2'-DEOXYINOSINE	M251T65	1.72039e-08	6.1934e-07	2.18281	4.11775	up	1.73822e-07	2.35344e-06	0.819559	1.87362	none
D-Glucose	M179T52	1.38066e-09	9.15972e-08	2.58148	2.5415	up	0.025734	0.0573159	0.616978	1.28219	none
3-hydroxybutyrate glucoside	M293T180	0.016271	0.041495	1.17724	2.05854	up	1.51003e-05	9.93285e-05	2.10024	4.59597	up
Valyl-Tryptophan	M302T165	3.64243e-06	3.87081e-05	2.29167	4.46064	up	2.02208e-06	1.83409e-05	1.54763	3.18751	up
ALPHA-D-GLUCOSE 1-PHOSPHATE	M259T50_1	2.97988e-12	1.53762e-09	1.21279	2.15611	up	2.39431e-10	1.30814e-08	0.614686	1.58056	none
Isoleucyl-Tryptophan	M316T183	1.00059e-11	2.58151e-09	1.65058	3.26931	up	7.61242e-11	5.61144e-09	1.93559	5.11996	up
Gibberellin A22	M345T106	4.64078e-09	2.33917e-07	1.33938	2.18018	up	2.3194e-10	1.2823e-08	1.1297	2.16519	up
Methylmalonic acid	M117T67	3.98884e-09	2.12921e-07	2.72958	0.301008	down	2.80984e-09	8.1049e-08	1.72518	0.408471	down
MESACONIC ACID	M129T65	8.36686e-05	0.00049943	1.51407	0.43636	down	1.18448e-06	1.17036e-05	2.51397	0.207243	down
Isobutyric acid	M133T105	7.92918e-08	1.92967e-06	3.68966	0.0795766	down	3.10402e-06	2.59731e-05	0.412931	0.718498	none
Glyoxylic acid	M133T58	4.81374e-05	0.00030792	2.57456	0.288771	down	2.8883e-05	0.000168297	1.57039	0.408513	down
2-Hydroxyglutarate	M147T65	8.75365e-09	3.66234e-07	1.79709	0.386622	down	1.04133e-11	1.27262e-09	3.25957	0.1313	down
CAFFEIC ACID	M179T190	0.0013984	0.00529356	1.14536	0.475323	down	0.000802418	0.00286869	0.647187	0.589112	none
HYDROXYPHENYLLACTIC ACID	M181T186	4.35647e-11	7.49313e-09	1.97629	0.291024	down	8.31527e-10	3.1142e-08	2.3583	5.6314	up
Adipate semialdehyde	M189T214_2	5.59704e-09	2.57353e-07	2.26913	0.166837	down	0.0316594	0.0683207	0.324908	0.757077	none
Indolelactic acid	M204T229	4.08066e-07	6.80586e-06	1.9391	0.326065	down	1.40939e-06	1.35792e-05	0.333642	0.796245	none
2'-DEOXYGUANOSINE	M266T104	1.62801e-07	3.28717e-06	2.33319	0.369873	down	9.66988e-05	0.000464394	0.57586	1.33592	none
Heptadecenoic acid	M267T369	3.2858e-06	3.54043e-05	1.67559	0.464755	down	4.01224e-05	0.000221293	0.868135	1.59393	none
Oleic acid	M281T380	0.0034208	0.0112989	2.63405	0.407401	down	6.28439e-05	0.000320711	0.659857	1.34556	none
Dihydroxyhexadecanoic acid	M287T305	1.94692e-14	4.52075e-11	1.63293	0.314578	down	0.0928295	0.166964	0.120428	0.900364	none
Epoxyoctadecenoic acid	M295T380	2.83552e-06	3.15922e-05	1.54377	0.378986	down	3.35064e-07	4.16053e-06	1.47603	0.338548	down
Cinncassiol A	M381T203	5.75678e-08	1.55764e-06	1.90213	0.405828	down	2.55959e-05	0.00015418	0.672778	0.688409	none
Coumermic acid	M563T189	6.76872e-09	3.01654e-07	1.46067	0.48063	down	0.000530652	0.00200354	0.597022	0.699189	none
Propionic acid	M73T67	1.96136e-09	1.19339e-07	2.58101	0.331669	down	5.49008e-08	9.33917e-07	1.58032	0.453152	down
2-Pentanone	M85T213	4.37213e-07	7.20006e-06	1.3951	0.290309	down	0.0742768	0.139258	0.164905	1.17943	none
Hydroxybutyric acid	M103T101	0.00574729	0.0173314	0.665828	0.705015	none	8.71204e-12	1.15596e-09	1.19918	2.1691	up
ASPARTATE	M132T49	0.860298	0.907386	0.0651855	0.927441	none	5.50102e-05	0.000288664	1.1295	2.03973	up
Oxoglutaric acid	M145T59	0.00059282	0.002586	0.853539	0.612066	none	1.11803e-05	7.761e-05	1.19549	2.23498	up
Xanthine	M151T91	7.79386e-06	7.097e-05	0.91515	1.45727	none	7.0539e-10	2.79985e-08	1.69031	2.25836	up
L-Histidine	M154T47	1.68999e-05	0.000132349	0.342551	1.2765	none	3.80917e-10	1.82369e-08	1.12108	2.55335	up
L-(+)-ARGININE	M173T47	1.97548e-05	0.000148209	0.429043	1.3314	none	1.20497e-12	3.73059e-10	2.28581	6.01154	up
GLUTAMIC ACID	M188T93	6.56059e-07	9.73398e-06	1.30131	0.594635	none	5.21709e-05	0.000275633	1.76809	2.33102	up
Traumatic acid	M227T297	0.00176106	0.00643459	0.783079	1.61661	none	9.53141e-07	9.68575e-06	1.20845	0.422416	down
Hexadecanedioic acid	M285T350	0.140121	0.243443	0.494589	0.838061	none	0.000680584	0.00248869	1.63792	2.02283	up
IMAZAMOX	M304T179	0.86488	0.909534	0.0392709	1.01705	none	4.23149e-05	0.000231734	1.95287	2.78972	up
GIBBERELLIC ACID	M345T206	0.0640841	0.128223	1.54529	2.95534	none	1.32336e-11	1.49894e-09	2.9289	6.12951	up
