# Supplementary material for: Integrated Analysis of the Transcriptome and Metabolome Revealed Candidate Genes Involved in GA3-Induced Dormancy Release in Leymus chinensis Seeds
Source: Int J Mol Sci. 2021 Apr 17;22(8):4161. doi: 10.3390/ijms22084161 (PMC8074249; doi:10.3390/ijms22084161)
Supplement: Supplementary file 1 [file ijms-22-04161-s001.zip › Table S8.xlsx]

## Sheet: Sheet1
Table S8 DEGs associated with metabolites in starch and sucrose metabolism in seeds treated with GA3
Genes						Metabolites
Regulation	KO Description	Name	Gene id	log2FC (FGA vs FS)	log2FC (LGA vs LS)	Name	ID	log2FC (FGA vs FS)	log2FC (LGA vs LS)
Up	alpha-amylase	AMY1.1	TRINITY_DN68899_c0_g1	3.89	2.04	maltose	M421T51	0.49	0.61
			TRINITY_DN85389_c0_g1	4.88	2.89
			TRINITY_DN91755_c0_g1	4.48162	2.20507
			TRINITY_DN94275_c1_g2	3.89096	1.84489
		AMY1.2	TRINITY_DN63270_c0_g2	1.91	1.35
			TRINITY_DN71044_c0_g2	1.79	1.11
		AMY1.6	TRINITY_DN69892_c1_g2	1.47	1.17
	beta-glucosidase	GLIP5	TRINITY_DN89864_c0_g2	1.51	1.32	D-glucose	M179T52	1.35	0.36
			TRINITY_DN74838_c0_g3	1.02	1.02
Down	cellulase	Cel61a	TRINITY_DN44772_c0_g1	-1.69367	-3.09879	Cellobiose	M341T52	0.3	0.44
		eglD	TRINITY_DN49770_c0_g1	-1.17592	-2.1832
		cel1	TRINITY_DN52010_c0_g1	-1.08895	-1.97072
		-	TRINITY_DN60719_c0_g1	-1.0788	-1.92568
	trehalose 6-phosphate synthase	tpsA	TRINITY_DN58656_c0_g1	-2.28285	-1.19801	Trehalose	M325T167	-0.17	-0.14
		SPAC2E11.16c	TRINITY_DN75474_c2_g1	-2.01313	-1.51802
	trehalose 6-phosphate phosphatase	TPP2	TRINITY_DN85021_c0_g1	-1.59663	-1.12827	Trehalose	M325T167	-0.17	-0.14
		tpsA	TRINITY_DN58656_c0_g1	-2.28285	-1.19801
		SPAC2E11.16c	TRINITY_DN75474_c2_g1	-2.01313	-1.51802
